# Supplementary material for: Origin and evolution of plexins, semaphorins, and Met receptor tyrosine kinases
Source: Sci Rep. 2019 Feb 13;9:1970. doi: 10.1038/s41598-019-38512-y (PMC6374515; doi:10.1038/s41598-019-38512-y)
Supplement: Supplementary file 2 — Table S1 [file 41598_2019_38512_MOESM2_ESM.xlsx]

## Sheet: Protein list
Table S1. List of protein source accession numbers
Species	Name	Source database (* see URLs below)	Source accesion number (s)	Comments / Editing
Monosiga brevicollis	Plexin-1	JGI Genome Portal M. brevicollis	Protein ID: 24081 & 6920	Sequence edited to improve alignment with homologous sequences
Monosiga brevicollis	Sema-FN1	JGI Genome Portal M. brevicollis	Protein ID: 26942
Salpingoeca rosetta	Plexin-1	NCBI Protein	XP_004998121
Salpingoeca rosetta	Sema-FN1	NCBI Protein	XP_004990163
Amphimedon queenslandica	Plexin-1	NCBI Protein	XP_019851559
Amphimedon queenslandica	Plexin-A1	NCBI Protein	XP_011409644
Amphimedon queenslandica	Plexin-A5	NCBI Protein	XP_019851565
Amphimedon queenslandica	Plexin-A4	NCBI Protein	XP_011404133
Amphimedon queenslandica	Plexin-A3	NCBI Protein	XP_019856910
Amphimedon queenslandica	Plexin-A2	NCBI Protein	XP_019856726
Amphimedon queenslandica	Sema1C	UniProt	A0A1X7U8W1
Amphimedon queenslandica	Sema1A	UniProt	A0A1X7V5N9
Amphimedon queenslandica	Sema1B	UniProt	A0A1X7V831
Amphimedon queenslandica	Sema-FN1	UniProt	A0A1X7VBA7
Mnemiopsis leidyi	Plexin-2	Mnemiopsis Genome Project Portal	ML015721a	Sequence edited to improve alignment with homologous sequences
Mnemiopsis leidyi	Plexin-3	Mnemiopsis Genome Project Portal	ML083035a	Sequence edited to improve alignment with homologous sequences
Mnemiopsis leidyi	Plexin-1	Mnemiopsis Genome Project Portal	ML261718a	Sequence edited to improve alignment with homologous sequences
Mnemiopsis leidyi	Plexin-4	Mnemiopsis Genome Project Portal	ML21869a	At 3' end of scaffold, C-terminus missing
Mnemiopsis leidyi	Sema1C	Mnemiopsis Genome Project Portal	ML04601a
Mnemiopsis leidyi	Sema1B	Mnemiopsis Genome Project Portal	ML093027a	Sequence edited to improve alignment with homologous sequences
Mnemiopsis leidyi	Sema1A	Mnemiopsis Genome Project Portal	ML174724a
Mnemiopsis leidyi	Sema-IG2	Mnemiopsis Genome Project Portal	ML014910a	Sequence edited to improve alignment with homologous sequences
Mnemiopsis leidyi	Sema-IG1	Mnemiopsis Genome Project Portal	ML02152a	Sequence edited to improve alignment with homologous sequences
Mnemiopsis leidyi	Sema-IG4	Mnemiopsis Genome Project Portal	ML025011a	Sequence edited to improve alignment with homologous sequences
Mnemiopsis leidyi	Sema-IG3	Mnemiopsis Genome Project Portal	ML104325a
Mnemiopsis leidyi	Sema-IG5	Mnemiopsis Genome Project Portal	ML15458a	Sequence edited to improve alignment with homologous sequences
Mnemiopsis leidyi	Sema-IG6	Mnemiopsis Genome Project Portal	ML21527a	Sequence edited to improve alignment with homologous sequences
Trichoplax adhaerens	Plexin-A1	NCBI Protein	XP_002113113
Trichoplax adhaerens	Plexin-A2	NCBI Protein	XP_002112670
Trichoplax adhaerens	Sema5A	NCBI Protein	XP_002110163
Trichoplax adhaerens	Sema-FN1	NCBI Protein	XP_002110166
Nematostella vectensis	Plexin-1	NCBI Protein	XP_001631072
Nematostella vectensis	Sema5A	NCBI Protein	XP_001640977
Capitella teleta	Plexin-2	JGI Genome Portal C. teleta	Protein ID: 153639	Sequence edited to improve alignment with homologous sequences
Capitella teleta	Plexin-1	JGI Genome Portal C. teleta	Protein ID: 202954 & 157592	Sequence edited to improve alignment with homologous sequences
Capitella teleta	Sema1A	JGI Genome Portal C. teleta	Protein ID: 179561	Sequence edited to improve alignment with homologous sequences
Capitella teleta	Sema2A	JGI Genome Portal C. teleta	Protein ID: 220634
Capitella teleta	Sema5A	JGI Genome Portal C. teleta	Protein ID: 100167	Sequence edited to improve alignment with homologous sequences
Capitella teleta	Met-LP1	JGI Genome Portal C. teleta	Protein ID: 225337
Capitella teleta	Met	JGI Genome Portal C. teleta	Protein ID: 189461 & 189462	Sequence edited to improve alignment with homologous sequences
Aplysia californica	Plexin-2	NCBI Protein	XP_012938330	31 N-terminal aa cut to obtain translation start consistent with signal peptide
Aplysia californica	Plexin-1	NCBI Protein	XP_012940647
Aplysia californica	Sema1A	NCBI Protein	XP_012942704
Aplysia californica	Sema2A	NCBI Protein	XP_005092387
Aplysia californica	Sema5A	NCBI Protein	XP_012939605 & XP_012939606	Gaps in scaffold sequence
Aplysia californica	Met-LP1	NCBI Protein	XP_012936725
Aplysia californica	Met	NCBI Protein	XP_012942361
Caenorhabditis elegans	Plexin-1	NCBI Protein	NP_500018
Caenorhabditis elegans	Plexin-2	NCBI Protein	NP_497001
Caenorhabditis elegans	Sema1A	NCBI Protein	NP_493582
Caenorhabditis elegans	Sema1B	NCBI Protein	NP_491197
Caenorhabditis elegans	Sema2A	NCBI Protein	NP_490875
Strigamia maritima	Plexin-1	UniProt	T1JKQ6 & T1IWD8	Gaps in scaffold sequence
Strigamia maritima	Plexin-2	UniProt	T1J8J8 & T1IZB9 & T1IKW3	Gaps in scaffold sequence, T1IKW3 cut after Ras-GAP domain
Strigamia maritima	Sema1C	UniProt	T1IUH4
Strigamia maritima	Sema1A	UniProt	T1JEM8	25 N-terminal aa cut to obtain translation start consistent with signal peptide
Strigamia maritima	Sema1B	UniProt	T1JFQ1
Strigamia maritima	Sema2A	UniProt	T1JFR9
Strigamia maritima	Sema5A	UniProt	T1IJU2
Drosophila melanogaster	Plexin-A	NCBI Protein	NP_524637
Drosophila melanogaster	Plexin-B	NCBI Protein	NP_524616
Drosophila melanogaster	Sema1A	NCBI Protein	NP_723407	49 N-terminal aa cut to obtain translation start consistent with signal peptide
Drosophila melanogaster	Sema1B	NCBI Protein	NP_611244
Drosophila melanogaster	Sema2A	NCBI Protein	NP_477507
Drosophila melanogaster	Sema2B	NCBI Protein	NP_001033952	48 N-terminal aa cut to obtain translation start consistent with signal peptide
Drosophila melanogaster	Sema5C	NCBI Protein	NP_611293
Acanthaster planci	Plexin-A1	NCBI Protein	XP_022109096	17 N-terminal aa cut to obtain translation start consistent with signal peptide
Acanthaster planci	Plexin-A2	NCBI Protein	XP_022104028	Gaps in scaffold sequence, N-terminus and parts of Sema domain missing
Acanthaster planci	Plexin-A3?	NCBI Protein	XP_022104964	Fragment, gaps in scaffold, at scaffold end
Acanthaster planci	Plexin-B6	NCBI Protein	XP_022111250	Gaps in scaffold sequence, at scaffold end, N-terminus and parts of Sema domain missing
Acanthaster planci	Plexin-B8	NCBI Protein	XP_022105397
Acanthaster planci	Plexin-B2	NCBI Protein	XP_022105358	76 N-terminal aa cut to obtain translation start consistent with signal peptide
Acanthaster planci	Plexin-B7	NCBI Protein	XP_022105400
Acanthaster planci	Plexin-B4	NCBI Protein	XP_022111687 & XP_022111248	Gaps in scaffold sequences, sequences from 2 different scaffolds, central part missing
Acanthaster planci	Plexin-B5	NCBI Protein	XP_022105402 & XP_022111692	Gaps in scaffold sequences, sequences from 2 different scaffolds, parts missing
Acanthaster planci	Plexin-B3	NCBI Protein	XP_022111253 & XP_022111254 &XP_022111255	Gaps in scaffold sequences, parts missing
Acanthaster planci	Plexin-B1	NCBI Protein	XP_022080954	22 N-terminal aa cut to obtain translation start consistent with signal peptide
Acanthaster planci	Sema-SI2	NCBI Protein	XP_022109984
Acanthaster planci	Sema-SI4	NCBI Protein	XP_022108228
Acanthaster planci	Sema-SI3	NCBI Protein	XP_022108208
Acanthaster planci	Sema-SI1	NCBI Protein	XP_022110687
Acanthaster planci	Sema-SP2	NCBI Protein	XP_022090662	47 N-terminal aa cut to obtain translation start consistent with signal peptide
Acanthaster planci	Sema-SP3	NCBI Protein	XP_022110811 & XP_022110818	Gaps in scaffold sequences, parts missing
Acanthaster planci	Sema-SP5	NCBI Protein	XP_022110814
Acanthaster planci	Sema-SP4	NCBI Protein	XP_022102978
Acanthaster planci	Sema-SP1	NCBI Protein	XP_022107354
Acanthaster planci	Sema-SP6	NCBI Protein	XP_022110812	N-terminus missing, at end of scaffold
Acanthaster planci	Sema5A	NCBI Protein	XP_022082628
Acanthaster planci	Sema6A	NCBI Protein	XP_022099697
Acanthaster planci	Met-LP4	NCBI Protein	XP_022105027	Gaps in scaffold sequences, C-terminus missing
Acanthaster planci	Met-LP2	NCBI Protein	XP_022100563 & XP_022100549	Gaps in scaffold sequences, parts missing
Acanthaster planci	Met-LP1	NCBI Protein	XP_022081091
Acanthaster planci	Met-LP3	NCBI Protein	XP_022105007 & XP_022104994	Gaps in scaffold sequences, parts missing
Acanthaster planci	Met	NCBI Protein	XP_022099343
Branchiostoma belcheri	Plexin-1	NCBI Protein	XP_019633459
Branchiostoma belcheri	Plexin-2	NCBI Protein	XP_019634100
Branchiostoma belcheri	Sema5A	NCBI Protein	XP_019630016	Sequence edited to improve alignment with homologous sequences
Branchiostoma belcheri	Sema6A	NCBI Protein	XP_019632536	Exists in splicevariants with different C-terminus
Branchiostoma belcheri	Sema6B	NCBI Protein	XP_019640480	13 N-terminal aa cut to obtain translation start consistent with signal peptide
Branchiostoma belcheri	Met	NCBI Protein	XP_019637899 & XP_019620337	Sequences overlapping
Homo sapiens	Plexin-A1	NCBI Protein	NP_115618
Homo sapiens	Plexin-A2	NCBI Protein	NP_079455
Homo sapiens	Plexin-A3	NCBI Protein	NP_059984
Homo sapiens	Plexin-A4	NCBI Protein	NP_065962
Homo sapiens	Plexin-B1	NCBI Protein	NP_002664
Homo sapiens	Plexin-B2	NCBI Protein	NP_036533
Homo sapiens	Plexin-B3	NCBI Protein	NP_005384
Homo sapiens	Plexin-C1	NCBI Protein	NP_005752
Homo sapiens	Plexin-D1	NCBI Protein	NP_055918
Homo sapiens	Sema3A	NCBI Protein	NP_006071
Homo sapiens	Sema3B	NCBI Protein	NP_001276989
Homo sapiens	Sema3C	NCBI Protein	NP_001337049
Homo sapiens	Sema3D	NCBI Protein	NP_689967
Homo sapiens	Sema3E	NCBI Protein	NP_036563
Homo sapiens	Sema3F	NCBI Protein	NP_004177
Homo sapiens	Sema3G	NCBI Protein	NP_064548
Homo sapiens	Sema4A	NCBI Protein	NP_071762
Homo sapiens	Sema4B	NCBI Protein	NP_064595
Homo sapiens	Sema4C	NCBI Protein	NP_060259
Homo sapiens	Sema4D	NCBI Protein	NP_006369
Homo sapiens	Sema4F	NCBI Protein	NP_004254
Homo sapiens	Sema4G	NCBI Protein	NP_060363
Homo sapiens	Sema5A	NCBI Protein	NP_003957
Homo sapiens	Sema5B	NCBI Protein	NP_001026872	58 N-terminal aa cut to obtain translation start consistent with signal peptide
Homo sapiens	Sema6A	NCBI Protein	NP_001287709
Homo sapiens	Sema6B	NCBI Protein	NP_115484
Homo sapiens	Sema6C	NCBI Protein	NP_001171532
Homo sapiens	Sema6D	NCBI Protein	NP_065909
Homo sapiens	Sema7A	NCBI Protein	NP_003603
Homo sapiens	Met	NCBI Protein	NP_001120972
Homo sapiens	MST1R	NCBI Protein	NP_002438
Database	Website URL
NCBI Protein	https://www.ncbi.nlm.nih.gov/protein/
UniProt	http://www.uniprot.org/
Mnemiopsis Genome Project Portal	https://research.nhgri.nih.gov/mnemiopsis/
JGI Genome Portal M. brevicollis	https://genome.jgi.doe.gov/Monbr1/Monbr1.home.html
JGI Genome Portal C. teleta	https://genome.jgi.doe.gov/Capca1/Capca1.home.html
