# Supplementary material for: Origin and evolution of plexins, semaphorins, and Met receptor tyrosine kinases
Source: Sci Rep. 2019 Feb 13;9:1970. doi: 10.1038/s41598-019-38512-y (PMC6374515; doi:10.1038/s41598-019-38512-y)
Supplement: Supplementary file 3 — File S1 [file 41598_2019_38512_MOESM3_ESM.zip]

Archive with 263 entries (262 files):
- Hsapi PLEXIN-B2.gp
- __MACOSX/
- __MACOSX/._Hsapi PLEXIN-B2.gp
- Dmela Sema2B.gp
- __MACOSX/._Dmela Sema2B.gp
- Celeg Plexin-2.gp
- __MACOSX/._Celeg Plexin-2.gp
- Bbelc Sema5A.gp
- __MACOSX/._Bbelc Sema5A.gp
- Aquee Plexin-A1.gp
- __MACOSX/._Aquee Plexin-A1.gp
- Bbelc Plexin-2.gp
- __MACOSX/._Bbelc Plexin-2.gp
- Celeg Sema1B.gp
- __MACOSX/._Celeg Sema1B.gp
- Hsapi PLEXIN-A2.gp
- __MACOSX/._Hsapi PLEXIN-A2.gp
- Mleid Plexin-3.gp
- __MACOSX/._Mleid Plexin-3.gp
- Dmela Sema1B.gp
- __MACOSX/._Dmela Sema1B.gp
- Aquee Plexin-A5.gp
- __MACOSX/._Aquee Plexin-A5.gp
- Aplan Plexin-B8.gp
- __MACOSX/._Aplan Plexin-B8.gp
- Dmela Sema5C.gp
- __MACOSX/._Dmela Sema5C.gp
- Bbelc Sema6A.gp
- __MACOSX/._Bbelc Sema6A.gp
- Acali Plexin-1.gp
- __MACOSX/._Acali Plexin-1.gp
- Hsapi PLEXIN-A3.gp
- __MACOSX/._Hsapi PLEXIN-A3.gp
- Mleid Plexin-2.gp
- __MACOSX/._Mleid Plexin-2.gp
- Aquee Plexin-A4.gp
- __MACOSX/._Aquee Plexin-A4.gp
- Hsapi PLEXIN-B3.gp
- __MACOSX/._Hsapi PLEXIN-B3.gp
- Smari Plexin-1.gp
- __MACOSX/._Smari Plexin-1.gp
- Nvect Sema5A.gp
- __MACOSX/._Nvect Sema5A.gp
- Acali Met-LP1.gp
- __MACOSX/._Acali Met-LP1.gp
- Tadha Plexin-A2.gp
- __MACOSX/._Tadha Plexin-A2.gp
- Ctele Sema2A.gp
- __MACOSX/._Ctele Sema2A.gp
- Aplan Sema5A.gp
- __MACOSX/._Aplan Sema5A.gp
- Mleid Sema1A.gp
- __MACOSX/._Mleid Sema1A.gp
- Hsapi SEMA3A.gp
- __MACOSX/._Hsapi SEMA3A.gp
- Ctele Plexin-1.gp
- __MACOSX/._Ctele Plexin-1.gp
- Aplan Sema-SP6.gp
- __MACOSX/._Aplan Sema-SP6.gp
- Smari Sema1A.gp
- __MACOSX/._Smari Sema1A.gp
- Aplan Met-LP4.gp
- __MACOSX/._Aplan Met-LP4.gp
- Hsapi SEMA4D.gp
- __MACOSX/._Hsapi SEMA4D.gp
- Mleid Sema-IG2.gp
- __MACOSX/._Mleid Sema-IG2.gp
- Aplan Plexin-B6.gp
- __MACOSX/._Aplan Plexin-B6.gp
- Tadha Sema5A.gp
- __MACOSX/._Tadha Sema5A.gp
- Aplan Plexin-A2.gp
- __MACOSX/._Aplan Plexin-A2.gp
- Ctele Sema1A.gp
- __MACOSX/._Ctele Sema1A.gp
- Aplan Sema6A.gp
- __MACOSX/._Aplan Sema6A.gp
- Aplan Sema-SP2.gp
- __MACOSX/._Aplan Sema-SP2.gp
- Hsapi SEMA6D.gp
- __MACOSX/._Hsapi SEMA6D.gp
- Hsapi SEMA3E.gp
- __MACOSX/._Hsapi SEMA3E.gp
- Smari Sema2A.gp
- __MACOSX/._Smari Sema2A.gp
- Mleid Sema-IG6.gp
- __MACOSX/._Mleid Sema-IG6.gp
- Aplan Sema-SI1.gp
- __MACOSX/._Aplan Sema-SI1.gp
- Aplan Plexin-B2.gp
- __MACOSX/._Aplan Plexin-B2.gp
- Aquee Sema1B.gp
- __MACOSX/._Aquee Sema1B.gp
- Hsapi SEMA5A.gp
- __MACOSX/._Hsapi SEMA5A.gp
- Aplan Sema-SP3.gp
- __MACOSX/._Aplan Sema-SP3.gp
- Hsapi SEMA3D.gp
- __MACOSX/._Hsapi SEMA3D.gp
- Aplan Met-LP1.gp
- __MACOSX/._Aplan Met-LP1.gp
- Hsapi SEMA4A.gp
- __MACOSX/._Hsapi SEMA4A.gp
- Ctele Sema5A.gp
- __MACOSX/._Ctele Sema5A.gp
- Aplan Plexin-B3.gp
- __MACOSX/._Aplan Plexin-B3.gp
- Aquee Sema1C.gp
- __MACOSX/._Aquee Sema1C.gp
- Hsapi SEMA6A.gp
- __MACOSX/._Hsapi SEMA6A.gp
- Dmela Plexin-B.gp
- __MACOSX/._Dmela Plexin-B.gp
- Smari Sema5A.gp
- __MACOSX/._Smari Sema5A.gp
- Aplan Sema-SI4.gp
- __MACOSX/._Aplan Sema-SI4.gp
- Mleid Sema-IG3.gp
- __MACOSX/._Mleid Sema-IG3.gp
- Hsapi SEMA7A.gp
- __MACOSX/._Hsapi SEMA7A.gp
- Aplan Plexin-B7.gp
- __MACOSX/._Aplan Plexin-B7.gp
- Aplan Met.gp
- __MACOSX/._Aplan Met.gp
- Hsapi SEMA5B.gp
- __MACOSX/._Hsapi SEMA5B.gp
- Hsapi SEMA3G.gp
- __MACOSX/._Hsapi SEMA3G.gp
- Mleid Sema-IG4.gp
- __MACOSX/._Mleid Sema-IG4.gp
- Aplan Met-LP2.gp
- __MACOSX/._Aplan Met-LP2.gp
- Hsapi SEMA4B.gp
- __MACOSX/._Hsapi SEMA4B.gp
- Aplan Sema-SI3.gp
- __MACOSX/._Aplan Sema-SI3.gp
- Aplan Plexin-A3_.gp
- __MACOSX/._Aplan Plexin-A3_.gp
- Hsapi SEMA6B.gp
- __MACOSX/._Hsapi SEMA6B.gp
- Mleid Sema1C.gp
- __MACOSX/._Mleid Sema1C.gp
- Hsapi SEMA3C.gp
- __MACOSX/._Hsapi SEMA3C.gp
- Dmela Plexin-A.gp
- __MACOSX/._Dmela Plexin-A.gp
- Smari Sema1C.gp
- __MACOSX/._Smari Sema1C.gp
- Aplan Sema-SP4.gp
- __MACOSX/._Aplan Sema-SP4.gp
- Hsapi SEMA4F.gp
- __MACOSX/._Hsapi SEMA4F.gp
- Aplan Plexin-B4.gp
- __MACOSX/._Aplan Plexin-B4.gp
- Hsapi MST1R.gp
- __MACOSX/._Hsapi MST1R.gp
- Tadha Plexin-A1.gp
- __MACOSX/._Tadha Plexin-A1.gp
- Aquee Plexin-1.gp
- __MACOSX/._Aquee Plexin-1.gp
- Ctele Plexin-2.gp
- __MACOSX/._Ctele Plexin-2.gp
- Hsapi SEMA6C.gp
- __MACOSX/._Hsapi SEMA6C.gp
- Mleid Sema1B.gp
- __MACOSX/._Mleid Sema1B.gp
- Hsapi SEMA3B.gp
- __MACOSX/._Hsapi SEMA3B.gp
- Smari Sema1B.gp
- __MACOSX/._Smari Sema1B.gp
- Aplan Sema-SP5.gp
- __MACOSX/._Aplan Sema-SP5.gp
- Hsapi SEMA4G.gp
- __MACOSX/._Hsapi SEMA4G.gp
- Tadha Sema-FN1.gp
- __MACOSX/._Tadha Sema-FN1.gp
- Mleid Sema-IG1.gp
- __MACOSX/._Mleid Sema-IG1.gp
- Aplan Plexin-B5.gp
- __MACOSX/._Aplan Plexin-B5.gp
- Mbrev Sema-FN1.gp
- __MACOSX/._Mbrev Sema-FN1.gp
- Aplan Plexin-A1.gp
- __MACOSX/._Aplan Plexin-A1.gp
- Aplan Sema-SP1.gp
- __MACOSX/._Aplan Sema-SP1.gp
- Hsapi MET.gp
- __MACOSX/._Hsapi MET.gp
- Srose Sema-FN1.gp
- __MACOSX/._Srose Sema-FN1.gp
- Hsapi SEMA3F.gp
- __MACOSX/._Hsapi SEMA3F.gp
- Mleid Sema-IG5.gp
- __MACOSX/._Mleid Sema-IG5.gp
- Aplan Met-LP3.gp
- __MACOSX/._Aplan Met-LP3.gp
- Aplan Sema-SI2.gp
- __MACOSX/._Aplan Sema-SI2.gp
- Hsapi SEMA4C.gp
- __MACOSX/._Hsapi SEMA4C.gp
- Aquee Sema1A.gp
- __MACOSX/._Aquee Sema1A.gp
- Aplan Plexin-B1.gp
- __MACOSX/._Aplan Plexin-B1.gp
- Nvect Plexin-A1.gp
- __MACOSX/._Nvect Plexin-A1.gp
- Hsapi PLEXIN-D1.gp
- __MACOSX/._Hsapi PLEXIN-D1.gp
- Mleid Plexin-1.gp
- __MACOSX/._Mleid Plexin-1.gp
- Acali Met.gp
- __MACOSX/._Acali Met.gp
- Acali Sema2A.gp
- __MACOSX/._Acali Sema2A.gp
- Ctele Met.gp
- __MACOSX/._Ctele Met.gp
- Hsapi PLEXIN-A4.gp
- __MACOSX/._Hsapi PLEXIN-A4.gp
- Smari Plexin-2.gp
- __MACOSX/._Smari Plexin-2.gp
- Aquee Plexin-A3.gp
- __MACOSX/._Aquee Plexin-A3.gp
- Acali Sema1A.gp
- __MACOSX/._Acali Sema1A.gp
- Acali Sema5A.gp
- __MACOSX/._Acali Sema5A.gp
- Hsapi PLEXIN-B1.gp
- __MACOSX/._Hsapi PLEXIN-B1.gp
- Mbrev Plexin-1.gp
- __MACOSX/._Mbrev Plexin-1.gp
- Dmela Sema2A.gp
- __MACOSX/._Dmela Sema2A.gp
- Mleid Plexin-4.gp
- __MACOSX/._Mleid Plexin-4.gp
- Bbelc Met.gp
- __MACOSX/._Bbelc Met.gp
- Celeg Plexin-1.gp
- __MACOSX/._Celeg Plexin-1.gp
- Aquee Plexin-A2.gp
- __MACOSX/._Aquee Plexin-A2.gp
- Aquee Sema-FN1.gp
- __MACOSX/._Aquee Sema-FN1.gp
- Bbelc Plexin-1.gp
- __MACOSX/._Bbelc Plexin-1.gp
- Hsapi PLEXIN-C1.gp
- __MACOSX/._Hsapi PLEXIN-C1.gp
- Celeg Sema1A.gp
- __MACOSX/._Celeg Sema1A.gp
- Ctele Met-LP1.gp
- __MACOSX/._Ctele Met-LP1.gp
- Hsapi PLEXIN-A1.gp
- __MACOSX/._Hsapi PLEXIN-A1.gp
- Dmela Sema1A.gp
- __MACOSX/._Dmela Sema1A.gp
- Srose Plexin-1.gp
- __MACOSX/._Srose Plexin-1.gp
- Bbelc Sema6B.gp
- __MACOSX/._Bbelc Sema6B.gp
- Acali Plexin-2.gp
- __MACOSX/._Acali Plexin-2.gp
- Celeg Sema2A.gp
- __MACOSX/._Celeg Sema2A.gp
