# Supplementary material for: Origin and evolution of plexins, semaphorins, and Met receptor tyrosine kinases
Source: Sci Rep. 2019 Feb 13;9:1970. doi: 10.1038/s41598-019-38512-y (PMC6374515; doi:10.1038/s41598-019-38512-y)
Supplement: Supplementary file 3 — File S1 [file 41598_2019_38512_MOESM3_ESM.zip › Hsapi PLEXIN-B2.gp]

LOCUS       Exported                1838 aa            linear   PRI 12-OCT-2017
DEFINITION  plexin-B2 precursor [Homo sapiens].
ACCESSION   NP_036533
VERSION     .
DBSOURCE    NM_012401.3
KEYWORDS    .
SOURCE      Homo sapiens
  ORGANISM  Homo sapiens
REFERENCE   1  (bases 1 to 1838)
  AUTHORS   Pascoe HG, Gutowski S, Chen H, Brautigam CA, Chen Z, Sternweis PC, 
            Zhang X.
  TITLE     Secondary PDZ domain-binding site on class B plexins enhances the 
            affinity for PDZ-RhoGEF
  JOURNAL   Proc. Natl. Acad. Sci. U.S.A. 112 (48), 14852-14857 (2015)
  PUBMED    26627240
REFERENCE   2  (bases 1 to 1838)
  AUTHORS   Luque MC, Gutierrez PS, Debbas V, Kalil J, Stolf BS.
  TITLE     CD100 and plexins B2 and B1 mediate monocyte-endothelial cell 
            adhesion and might take part in atherogenesis
  JOURNAL   Mol. Immunol. 67 (2 PT B), 559-567 (2015)
  PUBMED    26275342
REFERENCE   3  (bases 1 to 1838)
  AUTHORS   Malik MF, Ye L, Jiang WG.
  TITLE     Reduced expression of semaphorin 4D and plexin-B in breast cancer is
            associated with poorer prognosis and the potential linkage with 
            oestrogen receptor
  JOURNAL   Oncol. Rep. 34 (2), 1049-1057 (2015)
  PUBMED    26035216
REFERENCE   4  (bases 1 to 1838)
  AUTHORS   Le AP, Huang Y, Pingle SC, Kesari S, Wang H, Yong RL, Zou H, Friedel
            RH.
  TITLE     Plexin-B2 promotes invasive growth of malignant glioma
  JOURNAL   Oncotarget 6 (9), 7293-7304 (2015)
  PUBMED    25762646
REFERENCE   5  (bases 1 to 1838)
  AUTHORS   Singh H, Aplin JD.
  TITLE     Endometrial apical glycoproteomic analysis reveals roles for 
            cadherin 6, desmoglein-2 and plexin b2 in epithelial integrity
  JOURNAL   Mol. Hum. Reprod. 21 (1), 81-94 (2015)
  PUBMED    25237006
REFERENCE   6  (bases 1 to 1838)
  AUTHORS   Perrot V, Vazquez-Prado J, Gutkind JS.
  TITLE     Plexin B regulates Rho through the guanine nucleotide exchange 
            factors leukemia-associated Rho GEF (LARG) and PDZ-RhoGEF
  JOURNAL   J. Biol. Chem. 277 (45), 43115-43120 (2002)
  PUBMED    12183458
REFERENCE   7  (bases 1 to 1838)
  AUTHORS   Dunham I, Shimizu N, Roe BA, Chissoe S, Hunt AR, Collins JE, 
            Bruskiewich R, Beare DM, Clamp M, Smink LJ, Ainscough R, Almeida JP,
            Babbage A, Bagguley C, Bailey J, Barlow K, Bates KN, Beasley O, Bird
            CP, Blakey S, Bridgeman AM, Buck D, Burgess J, Burrill WD, O'Brien 
            KP et al.
  TITLE     The DNA sequence of human chromosome 22
  JOURNAL   Nature 402 (6761), 489-495 (1999)
  PUBMED    10591208
REFERENCE   8  (bases 1 to 1838)
  AUTHORS   Tamagnone L, Artigiani S, Chen H, He Z, Ming GI, Song H, Chedotal A,
            Winberg ML, Goodman CS, Poo M, Tessier-Lavigne M, Comoglio PM.
  TITLE     Plexins are a large family of receptors for transmembrane, secreted,
            and GPI-anchored semaphorins in vertebrates
  JOURNAL   Cell 99 (1), 71-80 (1999)
  PUBMED    10520995
REFERENCE   9  (bases 1 to 1838)
  AUTHORS   Trofatter JA, Long KR, Murrell JR, Stotler CJ, Gusella JF, Buckler 
            AJ.
  TITLE     An expression-independent catalog of genes from human chromosome 22
  JOURNAL   Genome Res. 5 (3), 214-224 (1995)
  PUBMED    8593609
REFERENCE   10  (bases 1 to 1838)
  AUTHORS   Shinoura N, Shamraj OI, Hugenholz H, Zhu JG, McBlack P, Warnick R, 
            Tew JJ, Wani MA, Menon AG.
  TITLE     Identification and partial sequence of a cDNA that is differentially
            expressed in human brain tumors
  JOURNAL   Cancer Lett. 89 (2), 215-221 (1995)
  PUBMED    7889532
REFERENCE   11  (bases 1 to 1838)
  AUTHORS   .
  TITLE     Direct Submission
  JOURNAL   Exported Jul 30, 2018 from SnapGene Viewer 4.1.9
            http://www.snapgene.com
COMMENT     VALIDATED REFSEQ: This record has undergone validation or 
            preliminary review. The reference sequence was derived from 
            CT010163.2, BX649592.2, AB002313.1, AL022328.21 and BC000221.1.
            On or before Jun 26, 2007 this sequence version replaced 
            gi:89059056, gi:89059388, gi:20270190.
            Summary: Members of the B class of plexins, such as PLXNB2 are 
            transmembrane receptors that participate in axon guidance and cell 
            migration in response to semaphorins (Perrot et al. (2002) [PubMed 
            12183458]).[supplied by OMIM, Mar 2008].
            
            Sequence Note: This RefSeq record was created from transcript and 
            genomic sequence data to make the sequence consistent with the 
            reference genome assembly. The genomic coordinates used for the 
            transcript record were based on transcript alignments.
            
            Publication Note:  This RefSeq record includes a subset of the 
            publications that are available for this gene. Please see the Gene 
            record to access additional publications.
            
            ##Evidence-Data-START##
            Transcript exon combination :: SRR1660805.70948.1 [ECO:0000332] 
            RNAseq introns              :: mixed/partial sample support
                                           SAMEA1965299, SAMEA1966682
                                           [ECO:0000350]
            ##Evidence-Data-END##
FEATURES             Location/Qualifiers
     source          1..1838
                     /organism="Homo sapiens"
     Protein         1..1838
                     /product="plexin-B2 precursor"
     sig_peptide     1..19
                     /inference="COORDINATES:same species:SignalP"
                     /calculated_mol_wt=1881
                     /label=SP
     mat_peptide     20..1838
                     /product="Plexin-B2"
                     /experiment="experimental evidence, no additional details 
                     recorded"
                     /note="propagated from UniProtKB/Swiss-Prot (O15031.3)"
                     /calculated_mol_wt=203270
                     /label=propagated from UniProtKB/Swiss-Prot (O15031.3)
     Region          27..465
                     /note="The Sema domain, a protein interacting module, of 
                     Plexin B2; cd11276"
                     /db_xref="CDD:200537"
                     /label=Sema
     Site            order(79..81,201,206,212..213,235,354..355,362,367..369)
                     /site_type="other"
                     /note="putative Semaphorin binding site [polypeptide 
                     binding]"
                     /db_xref="CDD:200537"
     Region          469..518
                     /note="Plexin repeat; pfam01437"
                     /db_xref="CDD:279745"
                     /label=PSI1
     Region          519..614
                     /label=IPT1
     Region          615..673
                     /label=PSI2
     Region          683..759
                     /label=IPT2
     Region          760..800
                     /note="Plexin repeat; pfam01437"
                     /db_xref="CDD:279745"
                     /label=PSI3
     Region          803..894
                     /note="First repeat of the IPT domain of Plexins and Cell 
                     Surface Receptors (PCSR) . Plexins are involved in the 
                     regulation of cell proliferation and of cellular adhesion 
                     and repulsion receptors. In general, there are three copies
                     of the IPT domain present...; cd01180"
                     /db_xref="CDD:238585"
                     /label=IPT3
     Region          895..981
                     /note="Second repeat of the IPT domain of Plexins and Cell 
                     Surface Receptors (PCSR) . Plexins are involved in the 
                     regulation of cell proliferation and of cellular adhesion 
                     and repulsion receptors. In general, there are three copies
                     of the IPT domain present...; cd01179"
                     /db_xref="CDD:238584"
                     /label=IPT4
     Region          983..1091
                     /note="IPT/TIG domain; pfam01833"
                     /db_xref="CDD:280079"
                     /label=IPT5
     Region          1096..1190
                     /label=IPT6
     Site            1164^1165
                     /site_type="cleavage"
                     /experiment="experimental evidence, no additional details 
                     recorded"
                     /note="Cleavage, by proprotein convertases; propagated from
                     UniProtKB/Swiss-Prot (O15031.3)"
     Region          1196..1217
                     /note="predicted by SOSUI algorithm"
                     /label=TM
     Site            1198..1218
                     /site_type="transmembrane region"
                     /experiment="experimental evidence, no additional details 
                     recorded"
                     /note="propagated from UniProtKB/Swiss-Prot (O15031.3)"
                     /label=propagated from UniProtKB/Swiss-Prot (O15031.3)
     Site            1236
                     /site_type="phosphorylation"
                     /experiment="experimental evidence, no additional details 
                     recorded"
                     /note="Phosphoserine. {ECO:0000250|UniProtKB:B2RXS4}; 
                     propagated from UniProtKB/Swiss-Prot (O15031.3)"
     Site            1244
                     /site_type="phosphorylation"
                     /experiment="experimental evidence, no additional details 
                     recorded"
                     /note="Phosphoserine. {ECO:0000250|UniProtKB:B2RXS4}; 
                     propagated from UniProtKB/Swiss-Prot (O15031.3)"
     Region          1271..1805
                     /note="Plexin cytoplasmic RasGAP domain; pfam08337"
                     /db_xref="CDD:285529"
                     /label=Ras-GAP
     Site            order(1347,1387,1391..1395,1402,1678,1686..1687,1690..1691,
                     1717,1724,1726,1733..1734)
                     /site_type="other"
                     /note="putative Rap interface [polypeptide binding]"
                     /db_xref="CDD:213352"
                     /label=putative Rap interface [polypeptide binding]
     Site            1570
                     /site_type="phosphorylation"
                     /experiment="experimental evidence, no additional details 
                     recorded"
                     /note="Phosphoserine. {ECO:0000250|UniProtKB:B2RXS4}; 
                     propagated from UniProtKB/Swiss-Prot (O15031.3)"
ORIGIN
        1 malqlwaltl lgllgagasl rprkldffrs ekelnhlavd easgvvylga vnalyqldak
       61 lqleqqvatg paldnkkctp pieasqchea emtdnvnqll lldpprkrlv ecgslfkgic
      121 alralsnisl rlfyedgsge ksfvasndeg vatvglvsst gpggdrvlfv gkgngphdng
      181 iivstrlldr tdsreafeay tdhatykagy lstntqqfva afedgpyvff vfnqqdkhpa
      241 rnrtllarmc redpnyysyl emdlqcrdpd ihaaafgtcl aasvaapgsg rvlyavfsrd
      301 srssggpgag lclfpldkvh akmeanrnac ytgtreardi fykpfhgdiq cgghapgssk
      361 sfpcgsehlp yplgsrdglr gtavlqrggl nltavtvaae nnhtvaflgt sdgrilkvyl
      421 tpdgtsseyd silveinkrv krdlvlsgdl gslyamtqdk vfrlpvqecl syptctqcrd
      481 sqdpycgwcv vegrctrkae cpraeeashw lwsrskscva vtsaqpqnms rraqgevqlt
      541 vsplpalsee dellclfges pphparvege avicnspssi pvtppgqdhv avtiqlllrr
      601 gnifltsyqy pfydcrqams leenlpcisc vsnrwtcqwd lryhecreas pnpedgivra
      661 hmedscpqfl gpsplvipmn hetdvnfqgk nldtvkgssl hvgsdllkfm epvtmqesgt
      721 fafrtpklsh danetlplhl yvksygknid sklhvtlync sfgrsdcslc raanpdyrca
      781 wcggqsrcvy ealcnttsec pppvitriqp etgplgggir itilgsnlgv qagdiqrisv
      841 agrncsfqpe rysvstrivc vieaaetpft ggvevdvfgk lgrsppnvqf tfqqpkplsv
      901 epqqgpqagg ttltihgthl dtgsqedvrv tlngvpckvt kfgaqlqcvt gpqatrgqml
      961 levsyggspv pnpgifftyr enpvlrafep lrsfasggrs invtgqgfsl iqrfamvvia
     1021 eplqswqppr eaeslqpmtv vgtdyvfhnd tkvvflspav peepeaynlt vliemdghra
     1081 llrteagafe yvpdptfenf tggvkkqvnk lihargtnln kamtlqeaea fvgaerctmk
     1141 tltetdlyce ppevqpppkr rqkrdtthnl pefivkfgsr ewvlgrveyd trvsdvplsl
     1201 ilplvivpmv vviavsvycy wrksqqaere yekiksqleg leesvrdrck keftdlmiem
     1261 edqtndvhea gipvldykty tdrvfflpsk dgdkdvmitg kldipeprrp vveqalyqfs
     1321 nllnsksfli nfihtlenqr efsarakvyf aslltvalhg kleyytdimh tlflelleqy
     1381 vvaknpklml rrsetvverm lsnwmsicly qylkdsagep lyklfkaikh qvekgpvdav
     1441 qkkakytlnd tgllgddvey apltvsvivq degvdaipvk vlncdtisqv kekiidqvyr
     1501 gqpcscwprp dsvvlewrpg staqilsdld ltsqregrwk rvntlmhynv rdgatlilsk
     1561 vgvsqqpeds qqdlpgerha lleeenrvwh lvrptdevde gkskrgsvke kertkaitei
     1621 yltrllsvkg tlqqfvdnff qsvlapghav ppavkyffdf ldeqaekhni qdedtihiwk
     1681 tnslplrfwv nilknphfif dvhvhevvda slsviaqtfm dactrtehkl srdspsnkll
     1741 yakeistykk mvedyykgir qmvqvsdqdm nthlaeisra htdslntlva lhqlyqytqk
     1801 yydeiinale edpaaqkmql afrlqqiaaa lenkvtdl
//
