# Supplementary material for: Origin and evolution of plexins, semaphorins, and Met receptor tyrosine kinases
Source: Sci Rep. 2019 Feb 13;9:1970. doi: 10.1038/s41598-019-38512-y (PMC6374515; doi:10.1038/s41598-019-38512-y)
Supplement: Supplementary file 3 — File S1 [file 41598_2019_38512_MOESM3_ESM.zip › Celeg Plexin-2.gp]

LOCUS       Exported                1766 aa            linear   INV 13-OCT-2017
DEFINITION  Plexin-2 [Caenorhabditis elegans].
ACCESSION   CAB05755
VERSION     .
DBSOURCE    BX284602.5
KEYWORDS    .
SOURCE      Caenorhabditis elegans
  ORGANISM  Caenorhabditis elegans
REFERENCE   1  (bases 1 to 1766)
  AUTHORS   Sulson JE, Waterston R.
  TITLE     Genome sequence of the nematode C. elegans: a platform for 
            investigating biology
  JOURNAL   Science 282 (5396), 2012-2018 (1998)
  PUBMED    9851916
REFERENCE   2  (bases 1 to 1766)
  AUTHORS   Sulson JE, Waterston R.
  TITLE     Direct Submission
  JOURNAL   Submitted (03-MAR-2003) Nematode Sequencing Project: Sanger 
            Institute, Hinxton, Cambridge CB10 1SA, UK and The Genome Institute 
            at Washington University, St. Louis, MO 63110, USA
REFERENCE   3  (bases 1 to 1766)
  AUTHORS   WormBase.
  TITLE     Direct Submission
  JOURNAL   Submitted (09-MAY-2017) WormBase Group, European Bioinformatics 
            Institute, Cambridge, CB10 1SA, UK. Email: help@wormbase.org
REFERENCE   4  (bases 1 to 1766)
  AUTHORS   .
  TITLE     Direct Submission
  JOURNAL   Exported Jul 30, 2018 from SnapGene Viewer 4.1.9
            http://www.snapgene.com
COMMENT     On Aug 28, 2007 this sequence version replaced gi:34555961. 
            Annotated features correspond to WormBase release WS260.
            Protein-coding gene structures below are the result of integration 
            and manual review of the following types of data: ab initio 
            predictions by Genefinder (P. Green and L. Hillier, pers. comm.); 
            alignments to published proteins and cDNAs; genome sequence 
            conservation with other nematodes (e.g. to C. briggsae using WABA: 
            Genome Res. 2000. 10:1115-1125); sequence features (such as 
            trans-splice and polyA sites).
            
            Sources of data: large-scale EST projects of Yuji Kohara 
            (http://www.ddbj.nig.ac.jp/c-elegans/html/CE_INDEX.html); ORFeome 
            cloning project (http://worfdb.dfci.harvard.edu); RST large-scale 
            sequencing project (Genome Res. 2009. 19:2334-2342); IST library 
            (Science. 2004. 303:540-3); RT-PCR EST set (Ewing B. Green P. 2010 
            Unpublished); UTRome EST data submission (UTRome v1 Mangone M. Piano
            F. 2009); TEC-RED data (PNAS 2004. 101:1650-1655); RNA Deep 
            sequencing data (454 read clusters - Makedonka Mitreva, unpublished;
            Illumina sequence data, Genome Res. 2009. 19:657-66); Numerous data 
            sets from the modENCODE project (Science. 2010. 330:1775-87); 
            Individual C. elegans Nucleotide Database submissions; Personal 
            communications with C. elegans researchers;
            
            Non-Coding gene structures below are derived using the following 
            methods and data: ab initio prediction of tRNAs by tRNAscan-SE 
            (Nucl. Acids. Res., 25, 955-964); integration and appraisal of 
            miRNAs from miRBase (http://www.mirbase.org); integration and 
            appraisal of RFAM predictions (rfam.sanger.ac.uk); 21U-RNAs (Cell. 
            2006. 127:1193-1207); modENCODE data (Science. 2010. 330:1775-87); 
            manual curation of novel published ncRNAs from the literature.
FEATURES             Location/Qualifiers
     source          1..1766
                     /organism="Caenorhabditis elegans"
     Protein         1..1766
                     /product="Plexin-2"
     Region          1..17
                     /label=SP
     Region          30..443
                     /note="The Sema domain, a protein interacting module, of 
                     semaphorins and plexins; cl15693"
                     /db_xref="CDD:301699"
                     /label=Sema
     Region          447..487
                     /note="domain found in Plexins, Semaphorins and Integrins; 
                     smart00423"
                     /db_xref="CDD:214655"
                     /label=PSI1
     Region          491..577
                     /label=IPT1
     Region          578..616
                     /note="Plexin repeat; pfam01437"
                     /db_xref="CDD:279745"
                     /label=PSI2
     Region          617..704
                     /label=IPT2
     Region          708..747
                     /label=PSI3
     Region          752..838
                     /note="First repeat of the IPT domain of Plexins and Cell 
                     Surface Receptors (PCSR) . Plexins are involved in the 
                     regulation of cell proliferation and of cellular adhesion 
                     and repulsion receptors. In general, there are three copies
                     of the IPT domain present...; cd01180"
                     /db_xref="CDD:238585"
                     /label=IPT3
     Region          841..925
                     /note="Second repeat of the IPT domain of Plexins and Cell 
                     Surface Receptors (PCSR) . Plexins are involved in the 
                     regulation of cell proliferation and of cellular adhesion 
                     and repulsion receptors. In general, there are three copies
                     of the IPT domain present...; cd01179"
                     /db_xref="CDD:238584"
                     /label=IPT4
     Region          928..1005
                     /note="Immunoglobulin-like fold, Plexins, Transcription 
                     factors (IPT). IPTs are also known as Transcription factor 
                     ImmunoGlobin (TIG) domains. They are present in 
                     intracellular transcription factors, cell surface receptors
                     (such as plexins and scatter factor...; cl15674"
                     /db_xref="CDD:301692"
                     /label=IPT5
     Region          1010..1110
                     /label=IPT6
     Region          1116..1138
                     /label=TM
     Region          1194..1704
                     /note="Plexin cytoplasmic RasGAP domain; pfam08337"
                     /db_xref="CDD:285529"
                     /label=Ras-GAP
     Site            order(1259,1299,1303..1307,1314,1598,1606..1607,1610..1611,
                     1637,1644,1646,1653..1654)
                     /site_type="other"
                     /db_xref="CDD:213344"
                     /label=putative Rap interface [polypeptide binding]
ORIGIN
        1 mlpesvflll ishflravtq ppfetegvkq klfhfsghid dfivsrdqqt iyvaslnrlt
       61 slsisnfsiq hevslgpvqd spwcsadgks clkdnrpfpt dvrtkilqil ptnqilqcgs
      121 vklgscstfn sklslitest iavaanspda stvskiidnr livaasatke spyrdpfpav
      181 airnlpglnv enagdlegea avflraaykn afkflytfth qhfvfvvamv tpresrlpmt
      241 trlirfcrnd tkfesyseie lqcrgedntn ypflnaiiqs ydkliasfst sstspkssic
      301 vfsmqkvklt fwynvdrcrs gtdsirlphi grdtkcvnka hipldedsce lgvggsielv
      361 emstkdimgk vtslmavdqk aifagtttsq ivmfkwdehh snqleeygrk evgdgrtgse
      421 vskmvkfgdf vivqmpygii leelstcshh sscteclvsv dplcqwchpt qscttsarct
      481 spvtsqcpiv dgdpipsivs vnsstpisfn ihhlpppvgf tyrcqfgtst ssikanwttt
      541 gvscpseift spntfeilll tsisnnpisr hnftvydcsg ygtcsscmss eyncawcsgl
      601 hkcsnscgal ekskacvkiq pmrlpiaigs qqeivleasn ldtldrrheh fckvneqvsl
      661 akiasdsirc gkiqltlsnt tsanmvvpls litrdsvidi anvslysctn lasdcsscla
      721 lspslscgwc nrqcsheche skatavcdpp ridkfeptsg pieggtiiki ygndlgmsve
      781 dvrgkiyvag srcniveyhv snmiacqvdk gvssgpiris vgratvavae sselysfvrt
      841 sifsayplyg pisggtritl ygqnlssgsq tsvtvggmpc piervnsstv ltcltpsgtr
      901 igksarvvvh vdhsqtqldq pfeyrsdpsi ssifpmtsfk aggrivyvqg nslntvqtak
      961 lflissptpp fyiisdlapc hiinstlmtc mtpkiletit rrveytrqpm giypnptlsp
     1021 fkgvryhqge qslileghnl nlaaepndfk ifignercyv tlvdvrqlvc sgpvrqpkat
     1081 dergipingd nplvtvivgs lrmelgliey sdhalpsrls llilglllfi vvtltvmclv
     1141 fkrrrqerek eyrkiqlqme nlennvrkec kqafaelqtn lvlspksans vnlgpelinf
     1201 phfvenllws dnnltsapsl artlpvtlaq fhallsfkgf iftiveaaes dvsistseks
     1261 mlasllisvl lrnfsyctev vvdllrahia rsvqnkrael lfrnsdsvve kmfskwmsic
     1321 lyshltpqmn syfylykalq yqtdkgpvda vtgdarytin eakllresvd tktlkirvip
     1381 fekcdesidl evhacdaicq vkqkvasavy retpysqrpr itqfelkykc pkrgdvkltd
     1441 vlpietlsqk klpvklftla dygisdgctl emspavytae syrnsladsg qsswssldrc
     1501 spiyssskyy hltnpssgtm tfkkkssnds nllpksipev yltrlltskg tvetyvedfl
     1561 esvlymhdss yppilkfffd ildreasvng vsenicqqwk angyvlrvwa nfvrnpqlvf
     1621 dvphsismda nlstvaqtmm dcfsfsepvl gahspssrll fakdvarlrp lsvdlfkrvk
     1681 nspplgmdel rtelvnmand vstckgssla lsellswvrg ngirisqlls sneqfsqqrl
     1741 pqklsqvlhv cletdnhiys tisdye
//
