# Supplementary material for: Origin and evolution of plexins, semaphorins, and Met receptor tyrosine kinases
Source: Sci Rep. 2019 Feb 13;9:1970. doi: 10.1038/s41598-019-38512-y (PMC6374515; doi:10.1038/s41598-019-38512-y)
Supplement: Supplementary file 3 — File S1 [file 41598_2019_38512_MOESM3_ESM.zip › Aquee Plexin-A1.gp]

LOCUS       Exported                1484 aa            linear   INV 31-JUL-2018
DEFINITION  natural linear DNA.
ACCESSION   .
VERSION     .
DBSOURCE    .
KEYWORDS    .
SOURCE      Amphimedon queenslandica
  ORGANISM  Amphimedon queenslandica
REFERENCE   1  (bases 1 to 1484)
  AUTHORS   .
  TITLE     Direct Submission
  JOURNAL   Exported Jul 31, 2018 from SnapGene 4.2.3
            http://www.snapgene.com
FEATURES             Location/Qualifiers
     source          1..1484
                     /organism="Amphimedon queenslandica"
     Region          1..19
                     /label=SP
     Region          21..399
                     /note="The Sema domain, a protein interacting module, of 
                     semaphorins and plexins; cl15693"
                     /db_xref="CDD:326631"
                     /label=Sema
     Region          402..450
                     /note="Plexin repeat; pfam01437"
                     /db_xref="CDD:307546"
                     /label=PSI
     Region          454..542
                     /label=IPT
     Region          545..595
                     /note="domain found in Plexins, Semaphorins and Integrins; 
                     smart00423"
                     /db_xref="CDD:214655"
                     /label=PSI
     Region          599..706
                     /label=IPT
     Region          709..752
                     /label=PSI
     Region          755..847
                     /note="IPT domain of Plexins and Cell Surface Receptors 
                     (PCSR) and related proteins . This subgroup contains IPT 
                     domains of plexins, receptors, like the plasminogen-related
                     growth factor receptors, the hepatocyte growth 
                     factor-scatter factors, and the...; cd00603"
                     /db_xref="CDD:238337"
                     /label=IPT_PCSR
     Region          849..934
                     /note="Immunoglobulin-like fold, Plexins, Transcription 
                     factors (IPT). IPTs are also known as Transcription factor 
                     ImmunoGlobin (TIG) domains. They are present in 
                     intracellular transcription factors, cell surface receptors
                     (such as plexins and scatter factor...; cl15674"
                     /db_xref="CDD:326624"
                     /label=IPT
     Region          937..1030
                     /note="Immunoglobulin-like fold, Plexins, Transcription 
                     factors (IPT). IPTs are also known as Transcription factor 
                     ImmunoGlobin (TIG) domains. They are present in 
                     intracellular transcription factors, cell surface receptors
                     (such as plexins and scatter factor...; cl15674"
                     /db_xref="CDD:326624"
                     /label=IPT
     Region          1042..1108
                     /note="IPT domain of Plexins and Cell Surface Receptors 
                     (PCSR) and related proteins . This subgroup contains IPT 
                     domains of plexins, receptors, like the plasminogen-related
                     growth factor receptors, the hepatocyte growth 
                     factor-scatter factors, and the...; cd00603"
                     /db_xref="CDD:238337"
                     /label=IPT_PCSR
     Region          1124..1146
                     /label=TM
ORIGIN
        1 mslfsllvla faffstskst lqsvevlssp stgnaingic rlggsivvst tsntiysisl
       61 sggvllslhq lhvsngglac sgssnvtmcl ynsscfsisd nrglyevyrp tglsysasss
      121 avfyykglvy agmfrsnsal elihlvkiss ngeafysvsh snfqrrfvsg fgtdsylyfa
      181 vedphpkhyd irllricknn gsidalyelh lktlpktnkl vnaaiitise napivvftma
      241 segssglywy rlstinneme lsfinclagd sfklpwdrer rdcdqfdtat ptpthcnfnk
      301 gsshvealhm rsdiqyaail emnalitasi ffkyhsvlll yvaydntsls sinkylvyne
      361 tdpqllntvn veesvyhfdy slqhnvlias sntsvyfvpl ddcsnydnch dctqdflcgw
      421 cvvenkcsse fncdhgnltg hwiqeddhcp yieatmdsis tdsiaiplfs ngtvpaapdn
      481 eqyicllenp mtnfsyncpf ingscqissl psideetmsi nihlqlssee spfvsmthsv
      541 llvncskhin cthcvsrdac gwcvddmtcs ggslscttns swypatpshs vndicpyiqv
      601 pdshykisis sikevllvgy nipqssafng dyicymfqgs svlegsgayh nsthvqcsft
      661 evntfsdsre vvslsvtwss hyssvpykle iidnsniith dipallyncs vfggsctscv
      721 ersqlvdidc vwcdggchsn cindaidtlh kcpqptinlv yplsgsisgg tiltlyvhel
      781 plnfydilsv digsvecsli essfvsgsav scetgptlln glynitllln isgelvtvnp
      841 gtqflyenvk varivpvwgp iaggtlltit gsylyignps ltyilvagkn ctiielmrds
      901 mtcrtdpves vrsgsieivi dgitvstdtr fqyrtnpmlt rlvpnmiipa gditlsfygn
      961 hmasvynpll vikhsnltyi qycvvnndal iqcrspsisd sgptdgrssl syvlvldnin
     1021 itgppplelr pnpafsivtk egptvtirge yidsvlpsei evtiqeeicv iesitatilt
     1081 ciapeisytg srlkidvivt vanysvnvgq veysrgaegs sfslilviii vsisfvtalm
     1141 mllvavaavk ywkakhpplq nltrrvipra garnrnkife lslqpsnhyc dvierstdge
     1201 niydtindns ilyenqhsda ekraqlflpl ysnnaassan snqrpvsdli pyyssssqlp
     1261 hhnkpsaqvf asisspdlss qplppasgst asvtallpgp reeketeaiv hinaeedvft
     1321 ddevspgply skinkkltpi qedsintggd tysklreher rpkfltipqe eyipmhsvag
     1381 psptsessqp pplpppaatk svssdyvqmv saattpqegl qpaavrpess yvvmrsvsvs
     1441 setakspssq rkkhpsqqgk ktslsesepd vfltssdyvd iqpn
//
