# Supplementary material for: Origin and evolution of plexins, semaphorins, and Met receptor tyrosine kinases
Source: Sci Rep. 2019 Feb 13;9:1970. doi: 10.1038/s41598-019-38512-y (PMC6374515; doi:10.1038/s41598-019-38512-y)
Supplement: Supplementary file 3 — File S1 [file 41598_2019_38512_MOESM3_ESM.zip › Celeg Sema1B.gp]

LOCUS       Exported                 649 aa            linear   INV 17-OCT-2017
DEFINITION  SeMaPhorin related [Caenorhabditis elegans].
ACCESSION   NP_491197
VERSION     .
DBSOURCE    NM_058796.4
KEYWORDS    .
SOURCE      Caenorhabditis elegans
  ORGANISM  Caenorhabditis elegans
REFERENCE   1  (bases 1 to 649)
  AUTHORS   Sulson JE, Waterston R.
  TITLE     Genome sequence of the nematode C. elegans: a platform for 
            investigating biology
  JOURNAL   Science 282 (5396), 2012-2018 (1998)
  PUBMED    9851916
REFERENCE   2  (bases 1 to 649)
  TITLE     Direct Submission
  JOURNAL   Submitted (11-OCT-2017) National Center for Biotechnology 
            Information, NIH, Bethesda, MD 20894, USA
REFERENCE   3  (bases 1 to 649)
  AUTHORS   WormBase.
  TITLE     Direct Submission
  JOURNAL   Submitted (26-SEP-2017) WormBase Group, European Bioinformatics 
            Institute, Cambridge, CB10 1SA, UK. Email: help@wormbase.org
REFERENCE   4  (bases 1 to 649)
  AUTHORS   Sulson JE, Waterston R.
  TITLE     Direct Submission
  JOURNAL   Submitted (03-MAR-2003) Nematode Sequencing Project: Sanger 
            Institute, Hinxton, Cambridge CB10 1SA, UK and The Genome Institute 
            at Washington University, St. Louis, MO 63110, USA
REFERENCE   5  (bases 1 to 649)
  AUTHORS   .
  TITLE     Direct Submission
  JOURNAL   Exported Jul 30, 2018 from SnapGene Viewer 4.1.9
            http://www.snapgene.com
COMMENT     REVIEWED REFSEQ: This record has been curated by WormBase. The 
            reference sequence is identical to CCD68349.
            On Jun 26, 2012 this sequence version replaced gi:71982759.
FEATURES             Location/Qualifiers
     source          1..649
                     /organism="Caenorhabditis elegans"
     Region          1..17
                     /label=SP
     Region          24..455
                     /note="semaphorin domain; smart00630"
                     /db_xref="CDD:214747"
                     /label=Sema
     Region          459..502
                     /label=PSI
     Region          560..582
                     /label=TM
ORIGIN
        1 mvhlrififl laplgsasff npdtnvsrvd vshlsralsy ganeklvilh klpgeyvllg
       61 grnhvynisi ssmleiarye wtssdeartn caaisqtpas cenfirtyfe ltndtlilcg
      121 thalqptcae frkgnakpqr lisavgmspi dadstapfir sneniitvnv aelsssepll
      181 vrrnvikmwk giendvilrt prglssfeqa nflsmhkvkk evlfffsesp metegcglhk
      241 varvgrvced dpggrlsynk ewssyekari ecsieetdtd tfyfnqfagv aesptsfyga
      301 frsqlagiga saickyskkv isgsfasgyk estpdtcsra ndieelsrir lkplikqkis
      361 anpiyifhgk drfvhvlaqe dtrdlsnray dilyvatnlg nilkivvpst dktgrhavtl
      421 kvlptnskiv dmslysknnl eeliviteqs vlkvptatch lasncaecla hgdphcawad
      481 gvdcidirtd qrksasqdsg tcdvvsfenh kpvmiaplkn kesakipvcl cetekqkkpc
      541 ateviqkeiv ltggsefwky ilvfavgvlt gsifhycyfy fsrhigdkas sssrssssmt
      601 rpittsssar lpidafttss iademfsstl ssanrfnsvs mhssirtyc
//
