# Supplementary material for: Origin and evolution of plexins, semaphorins, and Met receptor tyrosine kinases
Source: Sci Rep. 2019 Feb 13;9:1970. doi: 10.1038/s41598-019-38512-y (PMC6374515; doi:10.1038/s41598-019-38512-y)
Supplement: Supplementary file 3 — File S1 [file 41598_2019_38512_MOESM3_ESM.zip › Dmela Sema1B.gp]

LOCUS       Exported                 770 aa            linear   INV 17-OCT-2017
DEFINITION  semaphorin 1b, isoform A [Drosophila melanogaster].
ACCESSION   NP_611244
VERSION     .
DBSOURCE    NM_137400.4
KEYWORDS    .
SOURCE      Drosophila melanogaster
  ORGANISM  Drosophila melanogaster
REFERENCE   1  (bases 1 to 770)
  AUTHORS   Hoskins RA, Carlson JW, Kennedy C, Acevedo D, Evans-Holm M, Frise E,
            Wan KH, Park S, Mendez-Lago M, Rossi F, Villasante A, Dimitri P, 
            Karpen GH, Celniker SE.
  TITLE     Sequence finishing and mapping of Drosophila melanogaster 
            heterochromatin
  JOURNAL   Science 316 (5831), 1625-1628 (2007)
  PUBMED    17569867
REFERENCE   2  (bases 1 to 770)
  AUTHORS   Smith CD, Shu S, Mungall CJ, Karpen GH.
  TITLE     The Release 5.1 annotation of Drosophila melanogaster 
            heterochromatin
  JOURNAL   Science 316 (5831), 1586-1591 (2007)
  PUBMED    17569856
REFERENCE   3  (bases 1 to 770)
  AUTHORS   Quesneville H, Bergman CM, Andrieu O, Autard D, Nouaud D, Ashburner 
            M, Anxolabehere D.
  TITLE     Combined evidence annotation of transposable elements in genome 
            sequences
  JOURNAL   PLoS Comput. Biol. 1 (2), 166-175 (2005)
  PUBMED    16110336
REFERENCE   4  (bases 1 to 770)
  AUTHORS   Hoskins RA, Smith CD, Carlson JW, Carvalho AB, Halpern A, Kaminker 
            JS, Kennedy C, Mungall CJ, Sullivan BA, Sutton GG, Yasuhara JC, 
            Wakimoto BT, Myers EW, Celniker SE, Rubin GM, Karpen GH.
  TITLE     Heterochromatic sequences in a Drosophila whole-genome shotgun 
            assembly
  JOURNAL   Genome Biol. 3 (12), RESEARCH0085 (2002)
  PUBMED    12537574
REFERENCE   5  (bases 1 to 770)
  AUTHORS   Kaminker JS, Bergman CM, Kronmiller B, Carlson J, Svirskas R, Patel 
            S, Frise E, Wheeler DA, Lewis SE, Rubin GM, Ashburner M, Celniker 
            SE.
  TITLE     The transposable elements of the Drosophila melanogaster 
            euchromatin: a genomics perspective
  JOURNAL   Genome Biol. 3 (12), RESEARCH0084 (2002)
  PUBMED    12537573
REFERENCE   6  (bases 1 to 770)
  AUTHORS   Misra S, Crosby MA, Mungall CJ, Matthews BB, Campbell KS, Hradecky 
            P, Huang Y, Kaminker JS, Millburn GH, Prochnik SE, Smith CD, Tupy 
            JL, Whitfied EJ, Bayraktaroglu L, Berman BP, Bettencourt BR, 
            Celniker SE, de Grey AD, Drysdale RA, Harris NL, Richter J, Russo S,
            Schroeder AJ, Shu SQ, Stapleton M, Yamada C, Ashburner M, Gelbart 
            WM, Rubin GM, Lewis SE.
  TITLE     Annotation of the Drosophila melanogaster euchromatic genome: a 
            systematic review
  JOURNAL   Genome Biol. 3 (12), RESEARCH0083 (2002)
  PUBMED    12537572
REFERENCE   7  (bases 1 to 770)
  AUTHORS   Celniker SE, Wheeler DA, Kronmiller B, Carlson JW, Halpern A, Patel 
            S, Adams M, Champe M, Dugan SP, Frise E, Hodgson A, George RA, 
            Hoskins RA, Laverty T, Muzny DM, Nelson CR, Pacleb JM, Park S, 
            Pfeiffer BD, Richards S, Sodergren EJ, Svirskas R, Tabor PE, Wan K, 
            Stapleton M, Sutton GG, Venter C, Weinstock G, Scherer SE, Myers EW,
            Gibbs RA, Rubin GM.
  TITLE     Finishing a whole-genome shotgun: release 3 of the Drosophila 
            melanogaster euchromatic genome sequence
  JOURNAL   Genome Biol. 3 (12), RESEARCH0079 (2002)
  PUBMED    12537568
REFERENCE   8  (bases 1 to 770)
  AUTHORS   Adams MD, Celniker SE, Holt RA, Evans CA, Gocayne JD, Amanatides PG,
            Scherer SE, Li PW, Hoskins RA, Galle RF, George RA, Lewis SE, 
            Richards S, Ashburner M, Henderson SN, Sutton GG, Wortman JR, 
            Yandell MD, Zhang Q, Chen LX, Brandon RC, Rogers YH, Blazej RG, 
            Champe M, Pfeiffer BD, Wan KH, Doyle C, Baxter EG, Helt G, Nelson 
            CR, Gabor GL, Abril JF, Agbayani A, An HJ, Andrews-Pfannkoch C, 
            Baldwin D, Ballew RM, Basu A, Baxendale J, Bayraktaroglu L, Beasley 
            EM, Beeson KY, Benos PV, Berman BP, Bhandari D, Bolshakov S, Borkova
            D, Botchan MR, Bouck J, Brokstein P, Brottier P, Burtis KC, Busam 
            DA, Butler H, Cadieu E, Center A, Chandra I, Cherry JM, Cawley S, 
            Dahlke C, Davenport LB, Davies P, de Pablos B, Delcher A, Deng Z, 
            Mays AD, Dew I, Dietz SM, Dodson K, Doup LE, Downes M, Dugan-Rocha 
            S, Dunkov BC, Dunn P, Durbin KJ, Evangelista CC, Ferraz C, Ferriera 
            S, Fleischmann W, Fosler C, Gabrielian AE, Garg NS, Gelbart WM, 
            Glasser K, Glodek A, Gong F, Gorrell JH, Gu Z, Guan P, Harris M, 
            Harris NL, Harvey D, Heiman TJ, Hernandez JR, Houck J, Hostin D, 
            Houston KA, Howland TJ, Wei MH, Ibegwam C, Jalali M, Kalush F, 
            Karpen GH, Ke Z, Kennison JA, Ketchum KA, Kimmel BE, Kodira CD, 
            Kraft C, Kravitz S, Kulp D, Lai Z, Lasko P, Lei Y, Levitsky AA, Li 
            J, Li Z, Liang Y, Lin X, Liu X, Mattei B, McIntosh TC, McLeod MP, 
            McPherson D, Merkulov G, Milshina NV, Mobarry C, Morris J, Moshrefi 
            A, Mount SM, Moy M, Murphy B, Murphy L, Muzny DM, Nelson DL, Nelson 
            DR, Nelson KA, Nixon K, Nusskern DR, Pacleb JM, Palazzolo M, Pittman
            GS, Pan S, Pollard J, Puri V, Reese MG, Reinert K, Remington K, 
            Saunders RD, Scheeler F, Shen H, Shue BC, Siden-Kiamos I, Simpson M,
            Skupski MP, Smith T, Spier E, Spradling AC, Stapleton M, Strong R, 
            Sun E, Svirskas R, Tector C, Turner R, Venter E, Wang AH, Wang X, 
            Wang ZY, Wassarman DA, Weinstock GM, Weissenbach J, Williams SM, 
            WoodageT, Worley KC, Wu D, Yang S, Yao QA, Ye J, Yeh RF, Zaveri JS, 
            Zhan M, Zhang G, Zhao Q, Zheng L, Zheng XH, Zhong FN, Zhong W, Zhou 
            X, Zhu S, Zhu X, Smith HO, Gibbs RA, Myers EW, Rubin GM, Venter JC.
  TITLE     The genome sequence of Drosophila melanogaster
  JOURNAL   Science 287 (5461), 2185-2195 (2000)
  PUBMED    10731132
REFERENCE   9  (bases 1 to 770)
  AUTHORS   Celniker S, Carlson J, Wan K, Pfeiffer B, Frise E, George R, Hoskins
            R, Stapleton M, Pacleb J, Park S, Svirskas R, Smith E, Yu C, Rubin 
            G.
  TITLE     Drosophila melanogaster release 4 sequence
  JOURNAL   Unpublished
REFERENCE   10  (bases 1 to 770)
  TITLE     Direct Submission
  JOURNAL   Submitted (14-MAR-2017) National Center for Biotechnology 
            Information, NIH, Bethesda, MD 20894, USA
REFERENCE   11  (bases 1 to 770)
  TITLE     Direct Submission
  JOURNAL   Submitted (07-DEC-2016) FlyBase, Harvard University, Biological 
            Laboratories, 16 Divinity Ave, Cambridge, MA 02138, USA
REFERENCE   12  (bases 1 to 770)
  TITLE     Direct Submission
  JOURNAL   Submitted (07-OCT-2015) FlyBase, Harvard University, Biological 
            Laboratories, 16 Divinity Ave, Cambridge, MA 02138, USA
REFERENCE   13  (bases 1 to 770)
  AUTHORS   Celniker S, Carlson J, Kennedy C, Wan K, Frise E, Hoskins R, Park S,
            Svirskas R, Karpen G.
  TITLE     Direct Submission
  JOURNAL   Submitted (10-AUG-2006) Berkeley Drosophila Genome Project, Lawrence
            Berkeley National Laboratory, One #Cyclotron RoadOne Cyclotron Road,
            MS 64-121, Berkeley, CA 94720, USA
REFERENCE   14  (bases 1 to 770)
  AUTHORS   Celniker S, Carlson J, Wan K, Frise E, Hoskins R, Park S, Svirskas 
            R, Rubin G.
  TITLE     Direct Submission
  JOURNAL   Submitted (10-AUG-2006) Berkeley Drosophila Genome Project, Lawrence
            Berkeley National Laboratory, One Cyclotron Road, MS 64-121, 
            Berkeley, CA 94720, USA
REFERENCE   15  (bases 1 to 770)
  AUTHORS   Smith CD, Shu S, Mungall CJ, Karpen GH.
  TITLE     Direct Submission
  JOURNAL   Submitted (01-AUG-2006) Drosophila Heterochromatin Genome Project, 
            Ernest Orlando Lawrence Berkeley National Laboratory, 1 Cyclotron 
            Road, Mailstop 64-121, Berkeley, CA 94720, USA
REFERENCE   16  (bases 1 to 770)
  AUTHORS   Adams MD, Celniker SE, Gibbs RA, Rubin GM, Venter CJ.
  TITLE     Direct Submission
  JOURNAL   Submitted (21-MAR-2000) Celera Genomics, 45 West Gude Drive, 
            Rockville, MD 20850, USA
REFERENCE   17  (bases 1 to 770)
  AUTHORS   .
  TITLE     Direct Submission
  JOURNAL   Exported Jul 30, 2018 from SnapGene Viewer 4.1.9
            http://www.snapgene.com
COMMENT     REVIEWED REFSEQ: This record has been curated by FlyBase. The 
            reference sequence is identical to AAF57816.
            ##Genome-Annotation-Data-START##
            Annotation Provider :: FlyBase
            Annotation Status   :: Full annotation
            Annotation Version  :: Release 6.13
            URL                 :: http://flybase.org 
            ##Genome-Annotation-Data-END##
            Method: conceptual translation.
FEATURES             Location/Qualifiers
     source          1..770
                     /organism="Drosophila melanogaster"
     Region          1..33
                     /label=SP
     Region          49..507
                     /note="The Sema domain, a protein interacting module, of 
                     semaphorin 1A (Sema1A); cd11237"
                     /db_xref="CDD:200498"
                     /label=Sema
     Site            order(106..109,175..176,180,201,203..204,211,216,219..220,
                     222,227,249,273..277,279,385,389,392)
                     /site_type="other"
                     /note="putative plexin binding site [polypeptide binding]"
                     /db_xref="CDD:200498"
                     /label=putative plexin binding site [polypeptide binding]
     Site            order(250..251,253,256..258,292,296..298,300,302,324..326,
                     330..331,398,413)
                     /site_type="other"
                     /note="putative homodimer interface [polypeptide binding]"
                     /db_xref="CDD:200498"
                     /label=putative homodimer interface [polypeptide binding]
     Region          511..567
                     /note="domain found in Plexins, Semaphorins and Integrins; 
                     smart00423"
                     /db_xref="CDD:214655"
                     /label=PSI
     Region          659..681
                     /label=TM
ORIGIN
        1 mssksrpssa amlvnaipmi llitlsglti vagwmpdvkp dlqtkqdkvl ahfignstdy
       61 fkildhndef vlvgakdviy nvslnglkei arlewhstda drelcalkgk hewdchnylr
      121 vyalrpngev llcgtnsykp rcrhytpvev sseeagsagh ahamryevsr dveaqglcpy
      181 spahnstyaf adghlysatv adfsggdpli yrenlrteqy dlkqlnqpdf vgaierngyv
      241 lfffrelsme vmnfgkavys rvarvckndr ggpyshgksw tsflkarlnc svpgefpfyf
      301 deiqaispiv esgsksliya vfttsvnaip gsavcafnvd dilaafdgef ksqkdsqshw
      361 lpvereqvpk prpgqcveds rtltsiavnf iknhplmeea vpavhgrpll tkvnlhhrlt
      421 aiavhpqvks lsgayydviy sgtddgkvtk finilsthpn stvdrlktvv isemqvlplg
      481 tpirelvist sknslvvvsd gslvsvplhh cshivdclgc lslqdpicaw dlqthecknl
      541 atsqhkfgtk tylqslnstk kaaallcphi prdapgaetv sfvtmapppt eeqkllysnv
      601 gssqgnqpsl eqqptggddf glnkitltsm dpddimpnln dpqkstasvd eikyastpsf
      661 mllttivfft flvggiagic cvkaksrlme aqmdeshrnh fgkpmqfkhq ntgkdinllm
      721 gsnaytttqk tpnldlekdr shecknsteh lekelpckts tltkvkrtyi
//
