# Supplementary material for: Origin and evolution of plexins, semaphorins, and Met receptor tyrosine kinases
Source: Sci Rep. 2019 Feb 13;9:1970. doi: 10.1038/s41598-019-38512-y (PMC6374515; doi:10.1038/s41598-019-38512-y)
Supplement: Supplementary file 3 — File S1 [file 41598_2019_38512_MOESM3_ESM.zip › Hsapi PLEXIN-A3.gp]

LOCUS       Exported                1871 aa            linear   PRI 12-OCT-2017
DEFINITION  plexin-A3 precursor [Homo sapiens].
ACCESSION   NP_059984
VERSION     .
DBSOURCE    NM_017514.4
KEYWORDS    .
SOURCE      Homo sapiens
  ORGANISM  Homo sapiens
REFERENCE   1  (bases 1 to 1871)
  AUTHORS   Belyk M, Kraft SJ, Brown S.
  TITLE     PlexinA polymorphisms mediate the developmental trajectory of human 
            corpus callosum microstructure
  JOURNAL   J. Hum. Genet. 60 (3), 147-150 (2015)
  PUBMED    25518740
REFERENCE   2  (bases 1 to 1871)
  AUTHORS   Gabrovska PN, Smith RA, Tiang T, Weinstein SR, Haupt LM, Griffiths 
            LR.
  TITLE     Semaphorin-plexin signalling genes associated with human breast 
            tumourigenesis
  JOURNAL   Gene 489 (2), 63-69 (2011)
  PUBMED    21925246
REFERENCE   3  (bases 1 to 1871)
  AUTHORS   Fiedler SE, Schillace RV, Daniels CJ, Andrews SF, Carr DW.
  TITLE     Myeloid translocation gene 16b is a dual A-kinase anchoring protein 
            that interacts selectively with plexins in a phospho-regulated 
            manner
  JOURNAL   FEBS Lett. 584 (5), 873-877 (2010)
  PUBMED    20138877
REFERENCE   4  (bases 1 to 1871)
  AUTHORS   Zachary IC, Frankel P, Evans IM, Pellet-Many C.
  TITLE     The role of neuropilins in cell signalling
  JOURNAL   Biochem. Soc. Trans. 37 (PT 6), 1171-1178 (2009)
  PUBMED    19909241
REFERENCE   5  (bases 1 to 1871)
  AUTHORS   Ji JD, Park-Min KH, Ivashkiv LB.
  TITLE     Expression and function of semaphorin 3A and its receptors in human 
            monocyte-derived macrophages
  JOURNAL   Hum. Immunol. 70 (4), 211-217 (2009)
  PUBMED    19480842
REFERENCE   6  (bases 1 to 1871)
  AUTHORS   Tamagnone L, Artigiani S, Chen H, He Z, Ming GI, Song H, Chedotal A,
            Winberg ML, Goodman CS, Poo M, Tessier-Lavigne M, Comoglio PM.
  TITLE     Plexins are a large family of receptors for transmembrane, secreted,
            and GPI-anchored semaphorins in vertebrates
  JOURNAL   Cell 99 (1), 71-80 (1999)
  PUBMED    10520995
REFERENCE   7  (bases 1 to 1871)
  AUTHORS   Chen EY, Zollo M, Mazzarella R, Ciccodicola A, Chen CN, Zuo L, 
            Heiner C, Burough F, Repetto M, Schlessinger D, D'Urso M.
  TITLE     Long-range sequence analysis in Xq28: thirteen known and six 
            candidate genes in 219.4 kb of high GC DNA between the RCP/GCP and 
            G6PD loci
  JOURNAL   Hum. Mol. Genet. 5 (5), 659-668 (1996)
  PUBMED    8733135
REFERENCE   8  (bases 1 to 1871)
  AUTHORS   Maestrini E, Tamagnone L, Longati P, Cremona O, Gulisano M, Bione S,
            Tamanini F, Neel BG, Toniolo D, Comoglio PM.
  TITLE     A family of transmembrane proteins with homology to the 
            MET-hepatocyte growth factor receptor
  JOURNAL   Proc. Natl. Acad. Sci. U.S.A. 93 (2), 674-678 (1996)
  PUBMED    8570614
REFERENCE   9  (bases 1 to 1871)
  AUTHORS   Bione S, Tamanini F, Maestrini E, Tribioli C, Poustka A, Torri G, 
            Rivella S, Toniolo D.
  TITLE     Transcriptional organization of a 450-kb region of the human X 
            chromosome in Xq28
  JOURNAL   Proc. Natl. Acad. Sci. U.S.A. 90 (23), 10977-10981 (1993)
  PUBMED    8248200
REFERENCE   10  (bases 1 to 1871)
  AUTHORS   Sedlacek Z, Korn B, Konecki DS, Siebenhaar R, Coy JF, Kioschis P, 
            Poustka A.
  TITLE     Construction of a transcription map of a 300 kb region around the 
            human G6PD locus by direct cDNA selection
  JOURNAL   Hum. Mol. Genet. 2 (11), 1865-1869 (1993)
  PUBMED    8281148
REFERENCE   11  (bases 1 to 1871)
  AUTHORS   .
  TITLE     Direct Submission
  JOURNAL   Exported Jul 30, 2018 from SnapGene Viewer 4.1.9
            http://www.snapgene.com
COMMENT     REVIEWED REFSEQ: This record has been curated by NCBI staff. The 
            reference sequence was derived from HY158513.1, HY098587.1, 
            X87852.1, CN427844.1, BF798844.1, BQ720233.1, BQ718472.1, 
            BG820285.1, CN484803.1 and AW001914.1.
            This sequence is a reference standard in the RefSeqGene project.
            On Aug 27, 2013 this sequence version replaced gi:59710104.
            Summary: This gene encodes a member of the plexin class of proteins.
            The encoded protein is a class 3 semaphorin receptor, and may be 
            involved in cytoskeletal remodeling and as well as apoptosis. 
            Studies of a similar gene in zebrafish suggest that it is important 
            for axon pathfinding in the developing nervous system. This gene may
            be associated with tumor progression. [provided by RefSeq, Aug 
            2013].
            
            Publication Note:  This RefSeq record includes a subset of the 
            publications that are available for this gene. Please see the Gene 
            record to access additional publications.
            
            ##Evidence-Data-START##
            Transcript exon combination :: X87852.1 [ECO:0000332]
            RNAseq introns              :: single sample supports all introns
                                           SAMEA1965299, SAMEA1966682
                                           [ECO:0000348]
            ##Evidence-Data-END##
FEATURES             Location/Qualifiers
     source          1..1871
                     /organism="Homo sapiens"
     Protein         1..1871
                     /product="plexin-A3 precursor"
     sig_peptide     1..19
                     /inference="COORDINATES:same species:SignalP"
                     /calculated_mol_wt=1870
                     /label=SP
     mat_peptide     20..1871
                     /product="Plexin-A3"
                     /experiment="experimental evidence, no additional details 
                     recorded"
                     /note="propagated from UniProtKB/Swiss-Prot (P51805.2)"
                     /calculated_mol_wt=205871
                     /label=propagated from UniProtKB/Swiss-Prot (P51805.2)
     Region          23..487
                     /note="The Sema domain, a protein interacting module, of 
                     Plexin A3; cd11273"
                     /db_xref="CDD:200534"
                     /label=Sema
     Site            order(76,78..79,138,175..177,203..205,212..214,368,371,373,
                     376..380,390..391,393)
                     /site_type="other"
                     /note="putative Semaphorin binding site [polypeptide 
                     binding]"
                     /db_xref="CDD:200534"
     Region          491..539
                     /note="Plexin repeat; pfam01437"
                     /db_xref="CDD:279745"
                     /label=PSI1
     Region          540..637
                     /label=IPT1
     Region          638..683
                     /note="domain found in Plexins, Semaphorins and Integrins; 
                     smart00423"
                     /db_xref="CDD:214655"
                     /label=PSI2
     Region          686..785
                     /label=IPT2
     Region          786..837
                     /note="domain found in Plexins, Semaphorins and Integrins; 
                     smart00423"
                     /db_xref="CDD:214655"
                     /label=PSI3
     Region          840..934
                     /note="First repeat of the IPT domain of Plexins and Cell 
                     Surface Receptors (PCSR) . Plexins are involved in the 
                     regulation of cell proliferation and of cellular adhesion 
                     and repulsion receptors. In general, there are three copies
                     of the IPT domain present...; cd01180"
                     /db_xref="CDD:238585"
                     /label=IPT3
     Region          935..1021
                     /note="Second repeat of the IPT domain of Plexins and Cell 
                     Surface Receptors (PCSR) . Plexins are involved in the 
                     regulation of cell proliferation and of cellular adhesion 
                     and repulsion receptors. In general, there are three copies
                     of the IPT domain present...; cd01179"
                     /db_xref="CDD:238584"
                     /label=IPT4
     Region          1023..1123
                     /note="Third repeat of the IPT domain of Plexins and Cell 
                     Surface Receptors (PCSR) . Plexins are involved in the 
                     regulation of cell proliferation and of cellular adhesion 
                     and repulsion receptors. In general, there are three copies
                     of the IPT domain present...; cd01181"
                     /db_xref="CDD:238586"
                     /label=IPT5
     Region          1125..1211
                     /note="IPT domain of Plexins and Cell Surface Receptors 
                     (PCSR) and related proteins . This subgroup contains IPT 
                     domains of plexins, receptors, like the plasminogen-related
                     growth factor receptors, the hepatocyte growth 
                     factor-scatter factors, and the...; cd00603"
                     /db_xref="CDD:238337"
                     /label=IPT6
     Region          1219..1241
                     /note="predicted by SOSUI algorithm"
                     /label=TM
     Site            1221..1241
                     /site_type="transmembrane region"
                     /experiment="experimental evidence, no additional details 
                     recorded"
                     /note="propagated from UniProtKB/Swiss-Prot (P51805.2)"
                     /label=propagated from UniProtKB/Swiss-Prot (P51805.2)
     Region          1294..1841
                     /note="Plexin cytoplasmic RasGAP domain; pfam08337"
                     /db_xref="CDD:285529"
                     /label=Ras-GAP
     Site            order(1361,1402,1406..1410,1417,1714,1722..1723,1726..1727,
                     1753,1760,1762,1769..1770)
                     /site_type="other"
                     /note="putative Rap interface [polypeptide binding]"
                     /db_xref="CDD:213350"
                     /label=putative Rap interface [polypeptide binding]
     Site            1596
                     /site_type="phosphorylation"
                     /experiment="experimental evidence, no additional details 
                     recorded"
                     /note="Phosphoserine. {ECO:0000244|PubMed:23186163}; 
                     propagated from UniProtKB/Swiss-Prot (P51805.2)"
ORIGIN
        1 mpsvclllll flavggalgn rpfrafvvtd ttlthlavhr vtgevfvgav nrvfklapnl
       61 telrahvtgp vednarcypp psmrvcahrl apvdninkll lidyaarrlv acgsiwqgic
      121 qflrlddlfk lgephhrkeh ylsgaqepds magviveqgq gpsklfvgta vdgkseyfpt
      181 lssrklisde dsadmfslvy qdefvssqik ipsdtlslyp afdiyyiygf vsasfvyflt
      241 lqldtqqtll dtagekffts kivrmcagds efysyvefpi gcswrgveyr lvqsahlakp
      301 glllaqalgv padedvlfti fsqgqknras pprqtilclf tlsninahir rriqscyrge
      361 gtlalpwlln kelpcintpm qingnfcglv lnqplgglhv ieglpllads tdgmasvaay
      421 tyrqhsvvfi gtrsgslkkv rvdgfqdahl yetvpvvdgs pilrdllfsp dhrhiyllse
      481 kqvsqlpvet ceqyqscaac lgsgdphcgw cvlrhrccre gaclgasaph gfaeelskcv
      541 qvrvrpnnvs vtspgvqltv tlhnvpdlsa gvscafeaaa eneavllpsg ellcpspslq
      601 elraltrghg atrtvrlqll sketgvrfag adfvfyncsv lqscmscvgs pypchwckyr
      661 htctsrphec sfqegrvhsp egcpeilpsg dllipvgvmq pltlraknlp qpqsgqknye
      721 cvvrvqgrqq rvpavrfnss svqcqnasys yegdehgdte ldfsvvwdgd fpidkppsfr
      781 allykcwaqr pscglclkad prfncgwcis ehrcqlrthc papktnwmhl sqkgtrcshp
      841 ritqihplvg pkeggtrvti vgenlgllsr evglrvagvr cnsipaeyis aerivcemee
      901 slvpspppgp velcvgdcsa dfrtqseqvy sfvtptfdqv spsrgpasgg trltisgssl
      961 dagsrvtvtv rdsecqfvrr dakaivcisp lstlgpsqap itlaidrani sspgliytyt
     1021 qdptvtrlep twsiingsta itvsgthllt vqeprvraky rgiettntcq vindtamlck
     1081 apgiflgrpq praqgehpde fgflldhvqt arslnrssft yypdpsfepl gpsgvldvkp
     1141 gshvvlkgkn lipaaagssr lnytvliggq pcsltvsdtq llcdspsqtg rqpvmvlvgg
     1201 lefwlgtlhi saeraltlpa mmglaagggl lllaitavlv aykrktqdad rtlkrlqlqm
     1261 dnlesrvale ckeafaelqt dineltnhmd evqipfldyr tyavrvlfpg ieahpvlkel
     1321 dtppnvekal rlfgqllhsr afvltfihtl eaqssfsmrd rgtvasltmv alqsrldyat
     1381 gllkqlladl ieknlesknh pklllrrtes vaekmltnwf tfllhkflke cageplflly
     1441 caikqqmekg pidaitgear yslsedklir qqidyktltl hcvcpenegs aqvpvkvlnc
     1501 dsitqakdkl ldtvykgipy sqrpkaedmd lewrqgrmtr iilqdedvtt kiecdwkrln
     1561 slahyqvtdg slvalvpkqv saynmansft ftrslsryes llrtasspds lrsrapmitp
     1621 dqetgtklwh lvknhdhadh regdrgskmv seiyltrlla tkgtlqkfvd dlfetvfsta
     1681 hrgsalplai kymfdfldeq adqrqisdpd vrhtwksncl plrfwvnvik npqfvfdihk
     1741 nsitdaclsv vaqtfmdscs tsehrlgkds psnkllyakd ipnykswver yyrdiakmas
     1801 isdqdmdayl veqsrlhasd fsvlsalnel yfyvtkyrqe iltaldrdas crkhklrqkl
     1861 eqiislvssd s
//
