# Supplementary material for: Origin and evolution of plexins, semaphorins, and Met receptor tyrosine kinases
Source: Sci Rep. 2019 Feb 13;9:1970. doi: 10.1038/s41598-019-38512-y (PMC6374515; doi:10.1038/s41598-019-38512-y)
Supplement: Supplementary file 3 — File S1 [file 41598_2019_38512_MOESM3_ESM.zip › Hsapi PLEXIN-B3.gp]

LOCUS       Exported                1909 aa            linear   PRI 12-OCT-2017
DEFINITION  plexin-B3 isoform 1 precursor [Homo sapiens].
ACCESSION   NP_005384
VERSION     .
DBSOURCE    NM_005393.2
KEYWORDS    .
SOURCE      Homo sapiens
  ORGANISM  Homo sapiens
REFERENCE   1  (bases 1 to 1909)
  AUTHORS   Li X, Law JW, Lee AY.
  TITLE     Semaphorin 5A and plexin-B3 regulate human glioma cell motility and 
            morphology through Rac1 and the actin cytoskeleton
  JOURNAL   Oncogene 31 (5), 595-610 (2012)
  PUBMED    21706053
REFERENCE   2  (bases 1 to 1909)
  AUTHORS   Li X, Lee AY.
  TITLE     Semaphorin 5A and plexin-B3 inhibit human glioma cell motility 
            through RhoGDIalpha-mediated inactivation of Rac1 GTPase
  JOURNAL   J. Biol. Chem. 285 (42), 32436-32445 (2010)
  PUBMED    20696765
REFERENCE   3  (bases 1 to 1909)
  AUTHORS   Sadanandam A, Rosenbaugh EG, Singh S, Varney M, Singh RK.
  TITLE     Semaphorin 5A promotes angiogenesis by increasing endothelial cell 
            proliferation, migration, and decreasing apoptosis
  JOURNAL   Microvasc. Res. 79 (1), 1-9 (2010)
  PUBMED    19850054
REFERENCE   4  (bases 1 to 1909)
  AUTHORS   Sadanandam A, Varney ML, Singh RK.
  TITLE     Identification of semaphorin 5A interacting protein by applying 
            apriori knowledge and peptide complementarity related to protein 
            evolution and structure
  JOURNAL   Genomics Proteomics Bioinformatics 6 (3-4), 163-174 (2008)
  PUBMED    19329067
REFERENCE   5  (bases 1 to 1909)
  AUTHORS   Rujescu D, Meisenzahl EM, Krejcova S, Giegling I, Zetzsche T, Reiser
            M, Born CM, Moller HJ, Veske A, Gal A, Finckh U.
  TITLE     Plexin B3 is genetically associated with verbal performance and 
            white matter volume in human brain
  JOURNAL   Mol. Psychiatry 12 (2), 190-194 (2007)
  PUBMED    17033634
REFERENCE   6  (bases 1 to 1909)
  AUTHORS   Conrotto P, Corso S, Gamberini S, Comoglio PM, Giordano S.
  TITLE     Interplay between scatter factor receptors and B plexins controls 
            invasive growth
  JOURNAL   Oncogene 23 (30), 5131-5137 (2004)
  PUBMED    15184888
REFERENCE   7  (bases 1 to 1909)
  AUTHORS   Artigiani S, Conrotto P, Fazzari P, Gilestro GF, Barberis D, 
            Giordano S, Comoglio PM, Tamagnone L.
  TITLE     Plexin-B3 is a functional receptor for semaphorin 5A
  JOURNAL   EMBO Rep. 5 (7), 710-714 (2004)
  PUBMED    15218527
REFERENCE   8  (bases 1 to 1909)
  AUTHORS   Perrot V, Vazquez-Prado J, Gutkind JS.
  TITLE     Plexin B regulates Rho through the guanine nucleotide exchange 
            factors leukemia-associated Rho GEF (LARG) and PDZ-RhoGEF
  JOURNAL   J. Biol. Chem. 277 (45), 43115-43120 (2002)
  PUBMED    12183458
REFERENCE   9  (bases 1 to 1909)
  AUTHORS   Tamagnone L, Artigiani S, Chen H, He Z, Ming GI, Song H, Chedotal A,
            Winberg ML, Goodman CS, Poo M, Tessier-Lavigne M, Comoglio PM.
  TITLE     Plexins are a large family of receptors for transmembrane, secreted,
            and GPI-anchored semaphorins in vertebrates
  JOURNAL   Cell 99 (1), 71-80 (1999)
  PUBMED    10520995
REFERENCE   10  (bases 1 to 1909)
  AUTHORS   Sandoval N, Bauer D, Brenner V, Coy JF, Drescher B, Kioschis P, Korn
            B, Nyakatura G, Poustka A, Reichwald K, Rosenthal A, Platzer M.
  TITLE     The genomic organization of a human creatine transporter (CRTR) gene
            located in Xq28
  JOURNAL   Genomics 35 (2), 383-385 (1996)
  PUBMED    8661155
REFERENCE   11  (bases 1 to 1909)
  AUTHORS   .
  TITLE     Direct Submission
  JOURNAL   Exported Jul 30, 2018 from SnapGene Viewer 4.1.9
            http://www.snapgene.com
COMMENT     REVIEWED REFSEQ: This record has been curated by NCBI staff. The 
            reference sequence was derived from AK292535.1, AF149019.1 and 
            AK295762.1.
            This sequence is a reference standard in the RefSeqGene project.
            On Mar 28, 2003 this sequence version replaced gi:10864081.
            Summary: The protein encoded by this gene is a member of the plexin 
            family. It functions as a receptor for semaphorin 5A, and plays a 
            role in axon guidance, invasive growth and cell migration. 
            Alternatively spliced transcript variants encoding different 
            isoforms have been found for this gene. [provided by RefSeq, Sep 
            2009].
            
            Transcript Variant: This variant (1) represents the predominant 
            transcript and encodes isoform 1.
            
            Publication Note:  This RefSeq record includes a subset of the 
            publications that are available for this gene. Please see the Gene 
            record to access additional publications.
            
            ##Evidence-Data-START##
            Transcript exon combination :: AK292535.1, AB033032.1 [ECO:0000332] 
            RNAseq introns              :: single sample supports all introns
                                           SAMEA1968189, SAMEA1968540
                                           [ECO:0000348]
            ##Evidence-Data-END##
FEATURES             Location/Qualifiers
     source          1..1909
                     /organism="Homo sapiens"
     Protein         1..1909
                     /product="plexin-B3 isoform 1 precursor"
     sig_peptide     1..44
                     /inference="COORDINATES:same species:SignalP"
                     /calculated_mol_wt=4809
                     /label=SP
     Region          47..470
                     /note="The Sema domain, a protein interacting module, of 
                     Plexin B3; cd11277"
                     /db_xref="CDD:200538"
                     /label=Sema
     Site            order(99..101,218,223,228..229,251,360..361,368,373..375)
                     /site_type="other"
                     /note="putative Semaphorin binding site [polypeptide 
                     binding]"
                     /db_xref="CDD:200538"
     Region          474..525
                     /note="Plexin repeat; pfam01437"
                     /db_xref="CDD:279745"
                     /label=PSI1
     Region          526..620
                     /label=IPT1
     Region          621..681
                     /label=PSI2
     Region          691..787
                     /label=IPT2
     Region          788..832
                     /label=PSI3
     Region          835..926
                     /note="First repeat of the IPT domain of Plexins and Cell 
                     Surface Receptors (PCSR) . Plexins are involved in the 
                     regulation of cell proliferation and of cellular adhesion 
                     and repulsion receptors. In general, there are three copies
                     of the IPT domain present...; cd01180"
                     /db_xref="CDD:238585"
                     /label=IPT3
     Region          927..1013
                     /label=IPT4
     Region          927..1012
                     /note="Second repeat of the IPT domain of Plexins and Cell 
                     Surface Receptors (PCSR) . Plexins are involved in the 
                     regulation of cell proliferation and of cellular adhesion 
                     and repulsion receptors. In general, there are three copies
                     of the IPT domain present...; cd01179"
                     /db_xref="CDD:238584"
                     /label=IPT_plexin_repeat2
     Region          1015..1146
                     /note="Immunoglobulin-like fold, Plexins, Transcription 
                     factors (IPT). IPTs are also known as Transcription factor 
                     ImmunoGlobin (TIG) domains. They are present in 
                     intracellular transcription factors, cell surface receptors
                     (such as plexins and scatter factor...; cl15674"
                     /db_xref="CDD:301692"
                     /label=IPT5
     Region          1153..1251
                     /note="IPT/TIG domain; pfam01833"
                     /db_xref="CDD:280079"
                     /label=IPT6
     Site            1256..1276
                     /site_type="transmembrane region"
                     /experiment="experimental evidence, no additional details 
                     recorded"
                     /note="propagated from UniProtKB/Swiss-Prot (Q9ULL4.2)"
                     /label=propagated from UniProtKB/Swiss-Prot (Q9ULL4.2)
     Region          1258..1277
                     /note="predicted by SOSUI"
                     /label=TM
     Region          1327..1876
                     /note="Plexin cytoplasmic RasGAP domain; pfam08337"
                     /db_xref="CDD:285529"
                     /label=Ras-GAP
     Site            order(1401,1440,1444..1448,1455,1749,1757..1758,1761..1762,
                     1788,1795,1797,1804..1805)
                     /site_type="other"
                     /note="putative Rap interface [polypeptide binding]"
                     /db_xref="CDD:213351"
                     /label=putative Rap interface [polypeptide binding]
ORIGIN
        1 mchaaqetpl lhhfmapvma rwppfglcll llllsppplp ltgahrfsap nttlnhlala
       61 pgrgtlyvga vnrlfqlspe lqleavavtg pvidspdcvp frdpaecpqa qltdnanqll
      121 lvssraqelv acgqvrqgvc etrrlgdvae vlyqaedpgd gqfvaantpg vatvglvvpl
      181 pgrdlllvar glagklsagv pplairqlag sqpfsseglg rlvvgdfsdy nnsyvgafad
      241 arsayfvfrr rgaraqaeyr syvarvclgd tnlysyvevp lacqgqgliq aaflapgtll
      301 gvfaagprgt qaalcafpmv elgasmeqar rlcytaggrg psgaeeatve ygvtsrcvtl
      361 pldspesypc gdehtpspia grqplevqpl lklgqpvsav aalqadghmi aflgdtqgql
      421 ykvflhgsqg qvyhsqqvgp pgsaispdll ldssgshlyv ltahqvdrip vaacpqfpdc
      481 asclqaqdpl cgwcvlqgrc trkgqcgrag qlnqwlwsye edshclhiqs llpghhprqe
      541 qgqvtlsvpr lpildadeyf hcafgdydsl ahvegphvac vtppqdqvpl nppgtdhvtv
      601 plalmfedvt vaatnfsfyd csavqaleaa apcracvgsi wrchwcpqss hcvygehcpe
      661 gertiysaqe vdiqvrgpga cpqveglagp hlvpvgwesh lalrvrnlqh frglpasfhc
      721 wlelpgelrg lpatleetag dsglihcqah qfypsmsqre lpvpiyvtqg eaqrldntha
      781 lyvilydcam ghpdcshcqa anrslgclwc adgqpacryg plcppgavel lcpapsidav
      841 epltgppegg laltilgsnl grafadvqya vsvasrpcnp epslyrtsar ivcvtspapn
      901 gttgpvrvai ksqppgissq hftyqdpvll slsprwgpqa ggtqltirgq hlqtggntsa
      961 fvggqpcpil epvcpeaivc rtrpqaapge aavlvvfgha qrtllaspfr ytanpqlvaa
     1021 epsasfrggg rlirvrgtgl dvvqrpllsv wleadaevqa sraqpqdpqp rrscgapaad
     1081 pqaciqlggg llqcstvcsv nssslllcrs pavpdrahpq rvfftldnvq vdfasasggq
     1141 gflyqpnprl aplsregpar pyrlkpghvl dvegeglnlg iskeevrvhi grgeclvktl
     1201 trthlycepp ahapqpangs glpqfvvqmg nvqlalgpvq yeaepplsaf pveaqagvgm
     1261 gaavliaavl lltlmyrhks kqalrdyqkv lvqlesletg vgdqcrkeft dlmtemtdls
     1321 sdlegsgipf ldyrtyaera ffpghggcpl qpkpegpged ghcatvrqgl tqlsnllnsk
     1381 lflltlihtl eeqpsfsqrd rchvasllsl alhgkleylt dimrtllgdl aahyvhrnpk
     1441 lmlrrtetmv eklltnwlsi clyaflreva geplymlfra iqyqvdkgpv davtgkakrt
     1501 lndsrllred vefqpltlmv lvgpgaggaa gssemqrvpa rvldtdtitq vkekvldqvy
     1561 kgtpfsqrps vhaldlewrs glaghltlsd edltsvtqnh wkrlntlqhy kvpdgatvgl
     1621 vpqlhrgsti sqslaqrcpl geniptledg eeggvclwhl vkateepega kvrcsslrer
     1681 eparakaipe iyltrllsmk gtlqkfvddt fqailsvnrp ipiavkylfd lldelaekhg
     1741 iedpgtlhiw ktnslllrfw vnalknpqli fdvrvsdnvd ailaviaqtf idscttsehk
     1801 vgrdspvnkl lyareipryk qmveryyadi rqsspasyqe mnsalaelsg nytsaphcle
     1861 alqelynhih ryydqiisal eedpvgqklq lacrlqqvaa lvenkvtdl
//
