# Supplementary material for: Origin and evolution of plexins, semaphorins, and Met receptor tyrosine kinases
Source: Sci Rep. 2019 Feb 13;9:1970. doi: 10.1038/s41598-019-38512-y (PMC6374515; doi:10.1038/s41598-019-38512-y)
Supplement: Supplementary file 3 — File S1 [file 41598_2019_38512_MOESM3_ESM.zip › Hsapi SEMA3A.gp]

LOCUS       Exported                 771 aa            linear   PRI 17-OCT-2017
DEFINITION  semaphorin-3A precursor [Homo sapiens].
ACCESSION   NP_006071
VERSION     .
DBSOURCE    NM_006080.2
KEYWORDS    .
SOURCE      Homo sapiens
  ORGANISM  Homo sapiens
REFERENCE   1  (bases 1 to 771)
  AUTHORS   Rezaeepoor M, Shapoori S, Ganjalikhani-Hakemi M, Etemadifar M, 
            Alsahebfosoul F, Eskandari N, Mansourian M.
  TITLE     Decreased expression of Sema3A, an immune modulator, in blood sample
            of multiple sclerosis patients
  JOURNAL   Gene 610, 59-63 (2017)
  PUBMED    28188869
REFERENCE   2  (bases 1 to 771)
  AUTHORS   Perrotta FM, Ceccarelli F, Barbati C, Colasanti T, Montepaone M, 
            Alessandri C, Valesini G, Lubrano E.
  TITLE     Assessment of semaphorin 3A and its role in bone remodelling in a 
            group of ankylosing spondylitis patients
  JOURNAL   Clin. Exp. Rheumatol. 35 (2), 313-316 (2017)
  PUBMED    27782869
REFERENCE   3  (bases 1 to 771)
  AUTHORS   Tang CS, Gui H, Kapoor A, Kim JH, Luzon-Toro B, Pelet A, Burzynski 
            G, Lantieri F, So MT, Berrios C, Shin HD, Fernandez RM, Le TL, 
            Verheij JB, Matera I, Cherny SS, Nandakumar P, Cheong HS, Antinolo 
            G, Amiel J, Seo JM, Kim DY, Oh JT, Lyonnet S, Borrego S, Ceccherini 
            I, Hofstra RM, Chakravarti A, Kim HY, Sham PC, Tam PK, 
            Garcia-Barcelo MM.
  TITLE     Trans-ethnic meta-analysis of genome-wide association studies for 
            Hirschsprung disease
  JOURNAL   Hum. Mol. Genet. 25 (23), 5265-5275 (2016)
  PUBMED    27702942
REFERENCE   4  (bases 1 to 771)
  AUTHORS   Yamada D, Takahashi K, Kawahara K, Maeda T.
  TITLE     Autocrine Semaphorin3A signaling is essential for the maintenance of
            stem-like cells in lung cancer
  JOURNAL   Biochem. Biophys. Res. Commun. 480 (3), 375-379 (2016)
  PUBMED    27769863
REFERENCE   5  (bases 1 to 771)
  AUTHORS   Takahashi T, Nakamura F, Jin Z, Kalb RG, Strittmatter SM.
  TITLE     Semaphorins A and E act as antagonists of neuropilin-1 and agonists 
            of neuropilin-2 receptors
  JOURNAL   Nat. Neurosci. 1 (6), 487-493 (1998)
  PUBMED    10196546
REFERENCE   6  (bases 1 to 771)
  AUTHORS   Chen H, Chedotal A, He Z, Goodman CS, Tessier-Lavigne M.
  TITLE     Neuropilin-2, a novel member of the neuropilin family, is a high 
            affinity receptor for the semaphorins Sema E and Sema IV but not 
            Sema III
  JOURNAL   Neuron 19 (3), 547-559 (1997)
  PUBMED    9331348
REFERENCE   7  (bases 1 to 771)
  AUTHORS   Puschel AW, Adams RH, Betz H.
  TITLE     Murine semaphorin D/collapsin is a member of a diverse gene family 
            and creates domains inhibitory for axonal extension
  JOURNAL   Neuron 14 (5), 941-948 (1995)
  PUBMED    7748561
REFERENCE   8  (bases 1 to 771)
  AUTHORS   Kolodkin AL, Matthes DJ, Goodman CS.
  TITLE     The semaphorin genes encode a family of transmembrane and secreted 
            growth cone guidance molecules
  JOURNAL   Cell 75 (7), 1389-1399 (1993)
  PUBMED    8269517
REFERENCE   9  (bases 1 to 771)
  AUTHORS   Brugada R, Campuzano O, Sarquella-Brugada G, Brugada P, Brugada J, 
            Hong K.
  TITLE     Brugada Syndrome
  JOURNAL   (in) Adam MP, Ardinger HH, Pagon RA, Wallace SE, Bean LJH, Mefford 
            HC, Stephens K, Amemiya A and Ledbetter N (Eds.); GENEREVIEWS(R); 
            (1993)
  PUBMED    20301690
REFERENCE   10  (bases 1 to 771)
  AUTHORS   Balasubramanian R, Crowley WF Jr.
  TITLE     Isolated Gonadotropin-Releasing Hormone (GnRH) Deficiency
  JOURNAL   (in) Adam MP, Ardinger HH, Pagon RA, Wallace SE, Bean LJH, Mefford 
            HC, Stephens K, Amemiya A and Ledbetter N (Eds.); GENEREVIEWS(R); 
            (1993)
  PUBMED    20301509
REFERENCE   11  (bases 1 to 771)
  AUTHORS   .
  TITLE     Direct Submission
  JOURNAL   Exported Jul 30, 2018 from SnapGene Viewer 4.1.9
            http://www.snapgene.com
COMMENT     REVIEWED REFSEQ: This record has been curated by NCBI staff. The 
            reference sequence was derived from BX491494.1, BU186364.1, 
            DR002146.1, L26081.1, BM723807.1, AC006322.2 and CR748125.1.
            This sequence is a reference standard in the RefSeqGene project.
            Summary: This gene is a member of the semaphorin family and encodes 
            a protein with an Ig-like C2-type (immunoglobulin-like) domain, a 
            PSI domain and a Sema domain. This secreted protein can function as 
            either a chemorepulsive agent, inhibiting axonal outgrowth, or as a 
            chemoattractive agent, stimulating the growth of apical dendrites. 
            In both cases, the protein is vital for normal neuronal pattern 
            development. Increased expression of this protein is associated with
            schizophrenia and is seen in a variety of human tumor cell lines. 
            Also, aberrant release of this protein is associated with the 
            progression of Alzheimer's disease. [provided by RefSeq, Jul 2008].
            
            Publication Note:  This RefSeq record includes a subset of the 
            publications that are available for this gene. Please see the Gene 
            record to access additional publications.
            
            ##Evidence-Data-START##
            Transcript exon combination :: SRR1660809.10929.1,
                                           SRR1660803.211014.1 [ECO:0000332] 
            RNAseq introns              :: mixed/partial sample support
                                           SAMEA1965299, SAMEA1966682
                                           [ECO:0000350]
            ##Evidence-Data-END##
FEATURES             Location/Qualifiers
     source          1..771
                     /organism="Homo sapiens"
     sig_peptide     1..21
                     /note="/calculated_mol_wt=2421"
                     /calculated_mol_wt=2453
                     /label=SP
     mat_peptide     22..771
                     /product="semaphorin-3A"
                     /note="/calculated_mol_wt=86487"
                     /calculated_mol_wt=86457
     Region          32..513
                     /note="The Sema domain, a protein interacting module, of 
                     semaphorin 3A (Sema3A); cd11249"
                     /db_xref="CDD:200510"
                     /label=Sema
     Site            order(104..107,166..167,171,192,194..195,202,212,215..216,
                     218,223,252,276..280,282,397,401,404)
                     /site_type="other"
                     /note="putative plexin binding site [polypeptide binding]"
                     /db_xref="CDD:200510"
                     /label=putative plexin binding site [polypeptide binding]
     Site            order(253..254,256,259..261,295,298..299,301,303,307,
                     330..337,363..366,410,425)
                     /site_type="other"
                     /note="homodimer interface [polypeptide binding]"
                     /db_xref="CDD:200510"
                     /label=homodimer interface [polypeptide binding]
     Region          517..567
                     /note="domain found in Plexins, Semaphorins and Integrins; 
                     smart00423"
                     /db_xref="CDD:214655"
                     /label=PSI
     Region          580..670
                     /note="Immunoglobulin (Ig)-like domain of class III
                     semaphorin; cd05871"
                     /db_xref="CDD:143279"
                     /label=Ig
     Site            order(592,637)
                     /site_type="other"
                     /note="dimer interface [polypeptide binding]"
                     /db_xref="CDD:143279"
                     /label=dimer interface [polypeptide binding]
ORIGIN
        1 mgwltrivcl fwgvlltara nyqngknnvp rlklsykeml esnnvitfng lansssyhtf
       61 lldeersrly vgakdhifsf dlvnikdfqk ivwpvsytrr deckwagkdi lkecanfikv
      121 lkaynqthly acgtgafhpi ctyieighhp ednifklens hfengrgksp ydpklltasl
      181 lidgelysgt aadfmgrdfa ifrtlghhhp irteqhdsrw lndpkfisah lisesdnped
      241 dkvyfffren aidgehsgka tharigqick ndfgghrslv nkwttflkar licsvpgpng
      301 idthfdelqd vflmnfkdpk npvvygvftt ssnifkgsav cmysmsdvrr vflgpyahrd
      361 gpnyqwvpyq grvpyprpgt cpsktfggfd stkdlpddvi tfarshpamy npvfpmnnrp
      421 iviktdvnyq ftqivvdrvd aedgqydvmf igtdvgtvlk vvsipketwy dleevlleem
      481 tvfreptais amelstkqqq lyigstagva qlplhrcdiy gkacaeccla rdpycawdgs
      541 acsryfptak rrtrrqdirn gdplthcsdl hhdnhhghsp eeriiygven sstflecspk
      601 sqralvywqf qrrneerkee irvddhiirt dqglllrslq qkdsgnylch avehgfiqtl
      661 lkvtlevidt ehleellhkd ddgdgsktke msnsmtpsqk vwyrdfmqli nhpnlntmde
      721 fceqvwkrdr kqrrqrpght pgnsnkwkhl qenkkgrnrr theferaprs v
//
