# Supplementary material for: Origin and evolution of plexins, semaphorins, and Met receptor tyrosine kinases
Source: Sci Rep. 2019 Feb 13;9:1970. doi: 10.1038/s41598-019-38512-y (PMC6374515; doi:10.1038/s41598-019-38512-y)
Supplement: Supplementary file 3 — File S1 [file 41598_2019_38512_MOESM3_ESM.zip › Hsapi SEMA4D.gp]

LOCUS       Exported                 862 aa            linear   PRI 17-OCT-2017
DEFINITION  semaphorin-4D isoform 1 precursor [Homo sapiens].
ACCESSION   NP_006369
VERSION     .
DBSOURCE    NM_006378.3
KEYWORDS    .
SOURCE      Homo sapiens
  ORGANISM  Homo sapiens
REFERENCE   1  (bases 1 to 862)
  AUTHORS   Nishide M, Nojima S, Ito D, Takamatsu H, Koyama S, Kang S, Kimura T,
            Morimoto K, Hosokawa T, Hayama Y, Kinehara Y, Kato Y, Nakatani T, 
            Nakanishi Y, Tsuda T, Park JH, Hirano T, Shima Y, Narazaki M, Morii 
            E, Kumanogoh A.
  TITLE     Semaphorin 4D inhibits neutrophil activation and is involved in the 
            pathogenesis of neutrophil-mediated autoimmune vasculitis
  JOURNAL   Ann. Rheum. Dis. 76 (8), 1440-1448 (2017)
  PUBMED    28416516
REFERENCE   2  (bases 1 to 862)
  AUTHORS   Chen G, Doumatey AP, Zhou J, Lei L, Bentley AR, Tekola-Ayele F, 
            Adebamowo SN, Baker JL, Fasanmade O, Okafor G, Eghan B Jr, 
            Agyenim-Boateng K, Amoah A, Adebamowo C, Acheampong J, Johnson T, 
            Oli J, Shriner D, Adeyemo AA, Rotimi CN.
  TITLE     Genome-wide analysis identifies an african-specific variant in 
            SEMA4D associated with body mass index
  JOURNAL   Obesity (Silver Spring) 25 (4), 794-800 (2017)
  PUBMED    28296344
REFERENCE   3  (bases 1 to 862)
  AUTHORS   Fayyad-Kazan M, Najar M, Fayyad-Kazan H, Raicevic G, Lagneaux L.
  TITLE     Identification and Evaluation of New Immunoregulatory Genes in 
            Mesenchymal Stromal Cells of Different Origins: Comparison of Normal
            and Inflammatory Conditions
  JOURNAL   Med Sci Monit Basic Res 23, 87-96 (2017)
  PUBMED    28336906
REFERENCE   4  (bases 1 to 862)
  AUTHORS   Li BJ, He Y, Zhang Y, Guo YH, Zhou Y, Zhang PX, Wang W, Zhao JR, Li 
            JG, Zuo WZ, Fan C, Jia ZS.
  TITLE     Interferon-alpha-induced CD100 on naive CD8+ T cells enhances 
            antiviral responses to hepatitis C infection through CD72 signal 
            transduction
  JOURNAL   J. Int. Med. Res. 45 (1), 89-100 (2017)
  PUBMED    28222623
REFERENCE   5  (bases 1 to 862)
  AUTHORS   Zhou H, Kann MG, Mallory EK, Yang YH, Bugshan A, Binmadi NO, Basile 
            JR.
  TITLE     Recruitment of Tiam1 to Semaphorin 4D Activates Rac and Enhances 
            Proliferation, Invasion, and Metastasis in Oral Squamous Cell 
            Carcinoma
  JOURNAL   Neoplasia 19 (2), 65-74 (2017)
  PUBMED    28038319
REFERENCE   6  (bases 1 to 862)
  AUTHORS   Tamagnone L, Artigiani S, Chen H, He Z, Ming GI, Song H, Chedotal A,
            Winberg ML, Goodman CS, Poo M, Tessier-Lavigne M, Comoglio PM.
  TITLE     Plexins are a large family of receptors for transmembrane, secreted,
            and GPI-anchored semaphorins in vertebrates
  JOURNAL   Cell 99 (1), 71-80 (1999)
  PUBMED    10520995
REFERENCE   7  (bases 1 to 862)
  AUTHORS   Furuyama T, Inagaki S, Kosugi A, Noda S, Saitoh S, Ogata M, Iwahashi
            Y, Miyazaki N, Hamaoka T, Tohyama M.
  TITLE     Identification of a novel transmembrane semaphorin expressed on 
            lymphocytes
  JOURNAL   J. Biol. Chem. 271 (52), 33376-33381 (1996)
  PUBMED    8969198
REFERENCE   8  (bases 1 to 862)
  AUTHORS   Herold C, Elhabazi A, Bismuth G, Bensussan A, Boumsell L.
  TITLE     CD100 is associated with CD45 at the surface of human T lymphocytes.
            Role in T cell homotypic adhesion
  JOURNAL   J. Immunol. 157 (12), 5262-5268 (1996)
  PUBMED    8955171
REFERENCE   9  (bases 1 to 862)
  AUTHORS   Hall KT, Boumsell L, Schultze JL, Boussiotis VA, Dorfman DM, Cardoso
            AA, Bensussan A, Nadler LM, Freeman GJ.
  TITLE     Human CD100, a novel leukocyte semaphorin that promotes B-cell 
            aggregation and differentiation
  JOURNAL   Proc. Natl. Acad. Sci. U.S.A. 93 (21), 11780-11785 (1996)
  PUBMED    8876214
REFERENCE   10  (bases 1 to 862)
  AUTHORS   Bougeret C, Mansur IG, Dastot H, Schmid M, Mahouy G, Bensussan A, 
            Boumsell L.
  TITLE     Increased surface expression of a newly identified 150-kDa dimer 
            early after human T lymphocyte activation
  JOURNAL   J. Immunol. 148 (2), 318-323 (1992)
  PUBMED    1530858
REFERENCE   11  (bases 1 to 862)
  AUTHORS   .
  TITLE     Direct Submission
  JOURNAL   Exported Jul 30, 2018 from SnapGene Viewer 4.1.9
            http://www.snapgene.com
COMMENT     VALIDATED REFSEQ: This record has undergone validation or 
            preliminary review. The reference sequence was derived from 
            BC054500.1 and U60800.1.
            On Nov 25, 2008 this sequence version replaced gi:33942064.
            Transcript Variant: This variant (1) represents the longer 
            transcript and encodes the longer isoform (1).
            
            Publication Note:  This RefSeq record includes a subset of the 
            publications that are available for this gene. Please see the Gene 
            record to access additional publications.
            
            ##Evidence-Data-START##
            Transcript exon combination :: BC054500.1, SRR1803613.163940.1
                                           [ECO:0000332]
            RNAseq introns              :: mixed/partial sample support
                                           SAMEA1965299, SAMEA1966682
                                           [ECO:0000350]
            ##Evidence-Data-END##
FEATURES             Location/Qualifiers
     source          1..862
                     /organism="Homo sapiens"
     sig_peptide     1..23
                     /experiment="experimental evidence, no additional details
                     recorded"
                     /note="{ECO:0000255}; propagated from UniProtKB/Swiss-Prot 
                     (Q92854.1)
                     /calculated_mol_wt=2284"
                     /calculated_mol_wt=2502
                     /label=SP
     mat_peptide     22..862
                     /product="Semaphorin-4D"
                     /experiment="experimental evidence, no additional details
                     recorded"
                     /note="propagated from UniProtKB/Swiss-Prot (Q92854.1)
                     /calculated_mol_wt=93885"
                     /calculated_mol_wt=93887
                     /label=propagated from UniProtKB/Swiss-Prot (Q92854.1)
     Region          29..499
                     /note="The Sema domain, a protein interacting module, of 
                     semaphorin 4D (Sema4D, also known as CD100); cd11259"
                     /db_xref="CDD:200520"
                     /label=Sema
     Site            order(99..101,158,179,181..182,184,198,201,203,208,240,
                     264..268,270,352..353,388,392,395)
                     /site_type="other"
                     /note="plexin binding site [polypeptide binding]"
                     /db_xref="CDD:200520"
                     /label=plexin binding site [polypeptide binding]
     Site            order(241..242,244,247..249,283,286..288,290,292,315..317,
                     321..322,401,416)
                     /site_type="other"
                     /note="putative homodimer interface [polypeptide binding]"
                     /db_xref="CDD:200520"
                     /label=putative homodimer interface [polypeptide binding]
     Region          503..553
                     /note="Plexin repeat; pfam01437"
                     /db_xref="CDD:279745"
                     /label=PSI
     Region          559..645
                     /note="Immunoglobulin (Ig)-like domain of the class IV 
                     semaphorin Sema4D; cd05873"
                     /db_xref="CDD:143281"
                     /label=Ig
     Region          569..634
                     /note="Immunoglobulin like; smart00410"
                     /db_xref="CDD:214653"
                     /label=IG_like
     Site            order(571,612)
                     /site_type="other"
                     /note="dimer interface [polypeptide binding]"
                     /db_xref="CDD:143281"
                     /label=dimer interface [polypeptide binding]
     Region          734..756
                     /label=TM
     Site            735..755
                     /site_type="transmembrane region"
                     /experiment="experimental evidence, no additional details
                     recorded"
                     /note="propagated from UniProtKB/Swiss-Prot (Q92854.1)"
                     /label=propagated from UniProtKB/Swiss-Prot (Q92854.1)
     Site            833
                     /site_type="phosphorylation"
                     /experiment="experimental evidence, no additional details
                     recorded"
                     /note="Phosphoserine. {ECO:0000244|PubMed:23186163};
                     propagated from UniProtKB/Swiss-Prot (Q92854.1)"
ORIGIN
        1 mrmctpirgl lmalavmfgt amafapipri twehrevhlv qfhepdiyny salllsedkd
       61 tlyigareav favnalnise kqhevywkvs edkkakcaek gkskqtecln yirvlqplsa
      121 tslyvcgtna fqpacdhlnl tsfkflgkne dgkgrcpfdp ahsytsvmvd gelysgtsyn
      181 flgsepiisr nsshsplrte yaipwlneps fvfadvirks pdspdgeddr vyffftevsv
      241 eyefvfrvli priarvckgd qgglrtlqkk wtsflkarli csrpdsglvf nvlrdvfvlr
      301 spglkvpvfy alftpqlnnv glsavcaynl staeevfshg kymqsttveq shtkwvryng
      361 pvpkprpgac idsearaany tsslnlpdkt lqfvkdhplm ddsvtpidnr prlikkdvny
      421 tqivvdrtqa ldgtvydvmf vstdrgalhk aislehavhi ieetqlfqdf epvqtlllss
      481 kkgnrfvyag snsgvvqapl afcgkhgtce dcvlardpyc awspptatcv alhqtespsr
      541 gliqemsgda svcpdkskgs yrqhffkhgg taelkcsqks nlarvfwkfq ngvlkaespk
      601 yglmgrknll ifnlsegdsg vyqclseerv knktvfqvva khvlevkvvp kpvvaptlsv
      661 vqtegsriat kvlvastqgs spptpavqat ssgaitlppk paptgtscep kivintvpql
      721 hsektmylks sdnrllmslf lfffvlflcl ffyncykgyl prqclkfrsa lligkkkpks
      781 dfcdreqslk etlvepgsfs qqngehpkpa ldtgyeteqd titskvptdr edsqriddls
      841 ardkpfdvkc elkfadsdad gd
//
