# Supplementary material for: Origin and evolution of plexins, semaphorins, and Met receptor tyrosine kinases
Source: Sci Rep. 2019 Feb 13;9:1970. doi: 10.1038/s41598-019-38512-y (PMC6374515; doi:10.1038/s41598-019-38512-y)
Supplement: Supplementary file 3 — File S1 [file 41598_2019_38512_MOESM3_ESM.zip › Tadha Sema5A.gp]

LOCUS       Exported                1065 aa            linear   UNA 31-JUL-2018
DEFINITION  natural linear DNA
ACCESSION   .
VERSION     .
DBSOURCE    .
KEYWORDS    .
SOURCE      natural protein sequence
  ORGANISM  unspecified
REFERENCE   1  (bases 1 to 1065)
  AUTHORS   .
  TITLE     Direct Submission
  JOURNAL   Exported Jul 31, 2018 from SnapGene 4.2.3
            http://www.snapgene.com
FEATURES             Location/Qualifiers
     source          1..1065
                     /organism="unspecified"
     Region          1..16
                     /label=SP
     Region          18..460
                     /label=Sema
                     /label=Sema (Sema 5-like)
     Region          462..504
                     /label=PSI
     Region          512..552
                     /note="predicted by seuqnce homology"
                     /label=TSP1
     Region          558..604
                     /label=TSP1
     Region          608..658
                     /label=TSP1
     Region          670..723
                     /note="predicetd by sequnce homology"
                     /label=TSP1
     Region          730..784
                     /label=TSP1
     Region          794..851
                     /label=TSP1
     Region          859..907
                     /note="predicetd by sequence homology"
                     /label=TSP1
     Region          939..961
                     /label=TM
ORIGIN
        1 mtycflnmlr idsikssfei syvssyysiv edpthdqiil gaknyiialr kqslnllqiv
       61 pynsslqqkr qcqfrpsssp nvnlcnnyvt flaivgrnly scgsyslapn ctirklsnlh
      121 qilhthdghg lvsfnpalps inaisadgsl yggtvydidr ksytiqrrfg gkvslntdgs
      181 sptwlnaprf agfheslnhm fvwfsetiqe fqeadnavyp riarickndi ggvyilrnqw
      241 ttfakarlnc slpgkfpfyf rnikdifrme dtkttyavft tlsnglpgsa icafkdeain
      301 avfasdyirr dengkwqkat npghiekcet yetsisrgqp agttkrdlfq amkyqsmakv
      361 vqpiqkiplv vmndvrfskl midkvqirgg qhvqiffvat dhgtvlkmyq phgrqklcti
      421 eeikissamk gekitnmlfi kkekylfitt etkvlrigin rcgryatqsq cllahdpycg
      481 wsvkdnkcte ytplsnwiqd lskcptskid segwtnwysc hqsdlgkcqc rkqyclgcrt
      541 tqivkidavn ctgvqnyspw sewspcsksc gfdgvqrrtr scgrppcdkt teetrscnqq
      601 iicpaidgaw sewsswascn kkcdndmvtt rkrecnnptp qyggrdcsgd yleqksclas
      661 qycqeqtlts vwtpwlavnh sttqrrfrft cfarlpaerk ekdmrineme tesrncdang
      721 qcqkfqsndg qwsswqpwtp csstcgtgir trnrtcdnpv ptdggqpchg nsietvvctl
      781 npcttevvna avipiwscwt ewspcsrtcg ggnqirtrtc rdgvsnqvld adqcggydmr
      841 eskscnrfdc ysdsdkvcdd wtiwsacinn rqvrsrncnc hnstscdviq teiqtcgevy
      901 ptmaqcsntd gqqqqiqsgt tdstvsarnd dnsklniitl vvvssvssvl csvlsvliyi
      961 qinhiirsrr kkdkdqantv yverypsklp vglaqsddsq ddkkvapvat knhvvtvede
     1021 engtfsinqn pkytamtaia ldrrlsnsss ssssgfdnns siedd
//
