# Supplementary material for: Origin and evolution of plexins, semaphorins, and Met receptor tyrosine kinases
Source: Sci Rep. 2019 Feb 13;9:1970. doi: 10.1038/s41598-019-38512-y (PMC6374515; doi:10.1038/s41598-019-38512-y)
Supplement: Supplementary file 3 — File S1 [file 41598_2019_38512_MOESM3_ESM.zip › Hsapi SEMA6D.gp]

LOCUS       Exported                1011 aa            linear   PRI 17-OCT-2017
DEFINITION  semaphorin-6D isoform 1 precursor [Homo sapiens].
ACCESSION   NP_065909
VERSION     .
DBSOURCE    NM_020858.1
KEYWORDS    .
SOURCE      Homo sapiens
  ORGANISM  Homo sapiens
REFERENCE   1  (bases 1 to 1011)
  AUTHORS   Rietveld CA, Esko T, Davies G, Pers TH, Turley P, Benyamin B, 
            Chabris CF, Emilsson V, Johnson AD, Lee JJ, de Leeuw C, Marioni RE, 
            Medland SE, Miller MB, Rostapshova O, van der Lee SJ, Vinkhuyzen AA,
            Amin N, Conley D, Derringer J, van Duijn CM, Fehrmann R, Franke L, 
            Glaeser EL, Hansell NK, Hayward C, Iacono WG, Ibrahim-Verbaas C, 
            Jaddoe V, Karjalainen J, Laibson D, Lichtenstein P, Liewald DC, 
            Magnusson PK, Martin NG, McGue M, McMahon G, Pedersen NL, Pinker S, 
            Porteous DJ, Posthuma D, Rivadeneira F, Smith BH, Starr JM, Tiemeier
            H, Timpson NJ, Trzaskowski M, Uitterlinden AG, Verhulst FC, Ward ME,
            Wright MJ, Davey Smith G, Deary IJ, Johannesson M, Plomin R, 
            Visscher PM, Benjamin DJ, Cesarini D, Koellinger PD.
  TITLE     Common genetic variants associated with cognitive performance 
            identified using the proxy-phenotype method
  JOURNAL   Proc. Natl. Acad. Sci. U.S.A. 111 (38), 13790-13794 (2014)
  PUBMED    25201988
REFERENCE   2  (bases 1 to 1011)
  AUTHORS   Della-Morte D, Wang L, Beecham A, Blanton SH, Zhao H, Sacco RL, 
            Rundek T, Dong C.
  TITLE     Novel genetic variants modify the effect of smoking on carotid 
            plaque burden in Hispanics
  JOURNAL   J. Neurol. Sci. 344 (1-2), 27-31 (2014)
  PUBMED    24954085
REFERENCE   3  (bases 1 to 1011)
  AUTHORS   Barnett GC, Thompson D, Fachal L, Kerns S, Talbot C, Elliott RM, 
            Dorling L, Coles CE, Dearnaley DP, Rosenstein BS, Vega A, Symonds P,
            Yarnold J, Baynes C, Michailidou K, Dennis J, Tyrer JP, Wilkinson 
            JS, Gomez-Caamano A, Tanteles GA, Platte R, Mayes R, Conroy D, 
            Maranian M, Luccarini C, Gulliford SL, Sydes MR, Hall E, Haviland J,
            Misra V, Titley J, Bentzen SM, Pharoah PD, Burnet NG, Dunning AM, 
            West CM.
  TITLE     A genome wide association study (GWAS) providing evidence of an 
            association between common genetic variants and late radiotherapy 
            toxicity
  JOURNAL   Radiother Oncol 111 (2), 178-185 (2014)
  PUBMED    24785509
REFERENCE   4  (bases 1 to 1011)
  AUTHORS   Wojczynski MK, Li M, Bielak LF, Kerr KF, Reiner AP, Wong ND, Yanek 
            LR, Qu L, White CC, Lange LA, Ferguson JF, He J, Young T, Mosley TH,
            Smith JA, Kral BG, Guo X, Wong Q, Ganesh SK, Heckbert SR, Griswold 
            ME, O'Leary DH, Budoff M, Carr JJ, Taylor HA Jr, Bluemke DA, 
            Demissie S, Hwang SJ, Paltoo DN, Polak JF, Psaty BM, Becker DM, 
            Province MA, Post WS, O'Donnell CJ, Wilson JG, Harris TB, Kavousi M,
            Cupples LA, Rotter JI, Fornage M, Becker LC, Peyser PA, Borecki IB, 
            Reilly MP.
  TITLE     Genetics of coronary artery calcification among African Americans, a
            meta-analysis
  JOURNAL   BMC Med. Genet. 14, 75 (2013)
  PUBMED    23870195
REFERENCE   5  (bases 1 to 1011)
  AUTHORS   Boraska V, Davis OS, Cherkas LF, Helder SG, Harris J, Krug I, Liao 
            TP, Treasure J, Ntalla I, Karhunen L, Keski-Rahkonen A, 
            Christakopoulou D, Raevuori A, Shin SY, Dedoussis GV, Kaprio J, 
            Soranzo N, Spector TD, Collier DA, Zeggini E.
  TITLE     Genome-wide association analysis of eating disorder-related 
            symptoms, behaviors, and personality traits
  JOURNAL   Am. J. Med. Genet. B Neuropsychiatr. Genet. 159B (7), 803-811 (2012)
  PUBMED    22911880
REFERENCE   6  (bases 1 to 1011)
  AUTHORS   Takegahara N, Takamatsu H, Toyofuku T, Tsujimura T, Okuno T, Yukawa 
            K, Mizui M, Yamamoto M, Prasad DV, Suzuki K, Ishii M, Terai K, 
            Moriya M, Nakatsuji Y, Sakoda S, Sato S, Akira S, Takeda K, Inui M, 
            Takai T, Ikawa M, Okabe M, Kumanogoh A, Kikutani H.
  TITLE     Plexin-A1 and its interaction with DAP12 in immune responses and 
            bone homeostasis
  JOURNAL   Nat. Cell Biol. 8 (6), 615-622 (2006)
  PUBMED    16715077
REFERENCE   7  (bases 1 to 1011)
  AUTHORS   Toyofuku T, Zhang H, Kumanogoh A, Takegahara N, Suto F, Kamei J, 
            Aoki K, Yabuki M, Hori M, Fujisawa H, Kikutani H.
  TITLE     Dual roles of Sema6D in cardiac morphogenesis through 
            region-specific association of its receptor, Plexin-A1, with 
            off-track and vascular endothelial growth factor receptor type 2
  JOURNAL   Genes Dev. 18 (4), 435-447 (2004)
  PUBMED    14977921
REFERENCE   8  (bases 1 to 1011)
  AUTHORS   Qu X, Wei H, Zhai Y, Que H, Chen Q, Tang F, Wu Y, Xing G, Zhu Y, Liu
            S, Fan M, He F.
  TITLE     Identification, characterization, and functional study of the two 
            novel human members of the semaphorin gene family
  JOURNAL   J. Biol. Chem. 277 (38), 35574-35585 (2002)
  PUBMED    12110693
REFERENCE   9  (bases 1 to 1011)
  AUTHORS   He Z, Wang KC, Koprivica V, Ming G, Song HJ.
  TITLE     Knowing how to navigate: mechanisms of semaphorin signaling in the 
            nervous system
  JOURNAL   Sci. STKE 2002 (119), RE1 (2002)
  PUBMED    11842242
REFERENCE   10  (bases 1 to 1011)
  AUTHORS   Kinoshita T, Inoue N.
  TITLE     Dissecting and manipulating the pathway for 
            glycosylphos-phatidylinositol-anchor biosynthesis
  JOURNAL   Curr Opin Chem Biol 4 (6), 632-638 (2000)
  PUBMED    11102867
REFERENCE   11  (bases 1 to 1011)
  AUTHORS   .
  TITLE     Direct Submission
  JOURNAL   Exported Jul 30, 2018 from SnapGene Viewer 4.1.9
            http://www.snapgene.com
COMMENT     REVIEWED REFSEQ: This record has been curated by NCBI staff. The 
            reference sequence was derived from AF389430.1.
            Summary: Semaphorins are a large family, including both secreted and
            membrane associated proteins, many of which have been implicated as 
            inhibitors or chemorepellents in axon pathfinding, fasciculation and
            branching, and target selection. All semaphorins possess a 
            semaphorin (Sema) domain and a PSI domain (found in plexins, 
            semaphorins and integrins) in the N-terminal extracellular portion. 
            Additional sequence motifs C-terminal to the semaphorin domain allow
            classification into distinct subfamilies. Results demonstrate that 
            transmembrane semaphorins, like the secreted ones, can act as 
            repulsive axon guidance cues. This gene encodes a class 6 vertebrate
            transmembrane semaphorin that demonstrates alternative splicing. 
            Several transcript variants have been identified and expression of 
            the distinct encoded isoforms is thought to be regulated in a 
            tissue- and development-dependent manner. [provided by RefSeq, Nov 
            2010].
            
            Transcript Variant: This variant (1) uses an alternative splice site
            on one exon and lacks two internal exons, compared to variant 4. The
            encoded isoform (1) is missing an internal region compared to 
            isoform 4 and contains an internal segment unique to this isoform. 
            Variants 1 and 7 both encode the same isoform (1).
            
            Publication Note:  This RefSeq record includes a subset of the 
            publications that are available for this gene. Please see the Gene 
            record to access additional publications.
            
            ##Evidence-Data-START##
            Transcript exon combination :: AF389430.1, SRR1803617.225644.1
                                           [ECO:0000332]
            RNAseq introns              :: single sample supports all introns
                                           SAMEA1968540, SAMEA1970526
                                           [ECO:0000348]
            ##Evidence-Data-END##
FEATURES             Location/Qualifiers
     source          1..1011
                     /organism="Homo sapiens"
     sig_peptide     1..20
                     /inference="COORDINATES:same species:SignalP"
                     /note="/calculated_mol_wt=2354"
                     /calculated_mol_wt=2322
                     /label=SP
     Region          30..511
                     /note="The Sema domain, a protein interacting module, of 
                     semaphorin 6D (Sema6D); cd11269"
                     /db_xref="CDD:200530"
                     /label=Sema
     Site            order(109..112,163..164,189,191..192,199,213..215,220,
                     267..268,271,394)
                     /site_type="other"
                     /note="plexin binding site [polypeptide binding]"
                     /db_xref="CDD:200530"
                     /label=plexin binding site [polypeptide binding]
     Site            order(244,286,288,290..292,294,318,320..324,353,415..416,
                     418)
                     /site_type="other"
                     /note="homodimer interface [polypeptide binding]"
                     /db_xref="CDD:200530"
                     /label=homodimer interface [polypeptide binding]
     Region          515..581
                     /note="Plexin repeat; pfam01437"
                     /db_xref="CDD:307546"
                     /label=PSI
     Region          601..623
                     /label=TM
     Region          869..1005
                     /note="Herpes virus major outer envelope glycoprotein
                     (BLLF1); cl25496"
                     /db_xref="CDD:330317"
                     /label=Herpes_BLLF1
ORIGIN
        1 mrvfllcayi lllmvsqlra vsfpeddepl ntvdyhysrq ypvfrgrpsg nesqhrldfq
       61 lmlkirdtly iagrdqvytv nlnempktev ipnkkltwrs rqqdrencam kgkhkdechn
      121 fikvfvprnd emvfvcgtna fnpmcryyrl stleydgeei sglarcpfda rqtnvalfad
      181 gklysatvad flasdaviyr smgdgsalrt ikydskwike phflhaieyg nyvyfffrei
      241 avehnnlgka vysrvarick ndmggsqrvl ekhwtsflka rlncsvpgds ffyfdvlqsi
      301 tdiiqingip tvvgvfttql nsipgsavca fsmddiekvf kgrfkeqktp dsvwtavped
      361 kvpkprpgcc akhglaeayk tsidfpdetl sfikshplmd savppiadep wftktrvryr
      421 ltaisvdhsa gpyqnytvif vgseagmvlk vlaktspfsl ndsvlleeie aynhakcsae
      481 needkkvisl qldkdhhaly vafssciiri plsrcerygs ckksciasrd pycgwlsqgs
      541 cgrvtpgmll ltedffafhn hsaegyeqdt efgntahlgd chgvrwevqs gesnqmvhmn
      601 vlitcvfaaf vlgafiagva vycyrdmfvr knrkihkdae saqsctdssg sfaklnglfd
      661 spvkeyqqni dspklysnll tsrkelppng dtksmvmdhr gqppelaalp tpestpvlhq
      721 ktlqamkshs ekahghgasr ketpqffpss ppphsplshg hipsaivlpn athdyntsfs
      781 nsnahkaekk lqnidhpltk ssskrdhrrs vdsrntlndl lkhlndpnsn pkaimgdiqm
      841 ahqnlmldpm gsmsevppkv pnreaslysp pstlprnspt krvdvpttpg vpmtslerqr
      901 gyhknssqrh sisampknln spngvllsrq psmnrggymp tptgakvdyi qgtpvsvhlq
      961 pslsrqssyt sngtlprtgl krtpslkpdv ppkpsfvpqt psvrplnkyt y
//
