# Supplementary material for: Origin and evolution of plexins, semaphorins, and Met receptor tyrosine kinases
Source: Sci Rep. 2019 Feb 13;9:1970. doi: 10.1038/s41598-019-38512-y (PMC6374515; doi:10.1038/s41598-019-38512-y)
Supplement: Supplementary file 3 — File S1 [file 41598_2019_38512_MOESM3_ESM.zip › Hsapi SEMA3E.gp]

LOCUS       Exported                 775 aa            linear   PRI 17-OCT-2017
DEFINITION  semaphorin-3E isoform 1 precursor [Homo sapiens].
ACCESSION   NP_036563
VERSION     .
DBSOURCE    NM_012431.2
KEYWORDS    .
SOURCE      Homo sapiens
  ORGANISM  Homo sapiens
REFERENCE   1  (bases 1 to 775)
  AUTHORS   Movassagh H, Saati A, Nandagopal S, Mohammed A, Tatari N, Shan L, 
            Duke-Cohan JS, Fowke KR, Lin F, Gounni AS.
  TITLE     Chemorepellent Semaphorin 3E Negatively Regulates Neutrophil 
            Migration In Vitro and In Vivo
  JOURNAL   J. Immunol. 198 (3), 1023-1033 (2017)
  PUBMED    27913633
REFERENCE   2  (bases 1 to 775)
  AUTHORS   Qin RR, Song M, Li YH, Wang F, Zhou HM, Liu MH, Zhong M, Zhang Y, 
            Zhang W, Wang ZH.
  TITLE     Association of Increased Serum Sema3E with TRIB3 Q84R Polymorphism 
            and Carotid Atherosclerosis in Metabolic Syndrome
  JOURNAL   Ann. Clin. Lab. Sci. 47 (1), 47-51 (2017)
  PUBMED    28249916
REFERENCE   3  (bases 1 to 775)
  AUTHORS   Al-Shareef H, Hiraoka SI, Tanaka N, Shogen Y, Lee AD, Bakhshishayan 
            S, Kogo M.
  TITLE     Use of NRP1, a novel biomarker, along with VEGF-C, VEGFR-3, CCR7 and
            SEMA3E, to predict lymph node metastasis in squamous cell carcinoma 
            of the tongue
  JOURNAL   Oncol. Rep. 36 (5), 2444-2454 (2016)
  PUBMED    27666723
REFERENCE   4  (bases 1 to 775)
  AUTHORS   Maejima R, Tamai K, Shiroki T, Yokoyama M, Shibuya R, Nakamura M, 
            Yamaguchi K, Abue M, Oikawa T, Noguchi T, Miura K, Fujiya T, Sato I,
            Iijima K, Shimosegawa T, Tanaka N, Satoh K.
  TITLE     Enhanced expression of semaphorin 3E is involved in the gastric 
            cancer development
  JOURNAL   Int. J. Oncol. 49 (3), 887-894 (2016)
  PUBMED    27572291
REFERENCE   5  (bases 1 to 775)
  AUTHORS   Kang X, Wang M, Wang H, Shen X, Guan W.
  TITLE     MiR-4282 suppresses proliferation and mobility of human colorectal 
            carcinoma cells by targeting semaphorin 3E
  JOURNAL   Panminerva Med 58 (3), 197-205 (2016)
  PUBMED    27120047
REFERENCE   6  (bases 1 to 775)
  AUTHORS   Gu C, Yoshida Y, Livet J, Reimert DV, Mann F, Merte J, Henderson CE,
            Jessell TM, Kolodkin AL, Ginty DD.
  TITLE     Semaphorin 3E and plexin-D1 control vascular pattern independently 
            of neuropilins
  JOURNAL   Science 307 (5707), 265-268 (2005)
  PUBMED    15550623
REFERENCE   7  (bases 1 to 775)
  AUTHORS   Pascual M, Pozas E, Soriano E.
  TITLE     Role of class 3 semaphorins in the development and maturation of the
            septohippocampal pathway
  JOURNAL   Hippocampus 15 (2), 184-202 (2005)
  PUBMED    15386596
REFERENCE   8  (bases 1 to 775)
  AUTHORS   Lalani SR, Safiullah AM, Molinari LM, Fernbach SD, Martin DM, 
            Belmont JW.
  TITLE     SEMA3E mutation in a patient with CHARGE syndrome
  JOURNAL   J. Med. Genet. 41 (7), E94 (2004)
  PUBMED    15235037
REFERENCE   9  (bases 1 to 775)
  AUTHORS   Christensen CR, Klingelhofer J, Tarabykina S, Hulgaard EF, Kramerov 
            D, Lukanidin E.
  TITLE     Transcription of a novel mouse semaphorin gene, M-semaH, correlates 
            with the metastatic ability of mouse tumor cell lines
  JOURNAL   Cancer Res. 58 (6), 1238-1244 (1998)
  PUBMED    9515811
REFERENCE   10  (bases 1 to 775)
  AUTHORS   Balasubramanian R, Crowley WF Jr.
  TITLE     Isolated Gonadotropin-Releasing Hormone (GnRH) Deficiency
  JOURNAL   (in) Adam MP, Ardinger HH, Pagon RA, Wallace SE, Bean LJH, Mefford 
            HC, Stephens K, Amemiya A and Ledbetter N (Eds.); GENEREVIEWS(R); 
            (1993)
  PUBMED    20301509
REFERENCE   11  (bases 1 to 775)
  AUTHORS   .
  TITLE     Direct Submission
  JOURNAL   Exported Jul 30, 2018 from SnapGene Viewer 4.1.9
            http://www.snapgene.com
COMMENT     REVIEWED REFSEQ: This record has been curated by NCBI staff. The 
            reference sequence was derived from DB215551.1, BC152458.1, 
            DA722912.1, BC140706.1 and AC079799.7.
            This sequence is a reference standard in the RefSeqGene project.
            On or before Nov 22, 2004 this sequence version replaced 
            gi:42658039, gi:42658493.
            Summary: Semaphorins are a large family of conserved secreted and 
            membrane associated proteins which possess a semaphorin (Sema) 
            domain and a PSI domain (found in plexins, semaphorins and 
            integrins) in the N-terminal extracellular portion. Based on 
            sequence and structural similarities, semaphorins are put into eight
            classes: invertebrates contain classes 1 and 2, viruses have class 
            V, and vertebrates contain classes 3-7. Semaphorins serve as axon 
            guidance ligands via multimeric receptor complexes, some (if not 
            all) containing plexin proteins. This gene encodes a class 4 
            semaphorin. This gene encodes a class 3 semaphorin. Multiple 
            transcript variants encoding different isoforms have been found for 
            this gene.[provided by RefSeq, May 2010].
            
            Transcript Variant: This variant (1) encodes the longer isoform (1).
            
            Sequence Note: This RefSeq record was created from transcript and 
            genomic sequence data to make the sequence consistent with the 
            reference genome assembly. The genomic coordinates used for the 
            transcript record were based on transcript alignments.
            
            Publication Note:  This RefSeq record includes a subset of the 
            publications that are available for this gene. Please see the Gene 
            record to access additional publications.
            
            ##Evidence-Data-START##
            Transcript exon combination :: AB002329.1, SRR1660807.77724.1
                                           [ECO:0000332]
            RNAseq introns              :: single sample supports all introns
                                           SAMEA2467144 [ECO:0000348] 
            ##Evidence-Data-END##
FEATURES             Location/Qualifiers
     source          1..775
                     /organism="Homo sapiens"
     sig_peptide     1..25
                     /inference="COORDINATES:same species:SignalP"
                     /note="/calculated_mol_wt=2754"
                     /calculated_mol_wt=2694
                     /label=SP
     mat_peptide     26..775
                     /product="semaphorin-3E isoform 1"
                     /note="/calculated_mol_wt=86492"
                     /calculated_mol_wt=86554
     Region          34..515
                     /note="The Sema domain, a protein interacting module, of 
                     semaphorin 3E (Sema3E); cd11253"
                     /db_xref="CDD:200514"
                     /label=Sema
     Site            order(106..109,167..168,172,193,195..196,203,213,216..217,
                     219,224,253,277..281,283,399,403,406)
                     /site_type="other"
                     /note="putative plexin binding site [polypeptide binding]"
                     /db_xref="CDD:200514"
                     /label=putative plexin binding site [polypeptide binding]
     Site            order(254..255,257,260..262,296,299..300,302,304,308,
                     331..338,364..367,412,427)
                     /site_type="other"
                     /note="homodimer interface [polypeptide binding]"
                     /db_xref="CDD:200514"
                     /label=homodimer interface [polypeptide binding]
     Region          519..572
                     /note="domain found in Plexins, Semaphorins and Integrins; 
                     smart00423"
                     /db_xref="CDD:214655"
                     /label=PSI
     Region          585..670
                     /note="Immunoglobulin (Ig)-like domain of class III
                     semaphorin; cd05871"
                     /db_xref="CDD:143279"
                     /label=Ig
     Site            order(597,642)
                     /site_type="other"
                     /note="dimer interface [polypeptide binding]"
                     /db_xref="CDD:143279"
                     /label=dimer interface [polypeptide binding]
ORIGIN
        1 masaghiitl llwgyllelw tgghtadtth prlrlshkel lnlnrtsifh spfgfldlht
       61 mlldeyqerl fvggrdlvys lslerisdgy keihwpstal kmeecimkgk dagecanyvr
      121 vlhhynrthl ltcgtgafdp vcafirvgyh ledplfhles prsergrgrc pfdpsssfis
      181 tligselfag lysdywsrda aifrsmgrla hirtehdder llkepkfvgs ymipdnedrd
      241 dnkvyfffte kaleaennah aiytrvgrlc vndvggqril vnkwstflka rlvcsvpgmn
      301 gidtyfdele dvfllptrdh knpvifglfn ttsnifrgha icvyhmssir aafngpyahk
      361 egpeyhwsvy egkvpyprpg scaskvnggr ygttkdypdd airfarshpl myqaikpahk
      421 kpilvktdgk ynlkqiavdr veaedgqydv lfigtdngiv lkvitiynqe mesmeevile
      481 elqifkdpvp iismeisskr qqlyigsasa vaqvrfhhcd mygsacadcc lardpycawd
      541 giscsryypt gthakrrfrr qdvrhgnaaq qcfgqqfvgd aldkteehla ygiennstll
      601 ectprslqak viwfvqkgre trkeevktdd rvvkmdlgll flrlhksdag tyfcqtvehs
      661 fvhtvrkitl evveeekved mfnkddeedr hhrmpcpaqs sisqgakpwy keflqligys
      721 nfqrveeyce kvwctdrkrk klkmspskwk yanpqekklr skpehyrlpr htlds
//
