# Supplementary material for: Origin and evolution of plexins, semaphorins, and Met receptor tyrosine kinases
Source: Sci Rep. 2019 Feb 13;9:1970. doi: 10.1038/s41598-019-38512-y (PMC6374515; doi:10.1038/s41598-019-38512-y)
Supplement: Supplementary file 3 — File S1 [file 41598_2019_38512_MOESM3_ESM.zip › Hsapi SEMA5A.gp]

LOCUS       Exported                1074 aa            linear   PRI 05-NOV-2017
DEFINITION  semaphorin-5A precursor [Homo sapiens].
ACCESSION   NP_003957
VERSION     .
DBSOURCE    NM_003966.2
KEYWORDS    .
SOURCE      Homo sapiens
  ORGANISM  Homo sapiens
REFERENCE   1  (bases 1 to 1074)
  AUTHORS   Du Y, Wu X, Chen M, Wang W, Xv W, Ye L, Wu D, Xue J, Sun W, Luo J, 
            Wu H.
  TITLE     Elevated semaphorin5A in systemic lupus erythematosus is in 
            association with disease activity and lupus nephritis
  JOURNAL   Clin. Exp. Immunol. 188 (2), 234-242 (2017)
  PUBMED    28063160
REFERENCE   2  (bases 1 to 1074)
  AUTHORS   Mosca-Boidron AL, Gueneau L, Huguet G, Goldenberg A, Henry C, Gigot 
            N, Pallesi-Pocachard E, Falace A, Duplomb L, Thevenon J, Duffourd Y,
            St-Onge J, Chambon P, Riviere JB, Thauvin-Robinet C, Callier P, 
            Marle N, Payet M, Ragon C, Goubran Botros H, Buratti J, Calderari S,
            Dumas G, Delorme R, Lagarde N, Pinoit JM, Rosier A, Masurel-Paulet 
            A, Cardoso C, Mugneret F, Saugier-Veber P, Campion D, Faivre L, 
            Bourgeron T.
  TITLE     A de novo microdeletion of SEMA5A in a boy with autism spectrum 
            disorder and intellectual disability
  JOURNAL   Eur. J. Hum. Genet. 24 (6), 838-843 (2016)
  PUBMED    26395558
REFERENCE   3  (bases 1 to 1074)
  AUTHORS   Zhang B, Willing M, Grange DK, Shinawi M, Manwaring L, Vineyard M, 
            Kulkarni S, Cottrell CE.
  TITLE     Multigenerational autosomal dominant inheritance of 5p chromosomal 
            deletions
  JOURNAL   Am. J. Med. Genet. A 170 (3), 583-593 (2016)
  PUBMED    26601658
REFERENCE   4  (bases 1 to 1074)
  AUTHORS   Corominas R, Yang X, Lin GN, Kang S, Shen Y, Ghamsari L, Broly M, 
            Rodriguez M, Tam S, Trigg SA, Fan C, Yi S, Tasan M, Lemmens I, Kuang
            X, Zhao N, Malhotra D, Michaelson JJ, Vacic V, Calderwood MA, Roth 
            FP, Tavernier J, Horvath S, Salehi-Ashtiani K, Korkin D, Sebat J, 
            Hill DE, Hao T, Vidal M, Iakoucheva LM.
  TITLE     Protein interaction network of alternatively spliced isoforms from 
            brain links genetic risk factors for autism
  JOURNAL   Nat Commun 5, 3650 (2014)
  PUBMED    24722188
REFERENCE   5  (bases 1 to 1074)
  AUTHORS   Yu X, Wang F, Zhang JP.
  TITLE     Meta analysis of the association of rs7702187 SNP in SEMA5A gene 
            with risk of Parkinson's disease
  JOURNAL   Eur Rev Med Pharmacol Sci 18 (6), 900-904 (2014)
  PUBMED    24706317
REFERENCE   6  (bases 1 to 1074)
  AUTHORS   Beausoleil SA, Jedrychowski M, Schwartz D, Elias JE, Villen J, Li J,
            Cohn MA, Cantley LC, Gygi SP.
  TITLE     Large-scale characterization of HeLa cell nuclear phosphoproteins
  JOURNAL   Proc. Natl. Acad. Sci. U.S.A. 101 (33), 12130-12135 (2004)
  PUBMED    15302935
REFERENCE   7  (bases 1 to 1074)
  AUTHORS   Beausoleil SA, Jedrychowski M, Schwartz D, Elias JE, Villen J, Li J,
            Cohn MA, Cantley LC, Gygi SP.
  TITLE     Large-scale characterization of HeLa cell nuclear phosphoproteins
  JOURNAL   Proc. Natl. Acad. Sci. U.S.A. 101 (33), 12130-12135 (2004)
  PUBMED    15302935
REFERENCE   8  (bases 1 to 1074)
  AUTHORS   Artigiani S, Conrotto P, Fazzari P, Gilestro GF, Barberis D, 
            Giordano S, Comoglio PM, Tamagnone L.
  TITLE     Plexin-B3 is a functional receptor for semaphorin 5A
  JOURNAL   EMBO Rep. 5 (7), 710-714 (2004)
  PUBMED    15218527
REFERENCE   9  (bases 1 to 1074)
  AUTHORS   Simmons AD, Puschel AW, McPherson JD, Overhauser J, Lovett M.
  TITLE     Molecular cloning and mapping of human semaphorin F from the 
            Cri-du-chat candidate interval
  JOURNAL   Biochem. Biophys. Res. Commun. 242 (3), 685-691 (1998)
  PUBMED    9464278
REFERENCE   10  (bases 1 to 1074)
  AUTHORS   Simmons AD, Overhauser J, Lovett M.
  TITLE     Isolation of cDNAs from the Cri-du-chat critical region by direct 
            screening of a chromosome 5-specific cDNA library
  JOURNAL   Genome Res. 7 (2), 118-127 (1997)
  PUBMED    9049630
REFERENCE   11  (bases 1 to 1074)
  AUTHORS   Adams RH, Betz H, Puschel AW.
  TITLE     A novel class of murine semaphorins with homology to thrombospondin 
            is differentially expressed during early embryogenesis
  JOURNAL   Mech. Dev. 57 (1), 33-45 (1996)
  PUBMED    8817451
REFERENCE   12  (bases 1 to 1074)
  AUTHORS   .
  TITLE     Direct Submission
  JOURNAL   Exported Jul 30, 2018 from SnapGene Viewer 4.1.9
            http://www.snapgene.com
COMMENT     REVIEWED REFSEQ: This record has been curated by NCBI staff. The 
            reference sequence was derived from DA336109.1, BC115696.1, 
            U52840.1, CX788776.1, AC027336.4, AC021088.5 and BM669539.1.
            This sequence is a reference standard in the RefSeqGene project.
            On May 22, 2007 this sequence version replaced gi:4506881.
            Summary: This gene belongs to the semaphorin gene family that 
            encodes membrane proteins containing a semaphorin domain and several
            thrombospondin type-1 repeats. Members of this family are involved 
            in axonal guidance during neural development. This gene has been 
            implicated as an autism susceptibility gene.[provided by RefSeq, Jan
            2010].
            
            Publication Note:  This RefSeq record includes a subset of the 
            publications that are available for this gene. Please see the Gene 
            record to access additional publications.
            
            ##Evidence-Data-START##
            Transcript exon combination :: U52840.1, BC115696.1 [ECO:0000332] 
            RNAseq introns              :: mixed/partial sample support
                                           SAMEA1965299, SAMEA1966682
                                           [ECO:0000350]
            ##Evidence-Data-END##
FEATURES             Location/Qualifiers
     source          1..1074
                     /organism="Homo sapiens"
     sig_peptide     1..22
                     /inference="COORDINATES:same species:SignalP"
                     /note="/calculated_mol_wt=2487"
                     /calculated_mol_wt=2485
                     /label=SP
     mat_peptide     23..1074
                     /product="semaphorin-5A"
                     /note="/calculated_mol_wt=118147"
                     /calculated_mol_wt=118152
     Region          36..483
                     /note="The Sema domain, a protein interacting module, of 
                     semaphorin 5A (Sema5A); cd11263"
                     /db_xref="CDD:200524"
                     /label=Sema
     Site            order(105..108,158..159,163,185,187..188,195,205,208..209,
                     211,216,238,261..265,267,370,374,377)
                     /site_type="other"
                     /note="putative plexin binding site [polypeptide binding]"
                     /db_xref="CDD:200524"
                     /label=putative plexin binding site [polypeptide binding]
     Site            106
                     /site_type="phosphorylation"
                     /experiment="experimental evidence, no additional details
                     recorded"
                     /note="/citation=[6]"
     Site            order(239..241,244..246,280,284..286,288,290,309..311,
                     315..316,383,398)
                     /site_type="other"
                     /note="putative homodimer interface [polypeptide binding]"
                     /db_xref="CDD:200524"
                     /label=putative homodimer interface [polypeptide binding]
     Region          487..532
                     /note="Plexin repeat; pfam01437"
                     /db_xref="CDD:279745"
                     /label=PSI
     Region          544..595
                     /note="Thrombospondin type 1 repeats; smart00209"
                     /db_xref="CDD:214559"
                     /label=TSP1
     Region          598..651
                     /note="Thrombospondin type 1 repeats; smart00209"
                     /db_xref="CDD:214559"
                     /label=TSP1
     Region          656..702
                     /note="Thrombospondin type 1 repeats; smart00209"
                     /db_xref="CDD:214559"
                     /label=TSP1
     Region          710..755
                     /note="manual"
                     /label=TSP1
     Region          787..839
                     /note="Thrombospondin type 1 repeats; smart00209"
                     /db_xref="CDD:214559"
                     /label=TSP1
     Region          844..896
                     /note="Thrombospondin type 1 repeats; smart00209"
                     /db_xref="CDD:214559"
                     /label=TSP1
     Region          899..940
                     /note="Thrombospondin type 1 repeats; smart00209"
                     /db_xref="CDD:214559"
                     /label=TSP1
     Region          968..990
                     /label=TM
     Site            969..989
                     /site_type="transmembrane region"
                     /experiment="experimental evidence, no additional details
                     recorded"
                     /note="propagated from UniProtKB/Swiss-Prot (Q13591.3)"
                     /label=propagated from UniProtKB/Swiss-Prot (Q13591.3)
ORIGIN
        1 mkgtcviawl fsslglwrla hpeaqgttqc qrtehpvisy keigpwlref raknavdfsq
       61 ltfdpgqkel vvgarnylfr lqledlsliq avewecdeat kkacyskgks keecqnyirv
      121 llvggdrlft cgtnaftpvc tnrslsnlte ihdqisgmar cpyspqhnst alltaggely
      181 aatamdfpgr dpaiyrslgi lpplrtaqyn skwlnepnfv ssydignfty fffrenaveh
      241 dcgktvfsra arvckndigg rflledtwtt fmkarlncsr pgevpfyyne lqstfflpel
      301 dliygifttn vnsiaasavc vfnlsaiaqa fsgpfkyqen srsawlpypn pnphfqcgtv
      361 dqglyvnlte rnlqdaqkfi lmhevvqpvt tvpsfmedns rfshvavdvv qgrealvhii
      421 ylatdygtik kvrvplnqts ssclleeiel fperrrepir slqilhsqsv lfvglrehvv
      481 kiplkrcqfy rtrstcigaq dpycgwdvvm kkctsleesl smtqweqsis acptrnltvd
      541 ghfgvwspwt pcthtdgsav gsclcrtrsc dspapqcggw qcegpgmeia ncsrnggwtp
      601 wtswspcstt cgigfqvrqr scsnptprhg grvcvgqnre erycnehllc pphmfwtgwg
      661 pwerctaqcg ggiqarrric engpdcagcn veyqscntnp cpelkkttpw tpwtpvnisd
      721 ngghyeqrfr ytckarladp nllevgrqri emrycssdgt sgcstdglsg dflragrysa
      781 htvngawsaw tswsqcsrdc srgirnrkrv cnnpepkygg mpclgpsley qecnilpcpv
      841 dgvwscwspw tkcsatcggg hymrtrscsn papayggdic lglhteealc ntqpcpesws
      901 ewsdwsecea sgvqvrarqc illfpmgsqc sgnttesrpc vfdsnfipev svarsssvee
      961 krcgefnmfh miavglsssi lgclltllvy tycqryqqqs hdatvihpvs paplntsitn
     1021 hinkldkyds veaikafnkn nlileernky fnphltgkty snayftdlnn ydey
//
