# Supplementary material for: Origin and evolution of plexins, semaphorins, and Met receptor tyrosine kinases
Source: Sci Rep. 2019 Feb 13;9:1970. doi: 10.1038/s41598-019-38512-y (PMC6374515; doi:10.1038/s41598-019-38512-y)
Supplement: Supplementary file 3 — File S1 [file 41598_2019_38512_MOESM3_ESM.zip › Hsapi SEMA4A.gp]

LOCUS       Exported                 761 aa            linear   PRI 17-OCT-2017
DEFINITION  semaphorin-4A isoform 1 precursor [Homo sapiens].
ACCESSION   NP_071762
VERSION     .
DBSOURCE    NM_022367.3
KEYWORDS    .
SOURCE      Homo sapiens
  ORGANISM  Homo sapiens
REFERENCE   1  (bases 1 to 761)
  AUTHORS   Chapoval SP, Vadasz Z, Chapoval AI, Toubi E.
  TITLE     Semaphorins 4A and 4D in chronic inflammatory diseases
  JOURNAL   Inflamm. Res. 66 (2), 111-117 (2017)
  PUBMED    27554682
REFERENCE   2  (bases 1 to 761)
  AUTHORS   Sun T, Yang L, Kaur H, Pestel J, Looso M, Nolte H, Krasel C, Heil D,
            Krishnan RK, Santoni MJ, Borg JP, Bunemann M, Offermanns S, Swiercz 
            JM, Worzfeld T.
  TITLE     A reverse signaling pathway downstream of Sema4A controls cell 
            migration via Scrib
  JOURNAL   J. Cell Biol. 216 (1), 199-215 (2017)
  PUBMED    28007914
REFERENCE   3  (bases 1 to 761)
  AUTHORS   Pan JX, Wang F, Ye LY.
  TITLE     Doxorubicin-induced epithelial-mesenchymal transition through SEMA 
            4A in hepatocellular carcinoma
  JOURNAL   Biochem. Biophys. Res. Commun. 479 (4), 610-614 (2016)
  PUBMED    27697528
REFERENCE   4  (bases 1 to 761)
  AUTHORS   Peng HY, Gao W, Chong FR, Liu HY, Zhang JI.
  TITLE     Semaphorin 4A enhances lung fibrosis through activation of Akt via 
            PlexinD1 receptor
  JOURNAL   J. Biosci. 40 (5), 855-862 (2015)
  PUBMED    26648031
REFERENCE   5  (bases 1 to 761)
  AUTHORS   Wang L, Song G, Zheng Y, Tan W, Pan J, Zhao Y, Chang X.
  TITLE     Expression of Semaphorin 4A and its potential role in rheumatoid 
            arthritis
  JOURNAL   Arthritis Res. Ther. 17, 227 (2015)
  PUBMED    26303122
REFERENCE   6  (bases 1 to 761)
  AUTHORS   Kumanogoh A, Kikutani H.
  TITLE     Immune semaphorins: a new area of semaphorin research
  JOURNAL   J. Cell. Sci. 116 (PT 17), 3463-3470 (2003)
  PUBMED    12893810
REFERENCE   7  (bases 1 to 761)
  AUTHORS   Kikutani H, Kumanogoh A.
  TITLE     Semaphorins in interactions between T cells and antigen-presenting 
            cells
  JOURNAL   Nat. Rev. Immunol. 3 (2), 159-167 (2003)
  PUBMED    12563299
REFERENCE   8  (bases 1 to 761)
  AUTHORS   Kumanogoh A, Marukawa S, Suzuki K, Takegahara N, Watanabe C, Ch'ng 
            E, Ishida I, Fujimura H, Sakoda S, Yoshida K, Kikutani H.
  TITLE     Class IV semaphorin Sema4A enhances T-cell activation and interacts 
            with Tim-2
  JOURNAL   Nature 419 (6907), 629-633 (2002)
  PUBMED    12374982
REFERENCE   9  (bases 1 to 761)
  AUTHORS   Puschel AW, Adams RH, Betz H.
  TITLE     Murine semaphorin D/collapsin is a member of a diverse gene family 
            and creates domains inhibitory for axonal extension
  JOURNAL   Neuron 14 (5), 941-948 (1995)
  PUBMED    7748561
REFERENCE   10  (bases 1 to 761)
  AUTHORS   Fahim AT, Daiger SP, Weleber RG.
  TITLE     Nonsyndromic Retinitis Pigmentosa Overview
  JOURNAL   (in) Adam MP, Ardinger HH, Pagon RA, Wallace SE, Bean LJH, Mefford 
            HC, Stephens K, Amemiya A and Ledbetter N (Eds.); GENEREVIEWS(R); 
            (1993)
  PUBMED    20301590
REFERENCE   11  (bases 1 to 761)
  AUTHORS   .
  TITLE     Direct Submission
  JOURNAL   Exported Jul 30, 2018 from SnapGene Viewer 4.1.9
            http://www.snapgene.com
COMMENT     REVIEWED REFSEQ: This record has been curated by NCBI staff. The 
            reference sequence was derived from DA409501.1, BC020974.1, 
            AY358531.1 and AA761091.1.
            On Jun 10, 2002 this sequence version replaced gi:11641291.
            Summary: This gene encodes a member of the semaphorin family of 
            soluble and transmembrane proteins. Semaphorins are involved in 
            numerous functions, including axon guidance, morphogenesis, 
            carcinogenesis, and immunomodulation. The encoded protein is a 
            single-pass type I membrane protein containing an 
            immunoglobulin-like C2-type domain, a PSI domain and a sema domain. 
            It inhibits axonal extension by providing local signals to specify 
            territories inaccessible for growing axons. It is an activator of 
            T-cell-mediated immunity and suppresses vascular endothelial growth 
            factor (VEGF)-mediated endothelial cell migration and proliferation 
            in vitro and angiogenesis in vivo. Mutations in this gene are 
            associated with retinal degenerative diseases including retinitis 
            pigmentosa type 35 (RP35) and cone-rod dystrophy type 10 (CORD10). 
            Multiple alternatively spliced transcript variants encoding 
            different isoforms have been identified.[provided by RefSeq, Sep 
            2010].
            
            Transcript Variant: This variant (1) is the longest transcript. 
            Variants 1-3 encode the same isoform (1).
            
            Publication Note:  This RefSeq record includes a subset of the 
            publications that are available for this gene. Please see the Gene 
            record to access additional publications.
            
            ##Evidence-Data-START##
            Transcript exon combination :: SRR1660803.161175.1,
                                           SRR1660809.70583.1 [ECO:0000332] 
            RNAseq introns              :: single sample supports all introns
                                           SAMEA1965299, SAMEA1968540
                                           [ECO:0000348]
            ##Evidence-Data-END##
FEATURES             Location/Qualifiers
     source          1..761
                     /organism="Homo sapiens"
     sig_peptide     1..31
                     /note="/calculated_mol_wt=3425"
                     /calculated_mol_wt=3294
                     /label=SP
     mat_peptide     33..761
                     /product="semaphorin-4A isoform 1"
                     /note="/calculated_mol_wt=80167"
                     /calculated_mol_wt=80243
     Region          41..493
                     /note="The Sema domain, a protein interacting module, of 
                     semaphorin 4A (Sema4A); cd11256"
                     /db_xref="CDD:200517"
                     /label=Sema
     Site            order(115..117,178,199,201..202,204,219,222,224,229,252,
                     276..280,282,361..362,386,390,393)
                     /site_type="other"
                     /note="plexin binding site [polypeptide binding]"
                     /db_xref="CDD:200517"
                     /label=plexin binding site [polypeptide binding]
     Site            order(253..254,256,259..261,295,297..299,301,303,326..328,
                     334..335,399,411)
                     /site_type="other"
                     /note="putative homodimer interface [polypeptide binding]"
                     /db_xref="CDD:200517"
                     /label=putative homodimer interface [polypeptide binding]
     Region          497..547
                     /note="Plexin repeat; pfam01437"
                     /db_xref="CDD:307546"
                     /label=PSI
     Region          566..638
                     /note="Immunoglobulin domain; cl11960"
                     /db_xref="CDD:325142"
                     /label=Ig
     Region          679..701
                     /label=TM
     Site            684..704
                     /site_type="transmembrane region"
                     /experiment="experimental evidence, no additional details
                     recorded"
                     /note="propagated from UniProtKB/Swiss-Prot (Q9H3S1.2)"
                     /label=propagated from UniProtKB/Swiss-Prot (Q9H3S1.2)
ORIGIN
        1 malpalgldp wsllglflfq llqlllpttt aggggqgpmp rvryyagder ralsffhqkg
       61 lqdfdtllls gdgntlyvga reailaldiq dpgvprlknm ipwpasdrkk secafkkksn
      121 etqcfnfirv lvsynvthly tcgtfafspa ctfielqdsy llpisedkvm egkgqspfdp
      181 ahkhtavlvd gmlysgtmnn flgsepilmr tlgsqpvlkt dnflrwlhhd asfvaaipst
      241 qvvyfffeet asefdfferl htsrvarvck ndvggekllq kkwttflkaq llctqpgqlp
      301 fnvirhavll padsptaphi yavftsqwqv ggtrssavca fslldiervf kgkykelnke
      361 tsrwttyrgp etnprpgscs vgpssdkalt fmkdhflmde qvvgtpllvk sgveytrlav
      421 etaqgldghs hlvmylgttt gslhkavvsg dssahlveei qlfpdpepvr nlqlaptqga
      481 vfvgfsggvw rvprancsvy escvdcvlar dphcawdpes rtccllsapn lnswkqdmer
      541 gnpewacasg pmsrslrpqs rpqiikevla vpnsilelpc phlsalasyy wshgpaavpe
      601 asstvyngsl llivqdgvgg lyqcwateng fsypvisywv dsqdqtlald pelagipreh
      661 vkvpltrvsg gaalaaqqsy wphfvtvtvl falvlsgali ilvasplral rargkvqgce
      721 tlrpgekapl sreqhlqspk ecrtsasdvd adnnclgtev a
//
