# Supplementary material for: Origin and evolution of plexins, semaphorins, and Met receptor tyrosine kinases
Source: Sci Rep. 2019 Feb 13;9:1970. doi: 10.1038/s41598-019-38512-y (PMC6374515; doi:10.1038/s41598-019-38512-y)
Supplement: Supplementary file 3 — File S1 [file 41598_2019_38512_MOESM3_ESM.zip › Hsapi SEMA6A.gp]

LOCUS       Exported                1047 aa            linear   PRI 29-JUN-2018
DEFINITION  semaphorin-6A isoform 1 precursor [Homo sapiens].
ACCESSION   NP_001287709
VERSION     .
DBSOURCE    NM_001300780.1
KEYWORDS    .
SOURCE      Homo sapiens
  ORGANISM  Homo sapiens
REFERENCE   1  (bases 1 to 1047)
  AUTHORS   Zhao J, Tang H, Zhao H, Che W, Zhang L, Liang P.
  TITLE     SEMA6A is a prognostic biomarker in glioblastoma
  JOURNAL   Tumour Biol. 36 (11), 8333-8340 (2015)
  PUBMED    26014517
REFERENCE   2  (bases 1 to 1047)
  AUTHORS   Loria R, Bon G, Perotti V, Gallo E, Bersani I, Baldassari P, Porru 
            M, Leonetti C, Di Carlo S, Visca P, Brizzi MF, Anichini A, Mortarini
            R, Falcioni R.
  TITLE     Sema6A and Mical1 control cell growth and survival of BRAFV600E 
            human melanoma cells
  JOURNAL   Oncotarget 6 (5), 2779-2793 (2015)
  PUBMED    25576923
REFERENCE   3  (bases 1 to 1047)
  AUTHORS   Kottyan LC, Davis BP, Sherrill JD, Liu K, Rochman M, Kaufman K, 
            Weirauch MT, Vaughn S, Lazaro S, Rupert AM, Kohram M, Stucke EM, 
            Kemme KA, Magnusen A, He H, Dexheimer P, Chehade M, Wood RA, Pesek 
            RD, Vickery BP, Fleischer DM, Lindbad R, Sampson HA, Mukkada VA, 
            Putnam PE, Abonia JP, Martin LJ, Harley JB, Rothenberg ME.
  TITLE     Genome-wide association analysis of eosinophilic esophagitis 
            provides insight into the tissue specificity of this allergic 
            disease
  JOURNAL   Nat. Genet. 46 (8), 895-900 (2014)
  PUBMED    25017104
REFERENCE   4  (bases 1 to 1047)
  AUTHORS   Teumer A, Holtfreter B, Volker U, Petersmann A, Nauck M, Biffar R, 
            Volzke H, Kroemer HK, Meisel P, Homuth G, Kocher T.
  TITLE     Genome-wide association study of chronic periodontitis in a general 
            German population
  JOURNAL   J. Clin. Periodontol. 40 (11), 977-985 (2013)
  PUBMED    24024966
REFERENCE   5  (bases 1 to 1047)
  AUTHORS   Xie G, Roshandel D, Sherva R, Monach PA, Lu EY, Kung T, Carrington 
            K, Zhang SS, Pulit SL, Ripke S, Carette S, Dellaripa PF, Edberg JC, 
            Hoffman GS, Khalidi N, Langford CA, Mahr AD, St Clair EW, Seo P, 
            Specks U, Spiera RF, Stone JH, Ytterberg SR, Raychaudhuri S, de 
            Bakker PI, Farrer LA, Amos CI, Merkel PA, Siminovitch KA.
  TITLE     Association of granulomatosis with polyangiitis (Wegener's) with 
            HLA-DPB1*04 and SEMA6A gene variants: evidence from genome-wide 
            analysis
  JOURNAL   Arthritis Rheum. 65 (9), 2457-2468 (2013)
  PUBMED    23740775
REFERENCE   6  (bases 1 to 1047)
  AUTHORS   Gautier G, de Saint-Vis B, Senechal B, Pin JJ, Bates EE, Caux C, 
            Geissmann F, Garrone P.
  TITLE     The class 6 semaphorin SEMA6A is induced by interferon-gamma and 
            defines an activation status of langerhans cells observed in 
            pathological situations
  JOURNAL   Am. J. Pathol. 168 (2), 453-465 (2006)
  PUBMED    16436660
REFERENCE   7  (bases 1 to 1047)
  AUTHORS   Nakayama M, Kikuno R, Ohara O.
  TITLE     Protein-protein interactions between large proteins: two-hybrid 
            screening using a functionally classified library composed of long 
            cDNAs
  JOURNAL   Genome Res. 12 (11), 1773-1784 (2002)
  PUBMED    12421765
REFERENCE   8  (bases 1 to 1047)
  AUTHORS   Leighton PA, Mitchell KJ, Goodrich LV, Lu X, Pinson K, Scherz P, 
            Skarnes WC, Tessier-Lavigne M.
  TITLE     Defining brain wiring patterns and mechanisms through gene trapping 
            in mice
  JOURNAL   Nature 410 (6825), 174-179 (2001)
  PUBMED    11242070
REFERENCE   9  (bases 1 to 1047)
  AUTHORS   Klostermann A, Lutz B, Gertler F, Behl C.
  TITLE     The orthologous human and murine semaphorin 6A-1 proteins 
            (SEMA6A-1/Sema6A-1) bind to the enabled/vasodilator-stimulated 
            phosphoprotein-like protein (EVL) via a novel carboxyl-terminal 
            zyxin-like domain
  JOURNAL   J. Biol. Chem. 275 (50), 39647-39653 (2000)
  PUBMED    10993894
REFERENCE   10  (bases 1 to 1047)
  AUTHORS   Zhou L, White FA, Lentz SI, Wright DE, Fisher DA, Snider WD.
  TITLE     Cloning and expression of a novel murine semaphorin with structural 
            similarity to insect semaphorin I
  JOURNAL   Mol. Cell. Neurosci. 9 (1), 26-41 (1997)
  PUBMED    9204478
REFERENCE   11  (bases 1 to 1047)
  AUTHORS   .
  TITLE     Direct Submission
  JOURNAL   Exported Jul 30, 2018 from SnapGene Viewer 4.1.9
            http://www.snapgene.com
COMMENT     VALIDATED REFSEQ: This record has undergone validation or 
            preliminary review. The reference sequence was derived from 
            BC032619.1, AF279656.1, AB037789.1, AL544905.3 and AI110626.1.
            On Jul 12, 2014 this sequence version replaced gi:578810473.
            Summary: The transmembrane semaphorin SEMA6A is expressed in 
            developing neural tissue and is required for proper development of 
            the thalamocortical projection (Leighton et al., 2001 [PubMed 
            11242070]).[supplied by OMIM, Feb 2011].
            
            Transcript Variant: This variant (1) represents the longer 
            transcript and encodes the longer isoform (1).
            
            Publication Note:  This RefSeq record includes a subset of the 
            publications that are available for this gene. Please see the Gene 
            record to access additional publications.
            
            ##Evidence-Data-START##
            Transcript exon combination :: AB037789.1, SRR1803611.51283.1
                                           [ECO:0000332]
            RNAseq introns              :: mixed/partial sample support
                                           SAMEA1965299, SAMEA1966682
                                           [ECO:0000350]
            ##Evidence-Data-END##
FEATURES             Location/Qualifiers
     source          1..1047
                     /organism="Homo sapiens"
     sig_peptide     1..18
                     /inference="COORDINATES:same species:SignalP"
                     /note="/calculated_mol_wt=2053"
                     /calculated_mol_wt=1979
                     /label=SP
     Region          27..511
                     /note="The Sema domain, a protein interacting module, of 
                     semaphorins 6A (Sema6A); cd11266"
                     /db_xref="CDD:200527"
                     /label=Sema
     Site            order(108..111,162..163,188,190..191,198,212..214,219,
                     266..267,270,393)
                     /site_type="other"
                     /note="plexin binding site [polypeptide binding]"
                     /db_xref="CDD:200527"
                     /label=plexin binding site [polypeptide binding]
     Site            order(243,285,287,289..291,293,317,319..323,352,414..415,
                     417)
                     /site_type="other"
                     /note="homodimer interface [polypeptide binding]"
                     /db_xref="CDD:200527"
                     /label=homodimer interface [polypeptide binding]
     Region          515..568
                     /note="Plexin repeat; pfam01437"
                     /db_xref="CDD:279745"
                     /label=PSI
     Region          666..688
                     /label=TM
     Site            667..687
                     /site_type="transmembrane region"
                     /experiment="experimental evidence, no additional details
                     recorded"
                     /note="propagated from UniProtKB/Swiss-Prot (Q9H2E6.2)"
                     /label=propagated from UniProtKB/Swiss-Prot (Q9H2E6.2)
     Site            715
                     /site_type="phosphorylation"
                     /experiment="experimental evidence, no additional details
                     recorded"
                     /note="Phosphoserine. {ECO:0000244|PubMed:21406692};
                     propagated from UniProtKB/Swiss-Prot (Q9H2E6.2)"
     Site            969
                     /site_type="phosphorylation"
                     /experiment="experimental evidence, no additional details
                     recorded"
                     /note="Phosphoserine. {ECO:0000244|PubMed:21406692};
                     propagated from UniProtKB/Swiss-Prot (Q9H2E6.2)"
ORIGIN
        1 mrsealllyf tllhfagagf pedsepisis hgnytkqypv fvghkpgrnt tqrhrldiqm
       61 imimngtlyi aardhiytvd idtshteeiy cskkltwksr qadvdtcrmk gkhkdechnf
      121 ikvllkkndd alfvcgtnaf npscrnykmd tlepfgdefs gmarcpydak hanvalfadg
      181 klysatvtdf laidaviyrs lgesptlrtv khdskwlkep yfvqavdygd yiyfffreia
      241 veyntmgkvv fprvaqvckn dmggsqrvle kqwtsflkar lncsvpgdsh fyfnilqavt
      301 dviringrdv vlatfstpyn sipgsavcay dmldiasvft grfkeqkspd stwtpvpder
      361 vpkprpgcca gsssleryat snefpddtln fikthplmde avpsifnrpw flrtmvryrl
      421 tkiavdtaag pyqnhtvvfl gsekgiilkf larignsgfl ndslfleems vynsekcsyd
      481 gvedkrimgm qldrasssly vafstcvikv plgrcerhgk ckktciasrd pycgwikegg
      541 acshlspnsr ltfeqdierg ntdglgdchn sfvalndist plpdnemsyn tvyghsssll
      601 pstttsdsta qegyesrggm ldwkhlldsp dstdplgavs shnhqdkkgv iresylkghd
      661 qlvpvtllai avilafvmga vfsgitvycv cdhrrkdvav vqrkekelth srrgsmssvt
      721 klsglfgdtq skdpkpeail tplmhngkla tpgntakmli kadqhhldlt alptpestpt
      781 lqqkrkpsrg srewernqnl inactkdmpp mgspviptdl plraspship svvvlpitqq
      841 gyqheyvdqp kmsevaqmal edqaatleyk tikehlssks pnhgvnlven ldslppkvpq
      901 reaslgppga slsqtglskr lemhhsssyg vdykrsyptn sltrshqatt lkrnntnssn
      961 sshlsrnqsf grgdnpppap qrvdsiqvhs sqpsgqavtv srqpslnayn sltrsglkrt
     1021 pslkpdvppk psfaplstsm kpndact
//
