# Supplementary material for: Origin and evolution of plexins, semaphorins, and Met receptor tyrosine kinases
Source: Sci Rep. 2019 Feb 13;9:1970. doi: 10.1038/s41598-019-38512-y (PMC6374515; doi:10.1038/s41598-019-38512-y)
Supplement: Supplementary file 3 — File S1 [file 41598_2019_38512_MOESM3_ESM.zip › Dmela Plexin-B.gp]

LOCUS       Exported                2051 aa            linear   INV 13-OCT-2017
DEFINITION  plexin B, isoform B [Drosophila melanogaster].
ACCESSION   NP_001245400
VERSION     .
DBSOURCE    NM_001258471.2
KEYWORDS    .
SOURCE      Drosophila melanogaster
  ORGANISM  Drosophila melanogaster
REFERENCE   1  (bases 1 to 2051)
  AUTHORS   Hoskins RA, Carlson JW, Kennedy C, Acevedo D, Evans-Holm M, Frise E,
            Wan KH, Park S, Mendez-Lago M, Rossi F, Villasante A, Dimitri P, 
            Karpen GH, Celniker SE.
  TITLE     Sequence finishing and mapping of Drosophila melanogaster 
            heterochromatin
  JOURNAL   Science 316 (5831), 1625-1628 (2007)
  PUBMED    17569867
REFERENCE   2  (bases 1 to 2051)
  AUTHORS   Smith CD, Shu S, Mungall CJ, Karpen GH.
  TITLE     The Release 5.1 annotation of Drosophila melanogaster 
            heterochromatin
  JOURNAL   Science 316 (5831), 1586-1591 (2007)
  PUBMED    17569856
REFERENCE   3  (bases 1 to 2051)
  AUTHORS   Quesneville H, Bergman CM, Andrieu O, Autard D, Nouaud D, Ashburner 
            M, Anxolabehere D.
  TITLE     Combined evidence annotation of transposable elements in genome 
            sequences
  JOURNAL   PLoS Comput. Biol. 1 (2), 166-175 (2005)
  PUBMED    16110336
REFERENCE   4  (bases 1 to 2051)
  AUTHORS   Hoskins RA, Smith CD, Carlson JW, Carvalho AB, Halpern A, Kaminker 
            JS, Kennedy C, Mungall CJ, Sullivan BA, Sutton GG, Yasuhara JC, 
            Wakimoto BT, Myers EW, Celniker SE, Rubin GM, Karpen GH.
  TITLE     Heterochromatic sequences in a Drosophila whole-genome shotgun 
            assembly
  JOURNAL   Genome Biol. 3 (12), RESEARCH0085 (2002)
  PUBMED    12537574
REFERENCE   5  (bases 1 to 2051)
  AUTHORS   Kaminker JS, Bergman CM, Kronmiller B, Carlson J, Svirskas R, Patel 
            S, Frise E, Wheeler DA, Lewis SE, Rubin GM, Ashburner M, Celniker 
            SE.
  TITLE     The transposable elements of the Drosophila melanogaster 
            euchromatin: a genomics perspective
  JOURNAL   Genome Biol. 3 (12), RESEARCH0084 (2002)
  PUBMED    12537573
REFERENCE   6  (bases 1 to 2051)
  AUTHORS   Misra S, Crosby MA, Mungall CJ, Matthews BB, Campbell KS, Hradecky 
            P, Huang Y, Kaminker JS, Millburn GH, Prochnik SE, Smith CD, Tupy 
            JL, Whitfied EJ, Bayraktaroglu L, Berman BP, Bettencourt BR, 
            Celniker SE, de Grey AD, Drysdale RA, Harris NL, Richter J, Russo S,
            Schroeder AJ, Shu SQ, Stapleton M, Yamada C, Ashburner M, Gelbart 
            WM, Rubin GM, Lewis SE.
  TITLE     Annotation of the Drosophila melanogaster euchromatic genome: a 
            systematic review
  JOURNAL   Genome Biol. 3 (12), RESEARCH0083 (2002)
  PUBMED    12537572
REFERENCE   7  (bases 1 to 2051)
  AUTHORS   Celniker SE, Wheeler DA, Kronmiller B, Carlson JW, Halpern A, Patel 
            S, Adams M, Champe M, Dugan SP, Frise E, Hodgson A, George RA, 
            Hoskins RA, Laverty T, Muzny DM, Nelson CR, Pacleb JM, Park S, 
            Pfeiffer BD, Richards S, Sodergren EJ, Svirskas R, Tabor PE, Wan K, 
            Stapleton M, Sutton GG, Venter C, Weinstock G, Scherer SE, Myers EW,
            Gibbs RA, Rubin GM.
  TITLE     Finishing a whole-genome shotgun: release 3 of the Drosophila 
            melanogaster euchromatic genome sequence
  JOURNAL   Genome Biol. 3 (12), RESEARCH0079 (2002)
  PUBMED    12537568
REFERENCE   8  (bases 1 to 2051)
  AUTHORS   Adams MD, Celniker SE, Holt RA, Evans CA, Gocayne JD, Amanatides PG,
            Scherer SE, Li PW, Hoskins RA, Galle RF, George RA, Lewis SE, 
            Richards S, Ashburner M, Henderson SN, Sutton GG, Wortman JR, 
            Yandell MD, Zhang Q, Chen LX, Brandon RC, Rogers YH, Blazej RG, 
            Champe M, Pfeiffer BD, Wan KH, Doyle C, Baxter EG, Helt G, Nelson 
            CR, Gabor GL, Abril JF, Agbayani A, An HJ, Andrews-Pfannkoch C, 
            Baldwin D, Ballew RM, Basu A, Baxendale J, Bayraktaroglu L, Beasley 
            EM, Beeson KY, Benos PV, Berman BP, Bhandari D, Bolshakov S, Borkova
            D, Botchan MR, Bouck J, Brokstein P, Brottier P, Burtis KC, Busam 
            DA, Butler H, Cadieu E, Center A, Chandra I, Cherry JM, Cawley S, 
            Dahlke C, Davenport LB, Davies P, de Pablos B, Delcher A, Deng Z, 
            Mays AD, Dew I, Dietz SM, Dodson K, Doup LE, Downes M, Dugan-Rocha 
            S, Dunkov BC, Dunn P, Durbin KJ, Evangelista CC, Ferraz C, Ferriera 
            S, Fleischmann W, Fosler C, Gabrielian AE, Garg NS, Gelbart WM, 
            Glasser K, Glodek A, Gong F, Gorrell JH, Gu Z, Guan P, Harris M, 
            Harris NL, Harvey D, Heiman TJ, Hernandez JR, Houck J, Hostin D, 
            Houston KA, Howland TJ, Wei MH, Ibegwam C, Jalali M, Kalush F, 
            Karpen GH, Ke Z, Kennison JA, Ketchum KA, Kimmel BE, Kodira CD, 
            Kraft C, Kravitz S, Kulp D, Lai Z, Lasko P, Lei Y, Levitsky AA, Li 
            J, Li Z, Liang Y, Lin X, Liu X, Mattei B, McIntosh TC, McLeod MP, 
            McPherson D, Merkulov G, Milshina NV, Mobarry C, Morris J, Moshrefi 
            A, Mount SM, Moy M, Murphy B, Murphy L, Muzny DM, Nelson DL, Nelson 
            DR, Nelson KA, Nixon K, Nusskern DR, Pacleb JM, Palazzolo M, Pittman
            GS, Pan S, Pollard J, Puri V, Reese MG, Reinert K, Remington K, 
            Saunders RD, Scheeler F, Shen H, Shue BC, Siden-Kiamos I, Simpson M,
            Skupski MP, Smith T, Spier E, Spradling AC, Stapleton M, Strong R, 
            Sun E, Svirskas R, Tector C, Turner R, Venter E, Wang AH, Wang X, 
            Wang ZY, Wassarman DA, Weinstock GM, Weissenbach J, Williams SM, 
            WoodageT, Worley KC, Wu D, Yang S, Yao QA, Ye J, Yeh RF, Zaveri JS, 
            Zhan M, Zhang G, Zhao Q, Zheng L, Zheng XH, Zhong FN, Zhong W, Zhou 
            X, Zhu S, Zhu X, Smith HO, Gibbs RA, Myers EW, Rubin GM, Venter JC.
  TITLE     The genome sequence of Drosophila melanogaster
  JOURNAL   Science 287 (5461), 2185-2195 (2000)
  PUBMED    10731132
REFERENCE   9  (bases 1 to 2051)
  AUTHORS   Celniker S, Carlson J, Wan K, Pfeiffer B, Frise E, George R, Hoskins
            R, Stapleton M, Pacleb J, Park S, Svirskas R, Smith E, Yu C, Rubin 
            G.
  TITLE     Drosophila melanogaster release 4 sequence
  JOURNAL   Unpublished
REFERENCE   10  (bases 1 to 2051)
  TITLE     Direct Submission
  JOURNAL   Submitted (14-MAR-2017) National Center for Biotechnology 
            Information, NIH, Bethesda, MD 20894, USA
REFERENCE   11  (bases 1 to 2051)
  TITLE     Direct Submission
  JOURNAL   Submitted (07-DEC-2016) FlyBase, Harvard University, Biological 
            Laboratories, 16 Divinity Ave, Cambridge, MA 02138, USA
REFERENCE   12  (bases 1 to 2051)
  AUTHORS   Celniker S, Carlson J, Kennedy C, Wan K, Frise E, Hoskins R, Park S,
            Svirskas R, Karpen G.
  TITLE     Direct Submission
  JOURNAL   Submitted (10-AUG-2006) Berkeley Drosophila Genome Project, Lawrence
            Berkeley National Laboratory, One #Cyclotron RoadOne Cyclotron Road,
            MS 64-121, Berkeley, CA 94720, USA
REFERENCE   13  (bases 1 to 2051)
  AUTHORS   Celniker S, Carlson J, Wan K, Frise E, Hoskins R, Park S, Svirskas 
            R, Rubin G.
  TITLE     Direct Submission
  JOURNAL   Submitted (10-AUG-2006) Berkeley Drosophila Genome Project, Lawrence
            Berkeley National Laboratory, One Cyclotron Road, MS 64-121, 
            Berkeley, CA 94720, USA
REFERENCE   14  (bases 1 to 2051)
  AUTHORS   Smith CD, Shu S, Mungall CJ, Karpen GH.
  TITLE     Direct Submission
  JOURNAL   Submitted (01-AUG-2006) Drosophila Heterochromatin Genome Project, 
            Ernest Orlando Lawrence Berkeley National Laboratory, 1 Cyclotron 
            Road, Mailstop 64-121, Berkeley, CA 94720, USA
REFERENCE   15  (bases 1 to 2051)
  AUTHORS   Adams MD, Celniker SE, Gibbs RA, Rubin GM, Venter CJ.
  TITLE     Direct Submission
  JOURNAL   Submitted (21-MAR-2000) Celera Genomics, 45 West Gude Drive, 
            Rockville, MD 20850, USA
REFERENCE   16  (bases 1 to 2051)
  AUTHORS   .
  TITLE     Direct Submission
  JOURNAL   Exported Jul 30, 2018 from SnapGene Viewer 4.1.9
            http://www.snapgene.com
COMMENT     REVIEWED REFSEQ: This record has been curated by FlyBase. The 
            reference sequence is identical to AFH06760.
            ##Genome-Annotation-Data-START##
            Annotation Provider :: FlyBase
            Annotation Status   :: Full annotation
            Annotation Version  :: Release 6.13
            URL                 :: http://flybase.org 
            ##Genome-Annotation-Data-END##
            Method: conceptual translation.
FEATURES             Location/Qualifiers
     source          1..2051
                     /organism="Drosophila melanogaster"
     Protein         1..2051
                     /product="plexin B, isoform B"
     Region          1..33
                     /label=SP
     Region          75..532
                     /note="The Sema domain, a protein interacting module, of 
                     Plexins and MET-like receptor tyrosine kinases; cd11236"
                     /db_xref="CDD:200497"
                     /label=Sema
     Region          536..586
                     /note="Plexin repeat; pfam01437"
                     /db_xref="CDD:279745"
                     /label=PSI1
     Region          587..683
                     /label=IPT1
     Region          684..729
                     /note="domain found in Plexins, Semaphorins and Integrins; 
                     smart00423"
                     /db_xref="CDD:214655"
                     /label=PSI2
     Region          747..828
                     /label=IPT2
     Region          829..885
                     /note="domain found in Plexins, Semaphorins and Integrins; 
                     smart00423"
                     /db_xref="CDD:214655"
                     /label=PSI3
     Region          889..974
                     /note="First repeat of the IPT domain of Plexins and Cell 
                     Surface Receptors (PCSR) . Plexins are involved in the 
                     regulation of cell proliferation and of cellular adhesion 
                     and repulsion receptors. In general, there are three copies
                     of the IPT domain present...; cd01180"
                     /db_xref="CDD:238585"
                     /label=IPT3
     Region          977..1094
                     /note="Second repeat of the IPT domain of Plexins and Cell 
                     Surface Receptors (PCSR) . Plexins are involved in the 
                     regulation of cell proliferation and of cellular adhesion 
                     and repulsion receptors. In general, there are three copies
                     of the IPT domain present...; cd01179"
                     /db_xref="CDD:238584"
                     /label=IPT4
     Region          1098..1212
                     /note="Third repeat of the IPT domain of Plexins and Cell 
                     Surface Receptors (PCSR) . Plexins are involved in the 
                     regulation of cell proliferation and of cellular adhesion 
                     and repulsion receptors. In general, there are three copies
                     of the IPT domain present...; cd01181"
                     /db_xref="CDD:238586"
                     /label=IPT5
     Region          1217..1369
                     /label=IPT6
     Region          1378..1400
                     /label=TM
     Region          1452..2017
                     /note="Plexin cytoplasmic RasGAP domain; pfam08337"
                     /db_xref="CDD:285529"
                     /label=Ras-GAP
     Site            order(1526,1566,1570..1574,1581,1890,1898..1899,1902..1903,
                     1929,1936,1938,1945..1946)
                     /site_type="other"
                     /db_xref="CDD:213344"
                     /label=putative Rap interface [polypeptide binding]
ORIGIN
        1 mlrkelycan iihvlhvlci iiilgsqhyc vncieelpaq alsplndiva qfnlpsipvq
       61 stassygnrs ignniesvrd sqsknyfthm sfdfmhnvlf agatnkilkl nenlrvlaea
      121 vtgplhdspq chaggcpedi etslvnnfnk ilvvsyahdg iliacgsirq gaceiyslpr
      181 fpatpqffav plaandenas tyafvgpary awkeedilyv gttftnvgdy rhdvpaissr
      241 rlddlnyaef siqqsiinid vkyrdhflvd yiygfnssey ayfiivqkks hladeagyvt
      301 rlaricitdp nydsyteitv qctatennvd ynivrdakvt pashklaqkm gikkddhvlv
      361 tvfspsreis nqpesksamc iysikdiedm fienihlcfn gttkdrnlgy isgtindgrc
      421 pivgslgniy nfcsvglkis gvspitahal fhfdnvsvts vtatsttdqq hslaflgtnm
      481 gvikkvllsg qspgeyeeiv vdagnrilpn tmmspkkdfl yvlsqrkitk lriehcsvyt
      541 ncsaclesrd pfcgwcslek rctvrstcqr dtsasrwlsl gsgqqciefe siipekipis
      601 elshlhliir tlpepfnaky rcvfgnstpi daeilenglg catpplderp liptntdhil
      661 vplsvrsset nkdfvsrnfa ffdcshhgnc qeclqsswgc nwcifdnkcv hkslqcrnie
      721 navstvghcp hlkknrpeil lpvrvpieir leienlpkpk sahagflcti hieaaqmllp
      781 ahvesnkivv cektpyfyei ntheyqakvv vtwnfqhyvd taivtlykcd vlgshrehpd
      841 cslcvtrdpk ykcawcsnsc vynetciadk nsissgsksa ienecplpri diikplsgpv
      901 eggtlitieg snlgireedv rgkifigsvp celenyqisv kiecrtgasl yemsapikva
      961 ndagftessv qfhfknvllt glyptigprs ggtqlsligk flnigstmra fldeyechid
     1021 vtqasssqvs cttseatqpe pirslhlvid ganrtlecqi stpsitntnp trsnfgsyql
     1081 rslprqpcsi fnytqdprim qikplrsfks ggrvltvhgi ylnsiqkpel evfydnervn
     1141 ktscvvinsn qmecpsppvn ykfetfkktn rkmdtelhlq nssfqtetry kneydrkkrr
     1201 adfgdtfrly tnagssanyf vnnnmdvttf vkvhetqlnl qlsfvmdnvq lvrnlnkyfh
     1261 dirstivyla dpkylpfpnd gvklykgdsl viegellnla adeydvnvti gtsqcnitsl
     1321 alnqllcipp eqqplptden gvdqstdlpl vvvkvgrnlr fvigylkydl nkpyvfshal
     1381 lvgiltvall vvvfvivlii frrkstqaer eykriqiqmi tlesnvrsec kqafaelqtd
     1441 mtdltadles tgiptldhvn yimkvffpgv sdhpilnspk fregspqtny daamvqfeql
     1501 ignkyfllmf ietleaqrss fsirdrvnva slimvvlmnk meyateilks lllrlidksl
     1561 askhpqlmlr rtesvvekml tnylaicmyd ylkeyagsnl fllfkaikhq iekglvdait
     1621 ndaryslsee rllheqvths vvilhilqdd ldekvqcrvn dwdtisqvkl kildaifknt
     1681 pfsmrpsvne vdlewrhgrg ghltlqdedl ttktvngwkr lntlahygvk esavmsliar
     1741 qndnyhipys knqnsapyhn fyfinnsqsh iiinndiesg lqqprvyhlv kpnipdhymn
     1801 iknsvlsggs pafqshvvnn cndrvnktip evyltrllat kgtiqkfvdd ffsiiltvne
     1861 elppavkwlf dlldeaarrh diadtdivha wksnclplrf wvnfiknpdf ifdvnktysv
     1921 dsclsviaqt fmdacstseh rlgkdspsnk llfakdipny rimvkefyrd vsrlpqisdq
     1981 emstamqqls vrqneefdti salkelyiyi tkykdqimes letdincrkm hlsrklgnva
     2041 atldgdctsn c
//
