# Supplementary material for: Origin and evolution of plexins, semaphorins, and Met receptor tyrosine kinases
Source: Sci Rep. 2019 Feb 13;9:1970. doi: 10.1038/s41598-019-38512-y (PMC6374515; doi:10.1038/s41598-019-38512-y)
Supplement: Supplementary file 3 — File S1 [file 41598_2019_38512_MOESM3_ESM.zip › Hsapi SEMA7A.gp]

LOCUS       Exported                 666 aa            linear   PRI 17-OCT-2017
DEFINITION  semaphorin-7A isoform 1 preproprotein [Homo sapiens].
ACCESSION   NP_003603
VERSION     .
DBSOURCE    NM_003612.4
KEYWORDS    .
SOURCE      Homo sapiens
  ORGANISM  Homo sapiens
REFERENCE   1  (bases 1 to 666)
  AUTHORS   Fayyad-Kazan M, Najar M, Fayyad-Kazan H, Raicevic G, Lagneaux L.
  TITLE     Identification and Evaluation of New Immunoregulatory Genes in 
            Mesenchymal Stromal Cells of Different Origins: Comparison of Normal
            and Inflammatory Conditions
  JOURNAL   Med Sci Monit Basic Res 23, 87-96 (2017)
  PUBMED    28336906
REFERENCE   2  (bases 1 to 666)
  AUTHORS   Scott GA, McClelland LA, Fricke AF, Fender A.
  TITLE     Plexin C1, a receptor for semaphorin 7a, inactivates cofilin and is 
            a potential tumor suppressor for melanoma progression
  JOURNAL   J. Invest. Dermatol. 129 (4), 954-963 (2009)
  PUBMED    18987670
REFERENCE   3  (bases 1 to 666)
  AUTHORS   Scott GA, McClelland LA, Fricke AF.
  TITLE     Semaphorin 7a promotes spreading and dendricity in human melanocytes
            through beta1-integrins
  JOURNAL   J. Invest. Dermatol. 128 (1), 151-161 (2008)
  PUBMED    17671519
REFERENCE   4  (bases 1 to 666)
  AUTHORS   Koh JM, Oh B, Lee JY, Lee JK, Kimm K, Kim GS, Park BL, Cheong HS, 
            Shin HD, Hong JM, Kim TH, Park EK, Kim SY.
  TITLE     Association study of semaphorin 7a (sema7a) polymorphisms with bone 
            mineral density and fracture risk in postmenopausal Korean women
  JOURNAL   J. Hum. Genet. 51 (2), 112-117 (2006)
  PUBMED    16372136
REFERENCE   5  (bases 1 to 666)
  AUTHORS   Maurin JC, Delorme G, Machuca-Gayet I, Couble ML, Magloire H, Jurdic
            P, Bleicher F.
  TITLE     Odontoblast expression of semaphorin 7A during innervation of human 
            dentin
  JOURNAL   Matrix Biol. 24 (3), 232-238 (2005)
  PUBMED    15907379
REFERENCE   6  (bases 1 to 666)
  AUTHORS   Holmes S, Downs AM, Fosberry A, Hayes PD, Michalovich D, Murdoch P, 
            Moores K, Fox J, Deen K, Pettman G, Wattam T, Lewis C.
  TITLE     Sema7A is a potent monocyte stimulator
  JOURNAL   Scand. J. Immunol. 56 (3), 270-275 (2002)
  PUBMED    12193228
REFERENCE   7  (bases 1 to 666)
  AUTHORS   Angelisova P, Drbal K, Cerny J, Hilgert I, Horejsi V.
  TITLE     Characterization of the human leukocyte GPI-anchored glycoprotein 
            CDw108 and its relation to other similar molecules
  JOURNAL   Immunobiology 200 (2), 234-245 (1999)
  PUBMED    10416131
REFERENCE   8  (bases 1 to 666)
  AUTHORS   Yamada A, Kubo K, Takeshita T, Harashima N, Kawano K, Mine T, Sagawa
            K, Sugamura K, Itoh K.
  TITLE     Molecular cloning of a glycosylphosphatidylinositol-anchored 
            molecule CDw108
  JOURNAL   J. Immunol. 162 (7), 4094-4100 (1999)
  PUBMED    10201933
REFERENCE   9  (bases 1 to 666)
  AUTHORS   Xu X, Ng S, Wu ZL, Nguyen D, Homburger S, Seidel-Dugan C, Ebens A, 
            Luo Y.
  TITLE     Human semaphorin K1 is glycosylphosphatidylinositol-linked and 
            defines a new subfamily of viral-related semaphorins
  JOURNAL   J. Biol. Chem. 273 (35), 22428-22434 (1998)
  PUBMED    9712866
REFERENCE   10  (bases 1 to 666)
  AUTHORS   Lange C, Liehr T, Goen M, Gebhart E, Fleckenstein B, Ensser A.
  TITLE     New eukaryotic semaphorins with close homology to semaphorins of DNA
            viruses
  JOURNAL   Genomics 51 (3), 340-350 (1998)
  PUBMED    9721204
REFERENCE   11  (bases 1 to 666)
  AUTHORS   .
  TITLE     Direct Submission
  JOURNAL   Exported Jul 30, 2018 from SnapGene Viewer 4.1.9
            http://www.snapgene.com
COMMENT     REVIEWED REFSEQ: This record has been curated by NCBI staff. The 
            reference sequence was derived from DA815098.1, AK312257.1, 
            AK001895.1, AC090826.15, BF792612.1 and AI972833.1.
            Summary: This gene encodes a member of the semaphorin family of 
            proteins. The encoded preproprotein is proteolytically processed to 
            generate the mature glycosylphosphatidylinositol (GPI)-anchored 
            membrane glycoprotein. The encoded protein is found on activated 
            lymphocytes and erythrocytes and may be involved in immunomodulatory
            and neuronal processes. The encoded protein carries the John Milton 
            Hagen (JMH) blood group antigens. Mutations in this gene may be 
            associated with reduced bone mineral density (BMD). Alternative 
            splicing results in multiple transcript variants, at least one of 
            which encodes an isoform that is proteolytically processed. 
            [provided by RefSeq, Feb 2016].
            
            Transcript Variant: This variant (1) represents the longest 
            transcript and encodes the longest isoform (1).
            
            Sequence Note: This RefSeq record represents the SEMA7A*001.1.1 
            allele.
            
            Publication Note:  This RefSeq record includes a subset of the 
            publications that are available for this gene. Please see the Gene 
            record to access additional publications.
            
            ##Evidence-Data-START##
            Transcript exon combination :: AF069493.1, AF030698.1 [ECO:0000332] 
            RNAseq introns              :: mixed/partial sample support
                                           SAMEA1965299, SAMEA1966682
                                           [ECO:0000350]
            ##Evidence-Data-END##
FEATURES             Location/Qualifiers
     source          1..666
                     /organism="Homo sapiens"
     sig_peptide     1..44
                     /inference="COORDINATES:same species:SignalP"
                     /note="/calculated_mol_wt=4519"
                     /calculated_mol_wt=4516
                     /label=SP
     mat_peptide     45..648
                     /product="Semaphorin-7A"
                     /experiment="experimental evidence, no additional details
                     recorded"
                     /note="propagated from UniProtKB/Swiss-Prot (O75326.1)
                     /calculated_mol_wt=68438"
                     /calculated_mol_wt=68383
                     /label=propagated from UniProtKB/Swiss-Prot (O75326.1)
     Region          53..490
                     /note="The Sema domain, a protein interacting module, of 
                     semaphorin 7A (Sema7A, also called CD108); cd11243"
                     /db_xref="CDD:200504"
                     /label=Sema
     Site            order(121..124,167..168,172,193,195..196,203,210,213..214,
                     216,221,249,273..276,278,280,375,379,382)
                     /site_type="other"
                     /note="putative plexin binding site [polypeptide binding]"
                     /db_xref="CDD:200504"
                     /label=putative plexin binding site [polypeptide binding]
     Site            135
                     /site_type="methylation"
                     /experiment="experimental evidence, no additional details
                     recorded"
                     /note="Asymmetric dimethylarginine. 
                     {ECO:0000250|UniProtKB:Q9QUR8}; propagated from 
                     UniProtKB/Swiss-Prot (O75326.1)"
     Site            order(250..251,253,256..258,293,296..298,300,302,327..331,
                     388,405)
                     /site_type="other"
                     /note="putative homodimer interface [polypeptide binding]"
                     /db_xref="CDD:200504"
                     /label=putative homodimer interface [polypeptide binding]
     Region          267..269
                     /experiment="experimental evidence, no additional details
                     recorded"
                     /note="propagated from UniProtKB/Swiss-Prot (O75326.1)"
                     /label=Cell attachment site. {ECO:0000255}
     Region          267..269
                     /experiment="experimental evidence, no additional details
                     recorded"
                     /note="propagated from UniProtKB/Swiss-Prot (O75326.1)"
                     /label=Interaction with integrins
     Region          493..541
                     /note="Plexin repeat; pfam01437"
                     /db_xref="CDD:307546"
                     /label=PSI
     Region          642..666
                     /label=GPI signal
ORIGIN
        1 mtppppgraa psaprarvpg pparlglplr lrlllllwaa aasaqghlrs gprifavwkg
       61 hvgqdrvdfg qtephtvlfh epgsssvwvg grgkvylfdf pegknasvrt vnigstkgsc
      121 ldkrdcenyi tllerrsegl lacgtnarhp scwnlvngtv vplgemrgya pfspdenslv
      181 lfegdevyst irkqeyngki prfrrirges elytsdtvmq npqfikativ hqdqayddki
      241 yyffrednpd knpeaplnvs rvaqlcrgdq ggesslsvsk wntflkamlv csdaatnknf
      301 nrlqdvfllp dpsgqwrdtr vygvfsnpwn ysavcvyslg didkvfrtss lkgyhsslpn
      361 prpgkclpdq qpiptetfqv adrhpevaqr vepmgplktp lfhskyhyqk vavhrmqash
      421 getfhvlylt tdrgtihkvv epgeqehsfa fnimeiqpfr raaaiqtmsl daerrklyvs
      481 sqwevsqvpl dlcevygggc hgclmsrdpy cgwdqgrcis iyssersvlq sinpaephke
      541 cpnpkpdkap lqkvslapns ryylscpmes rhatyswrhk enveqscepg hqspncilfi
      601 enltaqqygh yfceaqegsy freaqhwqll pedgimaehl lghacalaas lwlgvlptlt
      661 lgllvh
//
