# Supplementary material for: Origin and evolution of plexins, semaphorins, and Met receptor tyrosine kinases
Source: Sci Rep. 2019 Feb 13;9:1970. doi: 10.1038/s41598-019-38512-y (PMC6374515; doi:10.1038/s41598-019-38512-y)
Supplement: Supplementary file 3 — File S1 [file 41598_2019_38512_MOESM3_ESM.zip › Hsapi SEMA3G.gp]

LOCUS       Exported                 782 aa            linear   PRI 17-OCT-2017
DEFINITION  semaphorin-3G precursor [Homo sapiens].
ACCESSION   NP_064548
VERSION     .
DBSOURCE    NM_020163.2
KEYWORDS    .
SOURCE      Homo sapiens
  ORGANISM  Homo sapiens
REFERENCE   1  (bases 1 to 782)
  AUTHORS   Liu W, Li J, Liu M, Zhang H, Wang N.
  TITLE     PPAR-gamma promotes endothelial cell migration by inducing the 
            expression of Sema3g
  JOURNAL   J. Cell. Biochem. 116 (4), 514-523 (2015)
  PUBMED    25335934
REFERENCE   2  (bases 1 to 782)
  AUTHORS   Zhou X, Ma L, Li J, Gu J, Shi Q, Yu R.
  TITLE     Effects of SEMA3G on migration and invasion of glioma cells
  JOURNAL   Oncol. Rep. 28 (1), 269-275 (2012)
  PUBMED    22562223
REFERENCE   3  (bases 1 to 782)
  AUTHORS   Kutschera S, Weber H, Weick A, De Smet F, Genove G, Takemoto M, 
            Prahst C, Riedel M, Mikelis C, Baulande S, Champseix C, Kummerer P, 
            Conseiller E, Multon MC, Heroult M, Bicknell R, Carmeliet P, 
            Betsholtz C, Augustin HG.
  TITLE     Differential endothelial transcriptomics identifies semaphorin 3G as
            a vascular class 3 semaphorin
  JOURNAL   Arterioscler. Thromb. Vasc. Biol. 31 (1), 151-159 (2011)
  PUBMED    20947821
REFERENCE   4  (bases 1 to 782)
  AUTHORS   Karayan-Tapon L, Wager M, Guilhot J, Levillain P, Marquant C, 
            Clarhaut J, Potiron V, Roche J.
  TITLE     Semaphorin, neuropilin and VEGF expression in glial tumours: SEMA3G,
            a prognostic marker?
  JOURNAL   Br. J. Cancer 99 (7), 1153-1160 (2008)
  PUBMED    18781179
REFERENCE   5  (bases 1 to 782)
  AUTHORS   Kigel B, Varshavsky A, Kessler O, Neufeld G.
  TITLE     Successful inhibition of tumor development by specific class-3 
            semaphorins is associated with expression of appropriate semaphorin 
            receptors by tumor cells
  JOURNAL   PLoS ONE 3 (9), E3287 (2008)
  PUBMED    18818766
REFERENCE   6  (bases 1 to 782)
  AUTHORS   .
  TITLE     Direct Submission
  JOURNAL   Exported Jul 30, 2018 from SnapGene Viewer 4.1.9
            http://www.snapgene.com
COMMENT     REVIEWED REFSEQ: This record has been curated by NCBI staff. The 
            reference sequence was derived from CN428810.1, AB029496.1, 
            BQ017460.1 and AC006208.3.
            Summary: The transcription of this gene is activated by PPAR-gamma, 
            and the resulting protein product plays a role in endothelial cell 
            migration. Expression of this gene also inhibits tumor cell 
            migration and invasion. [provided by RefSeq, Jul 2016].
            
            ##Evidence-Data-START##
            Transcript exon combination :: AB029496.1, SRR1803615.101779.1
                                           [ECO:0000332]
            RNAseq introns              :: mixed/partial sample support
                                           SAMEA1965299, SAMEA1966682
                                           [ECO:0000350]
            ##Evidence-Data-END##
FEATURES             Location/Qualifiers
     source          1..782
                     /organism="Homo sapiens"
     sig_peptide     1..22
                     /inference="COORDINATES:same species:SignalP"
                     /note="/calculated_mol_wt=2241"
                     /calculated_mol_wt=2167
                     /label=SP
     Region          32..518
                     /note="The Sema domain, a protein interacting module, of 
                     semaphorin 3G (Sema3G); cd11255"
                     /db_xref="CDD:200516"
                     /label=Sema
     Site            order(106..109,167..168,172,193,195..196,203,212,215..216,
                     218,223,252,277..281,283,402,406,409)
                     /site_type="other"
                     /note="putative plexin binding site [polypeptide binding]"
                     /db_xref="CDD:200516"
                     /label=putative plexin binding site [polypeptide binding]
     Site            order(253..254,257,260..262,296,299..300,302,304,308,
                     331..338,364..367,415,430)
                     /site_type="other"
                     /note="homodimer interface [polypeptide binding]"
                     /db_xref="CDD:200516"
                     /label=homodimer interface [polypeptide binding]
     Region          522..573
                     /note="domain found in Plexins, Semaphorins and Integrins; 
                     smart00423"
                     /db_xref="CDD:214655"
                     /label=PSI
     Region          586..676
                     /note="Immunoglobulin (Ig)-like domain of class III
                     semaphorin; cd05871"
                     /db_xref="CDD:143279"
                     /label=Ig
     Site            order(598,643)
                     /site_type="other"
                     /note="dimer interface [polypeptide binding]"
                     /db_xref="CDD:143279"
                     /label=dimer interface [polypeptide binding]
ORIGIN
        1 mapsawaicw llgglllhgg ssgpspgpsv prlrlsyrdl lsanrsaifl gpqgslnlqa
       61 myldeyrdrl flggldalys lrldqawpdp revlwppqpg qreecvrkgr dpltecanfv
      121 rvlqphnrth llacgtgafq ptcalitvgh rgehvlhlep gsvesgrgrc phepsrpfas
      181 tfidgelytg ltadflgrea mifrsggprp alrsdsdqsl lhdprfvmaa ripensdqdn
      241 dkvyfffset vpspdggsnh vtvsrvgrvc vndaggqrvl vnkwstflka rlvcsvpgpg
      301 gaethfdqle dvfllwpkag kslevyalfs tvsavfqgfa vcvyhmadiw evfngpfahr
      361 dgpqhqwgpy ggkvpfprpg vcpskmtaqp grpfgstkdy pdevlqfara hplmfwpvrp
      421 rhgrpvlvkt hlaqqlhqiv vdrveaedgt ydviflgtds gsvlkvialq aggsaepeev
      481 vleelqvfkv ptpitemeis vkrqmlyvgs rlgvaqlrlh qcetygtaca ecclardpyc
      541 awdgascthy rpslgkrrfr rqdirhgnpa lqclgqsqee eavglvaatm vygtehnstf
      601 leclpkspqa avrwllqrpg degpdqvktd ervlhtergl lfrrlsrfda gtytcttleh
      661 gfsqtvvrla lvvivasqld nlfppepkpe eppargglas tppkawykdi lqligfanlp
      721 rvdeycervw crgttecsgc frsrsrgkqa rgkswaglel gkkmksrvha ehnrtpreve
      781 at
//
