# Supplementary material for: Origin and evolution of plexins, semaphorins, and Met receptor tyrosine kinases
Source: Sci Rep. 2019 Feb 13;9:1970. doi: 10.1038/s41598-019-38512-y (PMC6374515; doi:10.1038/s41598-019-38512-y)
Supplement: Supplementary file 3 — File S1 [file 41598_2019_38512_MOESM3_ESM.zip › Hsapi SEMA4B.gp]

LOCUS       Exported                 837 aa            linear   PRI 17-OCT-2017
DEFINITION  semaphorin-4B isoform 1 precursor [Homo sapiens].
ACCESSION   NP_064595
VERSION     .
DBSOURCE    NM_020210.3
KEYWORDS    .
SOURCE      Homo sapiens
  ORGANISM  Homo sapiens
REFERENCE   1  (bases 1 to 837)
  AUTHORS   Jian H, Zhao Y, Liu B, Lu S.
  TITLE     SEMA4B inhibits growth of non-small cell lung cancer in vitro and in
            vivo
  JOURNAL   Cell. Signal. 27 (6), 1208-1213 (2015)
  PUBMED    25746385
REFERENCE   2  (bases 1 to 837)
  AUTHORS   Jian H, Zhao Y, Liu B, Lu S.
  TITLE     SEMA4b inhibits MMP9 to prevent metastasis of non-small cell lung 
            cancer
  JOURNAL   Tumour Biol. 35 (11), 11051-11056 (2014)
  PUBMED    25095981
REFERENCE   3  (bases 1 to 837)
  AUTHORS   Jian H, Liu B, Zhang J.
  TITLE     Hypoxia and hypoxia-inducible factor 1 repress SEMA4B expression to 
            promote non-small cell lung cancer invasion
  JOURNAL   Tumour Biol. 35 (5), 4949-4955 (2014)
  PUBMED    24474252
REFERENCE   4  (bases 1 to 837)
  AUTHORS   Bailey SD, Xie C, Do R, Montpetit A, Diaz R, Mohan V, Keavney B, 
            Yusuf S, Gerstein HC, Engert JC, Anand S.
  TITLE     Variation at the NFATC2 locus increases the risk of 
            thiazolidinedione-induced edema in the Diabetes REduction Assessment
            with ramipril and rosiglitazone Medication (DREAM) study
  JOURNAL   Diabetes Care 33 (10), 2250-2253 (2010)
  PUBMED    20628086
REFERENCE   5  (bases 1 to 837)
  AUTHORS   Talmud PJ, Drenos F, Shah S, Shah T, Palmen J, Verzilli C, Gaunt TR,
            Pallas J, Lovering R, Li K, Casas JP, Sofat R, Kumari M, Rodriguez 
            S, Johnson T, Newhouse SJ, Dominiczak A, Samani NJ, Caulfield M, 
            Sever P, Stanton A, Shields DC, Padmanabhan S, Melander O, Hastie C,
            Delles C, Ebrahim S, Marmot MG, Smith GD, Lawlor DA, Munroe PB, Day 
            IN, Kivimaki M, Whittaker J, Humphries SE, Hingorani AD.
  TITLE     Gene-centric association signals for lipids and apolipoproteins 
            identified via the HumanCVD BeadChip
  JOURNAL   Am. J. Hum. Genet. 85 (5), 628-642 (2009)
  PUBMED    19913121
REFERENCE   6  (bases 1 to 837)
  AUTHORS   Liu T, Qian WJ, Gritsenko MA, Camp DG 2nd, Monroe ME, Moore RJ, 
            Smith RD.
  TITLE     Human plasma N-glycoproteome analysis by immunoaffinity subtraction,
            hydrazide chemistry, and mass spectrometry
  JOURNAL   J. Proteome Res. 4 (6), 2070-2080 (2005)
  PUBMED    16335952
REFERENCE   7  (bases 1 to 837)
  AUTHORS   Zhang Z, Henzel WJ.
  TITLE     Signal peptide prediction based on analysis of experimentally 
            verified cleavage sites
  JOURNAL   Protein Sci. 13 (10), 2819-2824 (2004)
  PUBMED    15340161
REFERENCE   8  (bases 1 to 837)
  AUTHORS   Clark HF, Gurney AL, Abaya E, Baker K, Baldwin D, Brush J, Chen J, 
            Chow B, Chui C, Crowley C, Currell B, Deuel B, Dowd P, Eaton D, 
            Foster J, Grimaldi C, Gu Q, Hass PE, Heldens S, Huang A, Kim HS, 
            Klimowski L, Jin Y, Johnson S, Lee J, Lewis L, Liao D, Mark M, 
            Robbie E, Sanchez C, Schoenfeld J, Seshagiri S, Simmons L, Singh J, 
            Smith V, Stinson J, Vagts A, Vandlen R, Watanabe C, Wieand D, Woods 
            K, Xie MH, Yansura D, Yi S, Yu G, Yuan J, Zhang M, Zhang Z, Goddard 
            A, Wood WI, Godowski P, Gray A.
  TITLE     The secreted protein discovery initiative (SPDI), a large-scale 
            effort to identify novel human secreted and transmembrane proteins: 
            a bioinformatics assessment
  JOURNAL   Genome Res. 13 (10), 2265-2270 (2003)
  PUBMED    12975309
REFERENCE   9  (bases 1 to 837)
  AUTHORS   Swiercz JM, Kuner R, Behrens J, Offermanns S.
  TITLE     Plexin-B1 directly interacts with PDZ-RhoGEF/LARG to regulate RhoA 
            and growth cone morphology
  JOURNAL   Neuron 35 (1), 51-63 (2002)
  PUBMED    12123608
REFERENCE   10  (bases 1 to 837)
  AUTHORS   Puschel AW, Adams RH, Betz H.
  TITLE     Murine semaphorin D/collapsin is a member of a diverse gene family 
            and creates domains inhibitory for axonal extension
  JOURNAL   Neuron 14 (5), 941-948 (1995)
  PUBMED    7748561
REFERENCE   11  (bases 1 to 837)
  AUTHORS   .
  TITLE     Direct Submission
  JOURNAL   Exported Jul 30, 2018 from SnapGene Viewer 4.1.9
            http://www.snapgene.com
COMMENT     VALIDATED REFSEQ: This record has undergone validation or 
            preliminary review. The reference sequence was derived from 
            AC091167.19.
            On Dec 12, 2003 this sequence version replaced gi:30794484.
            Transcript Variant: This variant (1) represents the longest 
            transcript. Variants 1 and 2 are predicted to encode the same 
            protein which is annotated as the largest open reading frame. 
            Translation may intitiate at either of the first two AUG sites.
            
            Sequence Note: The RefSeq transcript and protein were derived from 
            genomic sequence to make the sequence consistent with the reference 
            genome assembly. The genomic coordinates used for the transcript 
            record were based on alignments.
            
            ##Evidence-Data-START##
            Transcript exon combination :: AY358392.1, SRR1803617.20893.1
                                           [ECO:0000332]
            RNAseq introns              :: single sample supports all introns
                                           SAMEA1966682, SAMEA1968540
                                           [ECO:0000348]
            ##Evidence-Data-END##
FEATURES             Location/Qualifiers
     source          1..837
                     /organism="Homo sapiens"
     sig_peptide     1..43
                     /inference="COORDINATES:same species:SignalP"
                     /note="/calculated_mol_wt=4766"
                     /calculated_mol_wt=4748
                     /label=SP
     Region          47..522
                     /note="The Sema domain, a protein interacting module, of 
                     semaphorin 4B (Sema4B); cd11257"
                     /db_xref="CDD:200518"
                     /label=Sema
     Site            order(122..124,187,208,210..211,213,227,230,232,237,269,
                     293..297,299,381..382,417,421,424)
                     /site_type="other"
                     /note="plexin binding site [polypeptide binding]"
                     /db_xref="CDD:200518"
                     /label=plexin binding site [polypeptide binding]
     Site            order(270..271,273,276..278,312,315..317,319,321,346..348,
                     354..355,430,442)
                     /site_type="other"
                     /note="putative homodimer interface [polypeptide binding]"
                     /db_xref="CDD:200518"
                     /label=putative homodimer interface [polypeptide binding]
     Region          526..578
                     /note="Plexin repeat; pfam01437"
                     /db_xref="CDD:279745"
                     /label=PSI
     Region          594..677
                     /note="Immunoglobulin (Ig)-like domain of the class IV 
                     semaphorin Sema4B; cd05872"
                     /db_xref="CDD:143280"
                     /label=Ig
     Site            order(606,645)
                     /site_type="other"
                     /note="dimer interface [polypeptide binding]"
                     /db_xref="CDD:143280"
                     /label=dimer interface [polypeptide binding]
     Region          716..738
                     /label=TM
ORIGIN
        1 mlrtamglrs wlaapwgalp prppllllll lllllqpppp twalsprisl plgseerpfl
       61 rfeaehisny talllsrdgr tlyvgareal falssnlsfl pggeyqellw gadaekkqqc
      121 sfkgkdpqrd cqnyikillp lsgshlftcg taafspmcty inmenftlar dekgnvlled
      181 gkgrcpfdpn fkstalvvdg elytgtvssf qgndpaisrs qslrptktes slnwlqdpaf
      241 vasayipesl gslqgdddki yfffsetgqe feffentivs riarickgde ggervlqqrw
      301 tsflkaqllc srpddgfpfn vlqdvftlsp spqdwrdtlf ygvftsqwhr gttegsavcv
      361 ftmkdvqrvf sglykevnre tqqwytvthp vptprpgaci tnsarerkin sslqlpdrvl
      421 nflkdhflmd gqvrsrmlll qpqaryqrva vhrvpglhht ydvlflgtgd grlhkavsvg
      481 prvhiieelq ifssgqpvqn llldthrgll yaashsgvvq vpmancslyr scgdcllard
      541 pycawsgssc khvslyqpql atrpwiqdie gasakdlcsa ssvvspsfvp tgekpceqvq
      601 fqpntvntla cpllsnlatr lwlrngapvn asaschvlpt gdlllvgtqq lgefqcwsle
      661 egfqqlvasy cpevvedgva dqtdeggsvp viistsrvsa paggkaswga drsywkeflv
      721 mctlfvlavl lpvlfllyrh rnsmkvflkq gecasvhpkt cpvvlppetr plnglgppst
      781 pldhrgyqsl sdsppgsrvf tesekrplsi qdsfvevspv cprprvrlgs eirdsvv
//
