# Supplementary material for: Origin and evolution of plexins, semaphorins, and Met receptor tyrosine kinases
Source: Sci Rep. 2019 Feb 13;9:1970. doi: 10.1038/s41598-019-38512-y (PMC6374515; doi:10.1038/s41598-019-38512-y)
Supplement: Supplementary file 3 — File S1 [file 41598_2019_38512_MOESM3_ESM.zip › Hsapi SEMA3C.gp]

LOCUS       Exported                 769 aa            linear   PRI 17-OCT-2017
DEFINITION  semaphorin-3C isoform 1 [Homo sapiens].
ACCESSION   NP_001337049
VERSION     .
DBSOURCE    NM_001350120.1
KEYWORDS    .
SOURCE      Homo sapiens
  ORGANISM  Homo sapiens
REFERENCE   1  (bases 1 to 769)
  AUTHORS   Ryynanen J, Kriebitzsch C, Meyer MB, Janssens I, Pike JW, Verlinden 
            L, Verstuyf A.
  TITLE     Class 3 semaphorins are transcriptionally regulated by 1,25(OH)2D3 
            in osteoblasts
  JOURNAL   J. Steroid Biochem. Mol. Biol. 173, 185-193 (2017)
  PUBMED    28189595
REFERENCE   2  (bases 1 to 769)
  AUTHORS   Xu X, Zhao Z, Guo S, Li J, Liu S, You Y, Ni B, Wang H, Bie P.
  TITLE     Increased semaphorin 3c expression promotes tumor growth and 
            metastasis in pancreatic ductal adenocarcinoma by activating the 
            ERK1/2 signaling pathway
  JOURNAL   Cancer Lett. 397, 12-22 (2017)
  PUBMED    28315433
REFERENCE   3  (bases 1 to 769)
  AUTHORS   Toledano S, Lu H, Palacio A, Ziv K, Kessler O, Schaal S, Neufeld G, 
            Barak Y.
  TITLE     A Sema3C Mutant Resistant to Cleavage by Furin (FR-Sema3C) Inhibits 
            Choroidal Neovascularization
  JOURNAL   PLoS ONE 11 (12), E0168122 (2016)
  PUBMED    28036336
REFERENCE   4  (bases 1 to 769)
  AUTHORS   Valdembri D, Regano D, Maione F, Giraudo E, Serini G.
  TITLE     Class 3 semaphorins in cardiovascular development
  JOURNAL   Cell Adh Migr 10 (6), 641-651 (2016)
  PUBMED    27439112
REFERENCE   5  (bases 1 to 769)
  AUTHORS   Nasarre P, Gemmill RM, Drabkin HA.
  TITLE     The emerging role of class-3 semaphorins and their neuropilin 
            receptors in oncology
  JOURNAL   Onco Targets Ther 7, 1663-1687 (2014)
  PUBMED    25285016
REFERENCE   6  (bases 1 to 769)
  AUTHORS   Yamada T, Endo R, Gotoh M, Hirohashi S.
  TITLE     Identification of semaphorin E as a non-MDR drug resistance gene of 
            human cancers
  JOURNAL   Proc. Natl. Acad. Sci. U.S.A. 94 (26), 14713-14718 (1997)
  PUBMED    9405678
REFERENCE   7  (bases 1 to 769)
  AUTHORS   Chen H, Chedotal A, He Z, Goodman CS, Tessier-Lavigne M.
  TITLE     Neuropilin-2, a novel member of the neuropilin family, is a high 
            affinity receptor for the semaphorins Sema E and Sema IV but not 
            Sema III
  JOURNAL   Neuron 19 (3), 547-559 (1997)
  PUBMED    9331348
REFERENCE   8  (bases 1 to 769)
  AUTHORS   Mangasser-Stephan K, Dooley S, Welter C, Mutschler W, Hanselmann RG.
  TITLE     Identification of human semaphorin E gene expression in rheumatoid 
            synovial cells by mRNA differential display
  JOURNAL   Biochem. Biophys. Res. Commun. 234 (1), 153-156 (1997)
  PUBMED    9168980
REFERENCE   9  (bases 1 to 769)
  AUTHORS   Puschel AW, Adams RH, Betz H.
  TITLE     Murine semaphorin D/collapsin is a member of a diverse gene family 
            and creates domains inhibitory for axonal extension
  JOURNAL   Neuron 14 (5), 941-948 (1995)
  PUBMED    7748561
REFERENCE   10  (bases 1 to 769)
  AUTHORS   Robertson NG, Khetarpal U, Gutierrez-Espeleta GA, Bieber FR, Morton 
            CC.
  TITLE     Isolation of novel and known genes from a human fetal cochlear cDNA 
            library using subtractive hybridization and differential screening
  JOURNAL   Genomics 23 (1), 42-50 (1994)
  PUBMED    7829101
REFERENCE   11  (bases 1 to 769)
  AUTHORS   .
  TITLE     Direct Submission
  JOURNAL   Exported Jul 30, 2018 from SnapGene Viewer 4.1.9
            http://www.snapgene.com
COMMENT     REVIEWED REFSEQ: This record has been curated by NCBI staff. The 
            reference sequence was derived from DC415474.1, AK304294.1, 
            AB000220.1, BC030690.1, CN334969.1, CN334967.1, AA853650.1, 
            BM473251.1 and AI491966.1.
            Summary: This gene encodes a secreted glycoprotein that belongs to 
            the semaphorin class 3 family of neuronal guidance cues. The encoded
            protein contains an N-terminal sema domain, integrin and 
            immunoglobulin-like domains, and a C-terminal basic domain. 
            Homodimerization and proteolytic cleavage of the C-terminal 
            propeptide are necessary for the function of the encoded protein. It
            binds a neuropilin co-receptor before forming a heterotrimeric 
            complex with an associated plexin. An increase in the expression of 
            this gene correlates with an increase in cancer cell invasion and 
            adhesion. Naturally occurring mutations in this gene are associated 
            with Hirschsprung disease. [provided by RefSeq, May 2017].
            
            Transcript Variant: This variant (1) encodes the longest isoform 
            (1).
            
            Publication Note:  This RefSeq record includes a subset of the 
            publications that are available for this gene. Please see the Gene 
            record to access additional publications.
FEATURES             Location/Qualifiers
     source          1..769
                     /organism="Homo sapiens"
     Region          1..39
                     /label=SP
     Region          47..528
                     /note="The Sema domain, a protein interacting module, of 
                     semaphorin 3C (Sema3C); cd11251"
                     /db_xref="CDD:200512"
                     /label=Sema
     Site            order(120..123,181..182,186,207,209..210,217,227,230..231,
                     233,238,267,291..295,297,413,417,420)
                     /site_type="other"
                     /note="putative plexin binding site [polypeptide binding]"
                     /db_xref="CDD:200512"
                     /label=putative plexin binding site [polypeptide binding]
     Site            order(268..269,271,274..276,310,313..314,316,318,322,
                     345..352,378..381,426,441)
                     /site_type="other"
                     /note="homodimer interface [polypeptide binding]"
                     /db_xref="CDD:200512"
                     /label=homodimer interface [polypeptide binding]
     Region          532..582
                     /note="domain found in Plexins, Semaphorins and Integrins; 
                     smart00423"
                     /db_xref="CDD:214655"
                     /label=PSI
     Region          593..682
                     /note="Immunoglobulin (Ig)-like domain of class III
                     semaphorin; cd05871"
                     /db_xref="CDD:143279"
                     /label=Ig
     Site            order(605,649)
                     /site_type="other"
                     /note="dimer interface [polypeptide binding]"
                     /db_xref="CDD:143279"
                     /label=dimer interface [polypeptide binding]
ORIGIN
        1 mlskkgifpw iltciseema frticvlvgv ficsicvkgs sqpqarvylt fdelretkts
       61 eyfslshhpl dyrillmded qdriyvgskd hilslninni sqealsvfwp astikveeck
      121 magkdpthgc gnfvrviqtf nrthlyvcgs gafspvctyl nrgrrsedqv fmidskcesg
      181 kgrcsfnpnv ntvsvminee lfsgmyidfm gtdaaifrsl tkrnavrtdq hnskwlsepm
      241 fvdahvipdg tdpndakvyf ffkekltdnn rstkqihsmi aricpndtgg lrslvnkwtt
      301 flkarlvcsv tdedgpethf deledvflle tdnprttlvy gifttsssvf kgsavcvyhl
      361 sdiqtvfngp fahkegpnhq lisyqgripy prpgtcpgga ftpnmrttke fpddvvtfir
      421 nhplmynsiy pihkrplivr igtdykytki avdrvnaadg ryhvlflgtd rgtvqkvvvl
      481 ptnnsvsgel ileelevfkn hapittmkis skkqqlyvss negvsqvslh rchiygtaca
      541 dcclardpyc awdghscsrf yptgkrrsrr qdvrhgnplt qcrgfnlkay rnaaeivqyg
      601 vknnttflec apkspqasik wllqkdkdrr kevklnerii atsqgllirs vqgsdqglyh
      661 ciatensfkq tiakinfkvl dsemvavvtd kwspwtwass vralpfhpkd imgafshsem
      721 qminqyckdt rqqhqqgdes qkmrgdygkl kalinsrksr nrrnqlpes
//
