# Supplementary material for: Origin and evolution of plexins, semaphorins, and Met receptor tyrosine kinases
Source: Sci Rep. 2019 Feb 13;9:1970. doi: 10.1038/s41598-019-38512-y (PMC6374515; doi:10.1038/s41598-019-38512-y)
Supplement: Supplementary file 3 — File S1 [file 41598_2019_38512_MOESM3_ESM.zip › Dmela Plexin-A.gp]

LOCUS       Exported                1945 aa            linear   INV 13-OCT-2017
DEFINITION  plexin A, isoform A [Drosophila melanogaster].
ACCESSION   NP_524637
VERSION     .
DBSOURCE    NM_079898.3
KEYWORDS    .
SOURCE      Drosophila melanogaster
  ORGANISM  Drosophila melanogaster
REFERENCE   1  (bases 1 to 1945)
  AUTHORS   Hoskins RA, Carlson JW, Kennedy C, Acevedo D, Evans-Holm M, Frise E,
            Wan KH, Park S, Mendez-Lago M, Rossi F, Villasante A, Dimitri P, 
            Karpen GH, Celniker SE.
  TITLE     Sequence finishing and mapping of Drosophila melanogaster 
            heterochromatin
  JOURNAL   Science 316 (5831), 1625-1628 (2007)
  PUBMED    17569867
REFERENCE   2  (bases 1 to 1945)
  AUTHORS   Smith CD, Shu S, Mungall CJ, Karpen GH.
  TITLE     The Release 5.1 annotation of Drosophila melanogaster 
            heterochromatin
  JOURNAL   Science 316 (5831), 1586-1591 (2007)
  PUBMED    17569856
REFERENCE   3  (bases 1 to 1945)
  AUTHORS   Quesneville H, Bergman CM, Andrieu O, Autard D, Nouaud D, Ashburner 
            M, Anxolabehere D.
  TITLE     Combined evidence annotation of transposable elements in genome 
            sequences
  JOURNAL   PLoS Comput. Biol. 1 (2), 166-175 (2005)
  PUBMED    16110336
REFERENCE   4  (bases 1 to 1945)
  AUTHORS   Hoskins RA, Smith CD, Carlson JW, Carvalho AB, Halpern A, Kaminker 
            JS, Kennedy C, Mungall CJ, Sullivan BA, Sutton GG, Yasuhara JC, 
            Wakimoto BT, Myers EW, Celniker SE, Rubin GM, Karpen GH.
  TITLE     Heterochromatic sequences in a Drosophila whole-genome shotgun 
            assembly
  JOURNAL   Genome Biol. 3 (12), RESEARCH0085 (2002)
  PUBMED    12537574
REFERENCE   5  (bases 1 to 1945)
  AUTHORS   Kaminker JS, Bergman CM, Kronmiller B, Carlson J, Svirskas R, Patel 
            S, Frise E, Wheeler DA, Lewis SE, Rubin GM, Ashburner M, Celniker 
            SE.
  TITLE     The transposable elements of the Drosophila melanogaster 
            euchromatin: a genomics perspective
  JOURNAL   Genome Biol. 3 (12), RESEARCH0084 (2002)
  PUBMED    12537573
REFERENCE   6  (bases 1 to 1945)
  AUTHORS   Misra S, Crosby MA, Mungall CJ, Matthews BB, Campbell KS, Hradecky 
            P, Huang Y, Kaminker JS, Millburn GH, Prochnik SE, Smith CD, Tupy 
            JL, Whitfied EJ, Bayraktaroglu L, Berman BP, Bettencourt BR, 
            Celniker SE, de Grey AD, Drysdale RA, Harris NL, Richter J, Russo S,
            Schroeder AJ, Shu SQ, Stapleton M, Yamada C, Ashburner M, Gelbart 
            WM, Rubin GM, Lewis SE.
  TITLE     Annotation of the Drosophila melanogaster euchromatic genome: a 
            systematic review
  JOURNAL   Genome Biol. 3 (12), RESEARCH0083 (2002)
  PUBMED    12537572
REFERENCE   7  (bases 1 to 1945)
  AUTHORS   Celniker SE, Wheeler DA, Kronmiller B, Carlson JW, Halpern A, Patel 
            S, Adams M, Champe M, Dugan SP, Frise E, Hodgson A, George RA, 
            Hoskins RA, Laverty T, Muzny DM, Nelson CR, Pacleb JM, Park S, 
            Pfeiffer BD, Richards S, Sodergren EJ, Svirskas R, Tabor PE, Wan K, 
            Stapleton M, Sutton GG, Venter C, Weinstock G, Scherer SE, Myers EW,
            Gibbs RA, Rubin GM.
  TITLE     Finishing a whole-genome shotgun: release 3 of the Drosophila 
            melanogaster euchromatic genome sequence
  JOURNAL   Genome Biol. 3 (12), RESEARCH0079 (2002)
  PUBMED    12537568
REFERENCE   8  (bases 1 to 1945)
  AUTHORS   Adams MD, Celniker SE, Holt RA, Evans CA, Gocayne JD, Amanatides PG,
            Scherer SE, Li PW, Hoskins RA, Galle RF, George RA, Lewis SE, 
            Richards S, Ashburner M, Henderson SN, Sutton GG, Wortman JR, 
            Yandell MD, Zhang Q, Chen LX, Brandon RC, Rogers YH, Blazej RG, 
            Champe M, Pfeiffer BD, Wan KH, Doyle C, Baxter EG, Helt G, Nelson 
            CR, Gabor GL, Abril JF, Agbayani A, An HJ, Andrews-Pfannkoch C, 
            Baldwin D, Ballew RM, Basu A, Baxendale J, Bayraktaroglu L, Beasley 
            EM, Beeson KY, Benos PV, Berman BP, Bhandari D, Bolshakov S, Borkova
            D, Botchan MR, Bouck J, Brokstein P, Brottier P, Burtis KC, Busam 
            DA, Butler H, Cadieu E, Center A, Chandra I, Cherry JM, Cawley S, 
            Dahlke C, Davenport LB, Davies P, de Pablos B, Delcher A, Deng Z, 
            Mays AD, Dew I, Dietz SM, Dodson K, Doup LE, Downes M, Dugan-Rocha 
            S, Dunkov BC, Dunn P, Durbin KJ, Evangelista CC, Ferraz C, Ferriera 
            S, Fleischmann W, Fosler C, Gabrielian AE, Garg NS, Gelbart WM, 
            Glasser K, Glodek A, Gong F, Gorrell JH, Gu Z, Guan P, Harris M, 
            Harris NL, Harvey D, Heiman TJ, Hernandez JR, Houck J, Hostin D, 
            Houston KA, Howland TJ, Wei MH, Ibegwam C, Jalali M, Kalush F, 
            Karpen GH, Ke Z, Kennison JA, Ketchum KA, Kimmel BE, Kodira CD, 
            Kraft C, Kravitz S, Kulp D, Lai Z, Lasko P, Lei Y, Levitsky AA, Li 
            J, Li Z, Liang Y, Lin X, Liu X, Mattei B, McIntosh TC, McLeod MP, 
            McPherson D, Merkulov G, Milshina NV, Mobarry C, Morris J, Moshrefi 
            A, Mount SM, Moy M, Murphy B, Murphy L, Muzny DM, Nelson DL, Nelson 
            DR, Nelson KA, Nixon K, Nusskern DR, Pacleb JM, Palazzolo M, Pittman
            GS, Pan S, Pollard J, Puri V, Reese MG, Reinert K, Remington K, 
            Saunders RD, Scheeler F, Shen H, Shue BC, Siden-Kiamos I, Simpson M,
            Skupski MP, Smith T, Spier E, Spradling AC, Stapleton M, Strong R, 
            Sun E, Svirskas R, Tector C, Turner R, Venter E, Wang AH, Wang X, 
            Wang ZY, Wassarman DA, Weinstock GM, Weissenbach J, Williams SM, 
            WoodageT, Worley KC, Wu D, Yang S, Yao QA, Ye J, Yeh RF, Zaveri JS, 
            Zhan M, Zhang G, Zhao Q, Zheng L, Zheng XH, Zhong FN, Zhong W, Zhou 
            X, Zhu S, Zhu X, Smith HO, Gibbs RA, Myers EW, Rubin GM, Venter JC.
  TITLE     The genome sequence of Drosophila melanogaster
  JOURNAL   Science 287 (5461), 2185-2195 (2000)
  PUBMED    10731132
REFERENCE   9  (bases 1 to 1945)
  AUTHORS   Celniker S, Carlson J, Wan K, Pfeiffer B, Frise E, George R, Hoskins
            R, Stapleton M, Pacleb J, Park S, Svirskas R, Smith E, Yu C, Rubin 
            G.
  TITLE     Drosophila melanogaster release 4 sequence
  JOURNAL   Unpublished
REFERENCE   10  (bases 1 to 1945)
  TITLE     Direct Submission
  JOURNAL   Submitted (14-MAR-2017) National Center for Biotechnology 
            Information, NIH, Bethesda, MD 20894, USA
REFERENCE   11  (bases 1 to 1945)
  TITLE     Direct Submission
  JOURNAL   Submitted (07-DEC-2016) FlyBase, Harvard University, Biological 
            Laboratories, 16 Divinity Ave, Cambridge, MA 02138, USA
REFERENCE   12  (bases 1 to 1945)
  AUTHORS   Celniker S, Carlson J, Kennedy C, Wan K, Frise E, Hoskins R, Park S,
            Svirskas R, Karpen G.
  TITLE     Direct Submission
  JOURNAL   Submitted (10-AUG-2006) Berkeley Drosophila Genome Project, Lawrence
            Berkeley National Laboratory, One #Cyclotron RoadOne Cyclotron Road,
            MS 64-121, Berkeley, CA 94720, USA
REFERENCE   13  (bases 1 to 1945)
  AUTHORS   Celniker S, Carlson J, Wan K, Frise E, Hoskins R, Park S, Svirskas 
            R, Rubin G.
  TITLE     Direct Submission
  JOURNAL   Submitted (10-AUG-2006) Berkeley Drosophila Genome Project, Lawrence
            Berkeley National Laboratory, One Cyclotron Road, MS 64-121, 
            Berkeley, CA 94720, USA
REFERENCE   14  (bases 1 to 1945)
  AUTHORS   Smith CD, Shu S, Mungall CJ, Karpen GH.
  TITLE     Direct Submission
  JOURNAL   Submitted (01-AUG-2006) Drosophila Heterochromatin Genome Project, 
            Ernest Orlando Lawrence Berkeley National Laboratory, 1 Cyclotron 
            Road, Mailstop 64-121, Berkeley, CA 94720, USA
REFERENCE   15  (bases 1 to 1945)
  AUTHORS   Adams MD, Celniker SE, Gibbs RA, Rubin GM, Venter CJ.
  TITLE     Direct Submission
  JOURNAL   Submitted (21-MAR-2000) Celera Genomics, 45 West Gude Drive, 
            Rockville, MD 20850, USA
REFERENCE   16  (bases 1 to 1945)
  AUTHORS   .
  TITLE     Direct Submission
  JOURNAL   Exported Jul 30, 2018 from SnapGene Viewer 4.1.9
            http://www.snapgene.com
COMMENT     REVIEWED REFSEQ: This record has been curated by FlyBase. The 
            reference sequence is identical to AAF59394.
            On Nov 6, 2002 this sequence version replaced gi:17864188.
            ##Genome-Annotation-Data-START##
            Annotation Provider :: FlyBase
            Annotation Status   :: Full annotation
            Annotation Version  :: Release 6.13
            URL                 :: http://flybase.org 
            ##Genome-Annotation-Data-END##
            Method: conceptual translation.
FEATURES             Location/Qualifiers
     source          1..1945
                     /organism="Drosophila melanogaster"
     Protein         1..1945
                     /product="plexin A, isoform A"
     Region          1..18
                     /label=SP
     Region          65..519
                     /note="The Sema domain, a protein interacting module, of 
                     Plexins and MET-like receptor tyrosine kinases; cd11236"
                     /db_xref="CDD:200497"
                     /label=Sema
     Region          523..573
                     /note="Plexin repeat; pfam01437"
                     /db_xref="CDD:279745"
                     /label=PSI1
     Region          574..671
                     /label=IPT1
     Region          672..728
                     /note="Plexin repeat; pfam01437"
                     /db_xref="CDD:279745"
                     /label=PSI2
     Region          729..829
                     /label=IPT2
     Region          831..882
                     /note="Plexin repeat; pfam01437"
                     /db_xref="CDD:279745"
                     /label=PSI3
     Region          885..977
                     /note="First repeat of the IPT domain of Plexins and Cell 
                     Surface Receptors (PCSR) . Plexins are involved in the 
                     regulation of cell proliferation and of cellular adhesion 
                     and repulsion receptors. In general, there are three copies
                     of the IPT domain present...; cd01180"
                     /db_xref="CDD:238585"
                     /label=IPT3
     Region          978..1063
                     /note="Second repeat of the IPT domain of Plexins and Cell 
                     Surface Receptors (PCSR) . Plexins are involved in the 
                     regulation of cell proliferation and of cellular adhesion 
                     and repulsion receptors. In general, there are three copies
                     of the IPT domain present...; cd01179"
                     /db_xref="CDD:238584"
                     /label=IPT4
     Region          1067..1177
                     /note="Immunoglobulin-like fold, Plexins, Transcription 
                     factors (IPT). IPTs are also known as Transcription factor 
                     ImmunoGlobin (TIG) domains. They are present in 
                     intracellular transcription factors, cell surface receptors
                     (such as plexins and scatter factor...; cl15674"
                     /db_xref="CDD:301692"
                     /label=IPT5
     Region          1180..1268
                     /note="IPT domain of Plexins and Cell Surface Receptors 
                     (PCSR) and related proteins . This subgroup contains IPT 
                     domains of plexins, receptors, like the plasminogen-related
                     growth factor receptors, the hepatocyte growth 
                     factor-scatter factors, and the...; cd00603"
                     /db_xref="CDD:238337"
                     /label=IPT6
     Region          1280..1302
                     /label=TM
     Region          1353..1916
                     /note="Plexin cytoplasmic RasGAP domain; pfam08337"
                     /db_xref="CDD:285529"
                     /label=Ras-GAP
     Site            order(1422,1463,1467..1471,1626,1789,1797..1798,1801..1802,
                     1828,1835,1837,1844..1845)
                     /site_type="other"
                     /db_xref="CDD:213350"
                     /label=putative Rap interface [polypeptide binding]
ORIGIN
        1 mnfvlsvlli ailkdkydyw lpsrtgcqtl aaniwsdktt aqnepinltn anapiknakn
       61 lnstitnvaa fdtklnhllv dtitgrvfvg gvnrlyqlsp dlelsetvkt gpqndsvecs
      121 ildcplnavr sptdnynkvl lidratsrli acgslfqgtc tvrnlqnvsi iehevpdavv
      181 andansstva fiapgppqhp vtnvmyvgvt ytnnspyrse ipavasrsle ktkmfqiass
      241 avttgtrtfi nsyaretyfv nyvygfsser fsyflttqlk hshhsspkey itklvricqe
      301 dsnyysytei pvecisdaqg gtkfnlvqag flgkpssdla qslgisiqdd vlfavfskge
      361 gntptnnsal ciyslksirr kfmqnikscf ngsgmrgldf ispsmpcvlt klqtigedfc
      421 gldvnsplgg etpitsvpva mfntkltsva atstsgytvv fvgtsdgflk kvviesssia
      481 neyasfavdl gseinrdmqf dnqnlyiyvm sktkvskvkv fdcsdyktcg dclgardpyc
      541 gwcslenkcs prsncqddan dplywvsykt gkcttitsvv phqlqrttar tleliidhlp
      601 qlkenlicaf ttedkalftn atkkrngvnc ttprtdmlpq ieqgkhhfta klsvrtrngp
      661 dlvstdftff dcsthssctr cvssefpcdw cveahrcthd taencrndil vtgvsrigps
      721 yrsgpgfcpt inatgdgsev lvaggtsksi kvkvhiigqf ivqtrfvcqf niegrvtsln
      781 aqllgdtiyc dsmefqytsr spnltatfav iwggskpldn phnihvviyr cremadscgi
      841 clalsekync gwcsstntce veeqcnknke gktdwlnrse icpnpeihtf qpktgpwegg
      901 tnitirginl gknyndiysg vriagincmp fpqfyidtkq ivctvdspge qmyrngkivv
      961 qigdyrgesk edyefvdpki ldfnpkfgpt sggteihitg khlnagsriq asindhlpck
     1021 ilstdssqai crtsaspgii egrlkmsfdn gprefndynf kyvldptveh vssgpsgqik
     1081 vpkgipaggi risvtgtqft siqnpniyvv yngemyaspc rvqsdtemec aspvvdvdsh
     1141 vieaerpill eygflmdnvl rvqnlskvhn nhfelypnpe yfifeervky fkseylting
     1201 rnldrackes dvevkigngf cnitslsrqq ltcrppseat atksmngpev ivrigtsley
     1261 rigilsyess niildwgenv ifaviativi lllifvallv aykkkssess rvlrnmqeqm
     1321 dilelrvaae ckeafaelqt emtdltgdlt sggipfldyr syamkilfpn hedhivlqwe
     1381 rpellrkekg lrifgqlimn ktflllfirt lesnryfsmr ervnvaslim vtlqskleyc
     1441 tdilktllgd liekciegks hpklllrrte svaekmlsaw ftfllykflk ecageplyml
     1501 fravkgqvdk gpvdacthea ryslseekli rqsidfrpmn vyasiiqqpi fcnnldmlps
     1561 htenvsvkvl dcdtigqvke kcletiyrni pssqrprkdd ldlewrtgat grvilydedv
     1621 tsktesewkk lntlqhynvp dgaglslvpk qssiynfsil sdknekshky etlniskyts
     1681 ssptfsrags plnndmheng lrywhlvkhh dsdmqkeger vnklvseiyl trllatkgtl
     1741 qkfvddlfet ifstahrgsa lplaikymfd flddqaqlhg itdpevvhtw ksnslplrfw
     1801 vnliknpnfv fdihksnivd sclsvvaqtf mdscstsdhr lgkdspsskl lyakdipeyr
     1861 kwvdryyrdi rdmspisdqd mnamlaeesr lhttefntnc alhelytyav kyneqltvtl
     1921 eedefsqkqr lafkleqvhn imsse
//
