# Supplementary material for: Origin and evolution of plexins, semaphorins, and Met receptor tyrosine kinases
Source: Sci Rep. 2019 Feb 13;9:1970. doi: 10.1038/s41598-019-38512-y (PMC6374515; doi:10.1038/s41598-019-38512-y)
Supplement: Supplementary file 3 — File S1 [file 41598_2019_38512_MOESM3_ESM.zip › Hsapi SEMA4F.gp]

LOCUS       Exported                 770 aa            linear   PRI 17-OCT-2017
DEFINITION  semaphorin-4F isoform 1 precursor [Homo sapiens].
ACCESSION   NP_004254
VERSION     .
DBSOURCE    NM_004263.4
KEYWORDS    .
SOURCE      Homo sapiens
  ORGANISM  Homo sapiens
REFERENCE   1  (bases 1 to 770)
  AUTHORS   Yang X, Coulombe-Huntington J, Kang S, Sheynkman GM, Hao T, 
            Richardson A, Sun S, Yang F, Shen YA, Murray RR, Spirohn K, Begg BE,
            Duran-Frigola M, MacWilliams A, Pevzner SJ, Zhong Q, Trigg SA, Tam 
            S, Ghamsari L, Sahni N, Yi S, Rodriguez MD, Balcha D, Tan G, 
            Costanzo M, Andrews B, Boone C, Zhou XJ, Salehi-Ashtiani K, 
            Charloteaux B, Chen AA, Calderwood MA, Aloy P, Roth FP, Hill DE, 
            Iakoucheva LM, Xia Y, Vidal M.
  TITLE     Widespread Expansion of Protein Interaction Capabilities by 
            Alternative Splicing
  JOURNAL   Cell 164 (4), 805-817 (2016)
  PUBMED    26871637
REFERENCE   2  (bases 1 to 770)
  AUTHORS   Armendariz BG, Bribian A, Perez-Martinez E, Martinez A, de Castro F,
            Soriano E, Burgaya F.
  TITLE     Expression of Semaphorin 4F in neurons and brain oligodendrocytes 
            and the regulation of oligodendrocyte precursor migration in the 
            optic nerve
  JOURNAL   Mol. Cell. Neurosci. 49 (1), 54-67 (2012)
  PUBMED    21945643
REFERENCE   3  (bases 1 to 770)
  AUTHORS   Fan Q, Barathi VA, Cheng CY, Zhou X, Meguro A, Nakata I, Khor CC, 
            Goh LK, Li YJ, Lim W, Ho CE, Hawthorne F, Zheng Y, Chua D, Inoko H, 
            Yamashiro K, Ohno-Matsui K, Matsuo K, Matsuda F, Vithana E, 
            Seielstad M, Mizuki N, Beuerman RW, Tai ES, Yoshimura N, Aung T, 
            Young TL, Wong TY, Teo YY, Saw SM.
  TITLE     Genetic variants on chromosome 1q41 influence ocular axial length 
            and high myopia
  JOURNAL   PLoS Genet. 8 (6), E1002753 (2012)
  PUBMED    22685421
REFERENCE   4  (bases 1 to 770)
  AUTHORS   Gabrovska PN, Smith RA, Tiang T, Weinstein SR, Haupt LM, Griffiths 
            LR.
  TITLE     Semaphorin-plexin signalling genes associated with human breast 
            tumourigenesis
  JOURNAL   Gene 489 (2), 63-69 (2011)
  PUBMED    21925246
REFERENCE   5  (bases 1 to 770)
  AUTHORS   Parrinello S, Noon LA, Harrisingh MC, Wingfield Digby P, Rosenberg 
            LH, Cremona CA, Echave P, Flanagan AM, Parada LF, Lloyd AC.
  TITLE     NF1 loss disrupts Schwann cell-axonal interactions: a novel role for
            semaphorin 4F
  JOURNAL   Genes Dev. 22 (23), 3335-3348 (2008)
  PUBMED    19056885
REFERENCE   6  (bases 1 to 770)
  AUTHORS   Ayala GE, Dai H, Powell M, Li R, Ding Y, Wheeler TM, Shine D, Kadmon
            D, Thompson T, Miles BJ, Ittmann MM, Rowley D.
  TITLE     Cancer-related axonogenesis and neurogenesis in prostate cancer
  JOURNAL   Clin. Cancer Res. 14 (23), 7593-7603 (2008)
  PUBMED    19047084
REFERENCE   7  (bases 1 to 770)
  AUTHORS   Park YD, Park D, Bhak J, Yang JM.
  TITLE     Proteomic approaches to the analysis of atopic dermatitis and new 
            insights from interactomics
  JOURNAL   Proteomics Clin Appl 2 (3), 290-300 (2008)
  PUBMED    21136834
REFERENCE   8  (bases 1 to 770)
  AUTHORS   Francks C, Fisher SE, Olson RK, Pennington BF, Smith SD, DeFries JC,
            Monaco AP.
  TITLE     Fine mapping of the chromosome 2p12-16 dyslexia susceptibility 
            locus: quantitative association analysis and positional candidate 
            genes SEMA4F and OTX1
  JOURNAL   Psychiatr. Genet. 12 (1), 35-41 (2002)
  PUBMED    11901358
REFERENCE   9  (bases 1 to 770)
  AUTHORS   Schultze W, Eulenburg V, Lessmann V, Herrmann L, Dittmar T, 
            Gundelfinger ED, Heumann R, Erdmann KS.
  TITLE     Semaphorin4F interacts with the synapse-associated protein 
            SAP90/PSD-95
  JOURNAL   J. Neurochem. 78 (3), 482-489 (2001)
  PUBMED    11483650
REFERENCE   10  (bases 1 to 770)
  AUTHORS   Encinas JA, Kikuchi K, Chedotal A, de Castro F, Goodman CS, Kimura 
            T.
  TITLE     Cloning, expression, and genetic mapping of Sema W, a member of the 
            semaphorin family
  JOURNAL   Proc. Natl. Acad. Sci. U.S.A. 96 (5), 2491-2496 (1999)
  PUBMED    10051670
REFERENCE   11  (bases 1 to 770)
  AUTHORS   .
  TITLE     Direct Submission
  JOURNAL   Exported Jul 30, 2018 from SnapGene Viewer 4.1.9
            http://www.snapgene.com
COMMENT     REVIEWED REFSEQ: This record has been curated by NCBI staff. The 
            reference sequence was derived from DC306380.1, AL136552.1, 
            AC007387.4 and CK905501.1.
            On Apr 4, 2002 this sequence version replaced gi:4759094.
            Summary: This gene encodes a transmembrane class IV semaphorin 
            family protein, which plays a role in neural development. This gene 
            may be involved in neurogenesis in prostate cancer, the development 
            of neurofibromas, and breast cancer tumorigenesis. Alternative 
            splicing results in multiple transcript variants. [provided by 
            RefSeq, Nov 2012].
            
            Transcript Variant: This variant (1) represents the longest 
            transcript and encodes the longest isoform (1).
            
            Sequence Note: This RefSeq record was created from transcript and 
            genomic sequence data to make the sequence consistent with the 
            reference genome assembly. The genomic coordinates used for the 
            transcript record were based on transcript alignments.
            
            Publication Note:  This RefSeq record includes a subset of the 
            publications that are available for this gene. Please see the Gene 
            record to access additional publications.
            
            ##Evidence-Data-START##
            Transcript exon combination :: SRR1803611.241466.1,
                                           SRR1660807.58907.1 [ECO:0000332] 
            RNAseq introns              :: single sample supports all introns
                                           SAMEA1965299, SAMEA1968540
                                           [ECO:0000348]
            ##Evidence-Data-END##
FEATURES             Location/Qualifiers
     source          1..770
                     /organism="Homo sapiens"
     sig_peptide     1..34
                     /inference="COORDINATES:same species:SignalP"
                     /note="/calculated_mol_wt=3311"
                     /calculated_mol_wt=3336
                     /label=SP
     mat_peptide     35..770
                     /product="Semaphorin-4F"
                     /experiment="experimental evidence, no additional details
                     recorded"
                     /note="propagated from UniProtKB/Swiss-Prot (O95754.2)
                     /calculated_mol_wt=80219"
                     /calculated_mol_wt=80196
                     /label=propagated from UniProtKB/Swiss-Prot (O95754.2)
     Region          42..509
                     /note="The Sema domain, a protein interacting module, of 
                     semaphorin 4F (Sema4F); cd11261"
                     /db_xref="CDD:200522"
                     /label=Sema
     Site            order(114..116,172,193,195..196,198,214,217,219,224,256,
                     280..284,286,365..366,402,406,409)
                     /site_type="other"
                     /note="plexin binding site [polypeptide binding]"
                     /db_xref="CDD:200522"
                     /label=plexin binding site [polypeptide binding]
     Site            order(257..258,260,263..265,299,302..304,306,308,332..334,
                     338..339,415,430)
                     /site_type="other"
                     /note="putative homodimer interface [polypeptide binding]"
                     /db_xref="CDD:200522"
                     /label=putative homodimer interface [polypeptide binding]
     Region          513..562
                     /note="Plexin repeat; pfam01437"
                     /db_xref="CDD:279745"
                     /label=PSI
     Region          570..649
                     /note="Immunoglobulin (Ig)-like domain of the class IV 
                     semaphorin Sema4B; cd05872"
                     /db_xref="CDD:143280"
                     /label=Ig
     Site            order(582,617)
                     /site_type="other"
                     /note="dimer interface [polypeptide binding]"
                     /db_xref="CDD:143280"
                     /label=dimer interface [polypeptide binding]
     Region          658..681
                     /label=TM
     Site            660..680
                     /site_type="transmembrane region"
                     /experiment="experimental evidence, no additional details
                     recorded"
                     /note="propagated from UniProtKB/Swiss-Prot (O95754.2)"
                     /label=propagated from UniProtKB/Swiss-Prot (O95754.2)
     Site            718
                     /site_type="phosphorylation"
                     /experiment="experimental evidence, no additional details
                     recorded"
                     /note="Phosphoserine. {ECO:0000250|UniProtKB:Q9Z123};
                     propagated from UniProtKB/Swiss-Prot (O95754.2)"
     Site            720
                     /site_type="phosphorylation"
                     /experiment="experimental evidence, no additional details
                     recorded"
                     /note="Phosphoserine. {ECO:0000250|UniProtKB:Q9Z123};
                     propagated from UniProtKB/Swiss-Prot (O95754.2)"
ORIGIN
        1 mpasaarprp gpgqptaspf pllllavlsg pvsgrvprsv prtslpisea dscltrfavp
       61 htynysvllv dpashtlyvg ardtifalsl pfsgerprri dwmvpeahrq ncrkkgkked
      121 echnfvqila ianashlltc gtfafdpkcg vidvsrfqqv erlesgrgkc pfepaqrsaa
      181 vmaggvlyaa tvknylgtep iitravgrae dwirtdtlps wlnapafvaa valspaewgd
      241 edgddeiyff ftetsrafds yerikvprva rvcagdlggr ktlqqrwttf lkadllcpgp
      301 ehgrassvlq dvavlrpelg agtpifygif ssqwegatis avcafrpqdi rtvlngpfre
      361 lkhdcnrglp vvdndvpqpr pgecitnnmk lrhfgsslsl pdrvltfird hplmdrpvfp
      421 adghpllvtt dtaylrvvah rvtslsgkey dvlylgtedg hlhravriga qlsvledlal
      481 fpepqpvenm klyhswllvg srtevtqvnt tncgrlqscs ecilaqdpvc awsfrldecv
      541 ahagehrglv qdiesadvss lcpkepgerp vvfevpvata ahvvlpcsps sawascvwhq
      601 psgvtaltpr rdglevvvtp gamgayacec qeggaahvva ayslvwgsqr dapsrahtvg
      661 aglagfflgi laasltlili grrqqrrrqr ellardkvgl dlgappsgtt sysqdppsps
      721 pederlplal akrgsgfggf sppflldpcp spahirltga platcdetsi
//
