# Supplementary material for: Origin and evolution of plexins, semaphorins, and Met receptor tyrosine kinases
Source: Sci Rep. 2019 Feb 13;9:1970. doi: 10.1038/s41598-019-38512-y (PMC6374515; doi:10.1038/s41598-019-38512-y)
Supplement: Supplementary file 3 — File S1 [file 41598_2019_38512_MOESM3_ESM.zip › Hsapi MST1R.gp]

LOCUS       Exported                1400 aa            linear   PRI 05-NOV-2017
DEFINITION  macrophage-stimulating protein receptor isoform 1 preproprotein 
            [Homo sapiens].
ACCESSION   NP_002438
VERSION     .
DBSOURCE    NM_002447.3
KEYWORDS    .
SOURCE      Homo sapiens
  ORGANISM  Homo sapiens
REFERENCE   1  (bases 1 to 1400)
  AUTHORS   Chen JF, Yu BX, Yu R, Ma L, Lv XY, Cheng Y, Ma Q.
  TITLE     Monoclonal antibody Zt/g4 targeting RON receptor tyrosine kinase 
            enhances chemosensitivity of bladder cancer cells to Epirubicin by 
            promoting G1/S arrest and apoptosis
  JOURNAL   Oncol. Rep. 37 (2), 721-728 (2017)
  PUBMED    28075465
REFERENCE   2  (bases 1 to 1400)
  AUTHORS   Hayashi Y, Yamaguchi J, Kokuryo T, Ebata T, Yokoyama Y, Igami T, 
            Sugawara G, Nagino M.
  TITLE     The Complete Loss of Tyrosine Kinase Receptors MET and RON Is a Poor
            Prognostic Factor in Patients with Extrahepatic Cholangiocarcinoma
  JOURNAL   Anticancer Res. 36 (12), 6585-6592 (2016)
  PUBMED    27919987
REFERENCE   3  (bases 1 to 1400)
  AUTHORS   Dai W, Zheng H, Cheung AK, Tang CS, Ko JM, Wong BW, Leong MM, Sham 
            PC, Cheung F, Kwong DL, Ngan RK, Ng WT, Yau CC, Pan J, Peng X, Tung 
            S, Zhang Z, Ji M, Chiang AK, Lee AW, Lee VH, Lam KO, Au KH, Cheng 
            HC, Yiu HH, Lung ML.
  TITLE     Whole-exome sequencing identifies MST1R as a genetic susceptibility 
            gene in nasopharyngeal carcinoma
  JOURNAL   Proc. Natl. Acad. Sci. U.S.A. 113 (12), 3317-3322 (2016)
  PUBMED    26951679
REFERENCE   4  (bases 1 to 1400)
  AUTHORS   Krishnaswamy S, Mohammed AK, Amer OE, Tripathi G, Alokail MS, 
            Al-Daghri NM.
  TITLE     Novel splicing variants of recepteur d'origine nantais (RON) 
            tyrosine kinase involving exons 15-19 in lung cancer
  JOURNAL   Lung Cancer 92, 41-46 (2016)
  PUBMED    26775595
REFERENCE   5  (bases 1 to 1400)
  AUTHORS   Chang HY, Chang TC, Huang WY, Lee CT, Yen CJ, Tsai YS, Tzai TS, Chen
            SH, Chow NH.
  TITLE     RON Nuclear Translocation under Hypoxia Potentiates Chemoresistance 
            to DNA Double-Strand Break-Inducing Anticancer Drugs
  JOURNAL   Mol. Cancer Ther. 15 (2), 276-286 (2016)
  PUBMED    26772202
REFERENCE   6  (bases 1 to 1400)
  AUTHORS   Collesi C, Santoro MM, Gaudino G, Comoglio PM.
  TITLE     A splicing variant of the RON transcript induces constitutive 
            tyrosine kinase activity and an invasive phenotype
  JOURNAL   Mol. Cell. Biol. 16 (10), 5518-5526 (1996)
  PUBMED    8816464
REFERENCE   7  (bases 1 to 1400)
  AUTHORS   Li BQ, Wang MH, Kung HF, Ronsin C, Breathnach R, Leonard EJ, Kamata 
            T.
  TITLE     Macrophage-stimulating protein activates Ras by both activation and 
            translocation of SOS nucleotide exchange factor
  JOURNAL   Biochem. Biophys. Res. Commun. 216 (1), 110-118 (1995)
  PUBMED    7488076
REFERENCE   8  (bases 1 to 1400)
  AUTHORS   Wang MH, Ronsin C, Gesnel MC, Coupey L, Skeel A, Leonard EJ, 
            Breathnach R.
  TITLE     Identification of the ron gene product as the receptor for the human
            macrophage stimulating protein
  JOURNAL   Science 266 (5182), 117-119 (1994)
  PUBMED    7939629
REFERENCE   9  (bases 1 to 1400)
  AUTHORS   Gaudino G, Follenzi A, Naldini L, Collesi C, Santoro M, Gallo KA, 
            Godowski PJ, Comoglio PM.
  TITLE     RON is a heterodimeric tyrosine kinase receptor activated by the HGF
            homologue MSP
  JOURNAL   EMBO J. 13 (15), 3524-3532 (1994)
  PUBMED    8062829
REFERENCE   10  (bases 1 to 1400)
  AUTHORS   Lee ST, Strunk KM, Spritz RA.
  TITLE     A survey of protein tyrosine kinase mRNAs expressed in normal human 
            melanocytes
  JOURNAL   Oncogene 8 (12), 3403-3410 (1993)
  PUBMED    8247543
REFERENCE   11  (bases 1 to 1400)
  AUTHORS   .
  TITLE     Direct Submission
  JOURNAL   Exported Jul 30, 2018 from SnapGene Viewer 4.1.9
            http://www.snapgene.com
COMMENT     REVIEWED REFSEQ: This record has been curated by NCBI staff. The 
            reference sequence was derived from X70040.1, AC105935.2 and 
            CA503122.1.
            This sequence is a reference standard in the RefSeqGene project.
            On Jul 26, 2007 this sequence version replaced gi:4505265.
            Summary: This gene encodes a cell surface receptor for 
            macrophage-stimulating protein (MSP) with tyrosine kinase activity. 
            The mature form of this protein is a heterodimer of disulfide-linked
            alpha and beta subunits, generated by proteolytic cleavage of a 
            single-chain precursor. The beta subunit undergoes tyrosine 
            phosphorylation upon stimulation by MSP. This protein is expressed 
            on the ciliated epithelia of the mucociliary transport apparatus of 
            the lung, and together with MSP, thought to be involved in host 
            defense. Alternative splicing generates multiple transcript variants
            encoding different isoforms that may undergo similar proteolytic 
            processing. [provided by RefSeq, Jan 2016].
            
            Transcript Variant: This variant (1) represents the longest 
            transcript and encodes the longest isoform (1, also known as isoform
            Ron).
            
            Publication Note:  This RefSeq record includes a subset of the 
            publications that are available for this gene. Please see the Gene 
            record to access additional publications.
            
            ##Evidence-Data-START##
            Transcript exon combination :: X70040.1 [ECO:0000332]
            RNAseq introns              :: mixed/partial sample support
                                           SAMEA1965299, SAMEA1966682
                                           [ECO:0000350]
            ##Evidence-Data-END##
FEATURES             Location/Qualifiers
     source          1..1400
                     /organism="Homo sapiens"
     sig_peptide     1..24
                     /inference="COORDINATES:same species:SignalP"
                     /note="/calculated_mol_wt=2543"
                     /calculated_mol_wt=2541
                     /label=SP
     mat_peptide     25..1400
                     /product="Macrophage-stimulating protein receptor"
                     /experiment="experimental evidence, no additional details
                     recorded"
                     /note="propagated from UniProtKB/Swiss-Prot (Q04912.2)
                     /calculated_mol_wt=149717"
                     /calculated_mol_wt=149723
                     /label=propagated from UniProtKB/Swiss-Prot (Q04912.2)
     mat_peptide     25..304
                     /product="Macrophage-stimulating protein receptor alpha
                     chain. {ECO:0000255}"
                     /experiment="experimental evidence, no additional details
                     recorded"
                     /note="propagated from UniProtKB/Swiss-Prot (Q04912.2)
                     /calculated_mol_wt=29687"
                     /calculated_mol_wt=29687
                     /label=propagated from UniProtKB/Swiss-Prot (Q04912.2)
     Region          43..522
                     /note="The Sema domain, a protein interacting module, of
                     RON Receptor Tyrosine Kinase; cd11279"
                     /db_xref="CDD:200540"
                     /label=Sema
     Site            order(127..129,169,192..193,220,222,229..230,288)
                     /site_type="other"
                     /note="putative MSP binding site [polypeptide binding]"
                     /db_xref="CDD:200540"
                     /label=putative MSP binding site [polypeptide binding]
     mat_peptide     310..1400
                     /product="Macrophage-stimulating protein receptor beta
                     chain. {ECO:0000255}"
                     /experiment="experimental evidence, no additional details
                     recorded"
                     /note="propagated from UniProtKB/Swiss-Prot (Q04912.2)
                     /calculated_mol_wt=119296"
                     /calculated_mol_wt=119373
                     /label=propagated from UniProtKB/Swiss-Prot (Q04912.2)
     Region          527..567
                     /note="Plexin repeat; pfam01437"
                     /db_xref="CDD:279745"
                     /label=PSI
     Region          570..681
                     /note="First repeat of the IPT domain of Plexins and Cell 
                     Surface Receptors (PCSR) . Plexins are involved in the 
                     regulation of cell proliferation and of cellular adhesion 
                     and repulsion receptors. In general, there are three copies
                     of the IPT domain present...; cd01180"
                     /db_xref="CDD:238585"
                     /label=IPT
     Region          685..766
                     /note="Second repeat of the IPT domain of Plexins and Cell 
                     Surface Receptors (PCSR) . Plexins are involved in the 
                     regulation of cell proliferation and of cellular adhesion 
                     and repulsion receptors. In general, there are three copies
                     of the IPT domain present...; cd01179"
                     /db_xref="CDD:238584"
                     /label=IPT
     Region          771..860
                     /note="ig-like, plexins, transcription factors;
                     smart00429"
                     /db_xref="CDD:214657"
                     /label=IPT
     Region          863..947
                     /label=IPT
     Site            958..978
                     /site_type="transmembrane region"
                     /experiment="experimental evidence, no additional details
                     recorded"
                     /note="propagated from UniProtKB/Swiss-Prot (Q04912.2)"
                     /label=propagated from UniProtKB/Swiss-Prot (Q04912.2)
     Region          960..982
                     /label=TM
     Region          1085..1338
                     /note="Tyrosine kinase, catalytic domain; smart00219"
                     /db_xref="CDD:197581"
                     /label=TyrKc
     Region          1086..1347
                     /note="Catalytic domain of the Protein Tyrosine Kinases,
                     Met and Ron; cd05058"
                     /db_xref="CDD:270649"
                     /label=PTK
     Site            order(1088..1091,1096,1112,1114,1144,1161..1164,1167..1168,
                     1208,1212..1213,1215,1225..1226,1246..1250,1259,1293)
                     /site_type="active"
                     /db_xref="CDD:270649"
     Site            order(1088..1091,1096,1112,1114,1144,1161..1164,1167..1168,
                     1212..1213,1215,1225..1226)
                     /site_type="other"
                     /note="ATP binding site [chemical binding]"
                     /db_xref="CDD:270649"
                     /label=ATP binding site [chemical binding]
     Site            order(1208,1212,1246..1250,1259,1293)
                     /site_type="other"
                     /note="polypeptide substrate binding site [polypeptide
                     binding]"
                     /db_xref="CDD:270649"
     Site            order(1225..1244,1246..1252)
                     /site_type="other"
                     /note="activation loop (A-loop)"
                     /db_xref="CDD:270649"
                     /label=activation loop (A-loop)
     Site            1238
                     /site_type="phosphorylation"
                     /experiment="experimental evidence, no additional details
                     recorded"
                     /note="Phosphotyrosine, by autocatalysis. 
                     {ECO:0000305|PubMed:15632155, ECO:0000305|PubMed:20726546};
                     propagated from UniProtKB/Swiss-Prot (Q04912.2)"
     Site            1239
                     /site_type="phosphorylation"
                     /experiment="experimental evidence, no additional details
                     recorded"
                     /note="Phosphotyrosine, by autocatalysis. 
                     {ECO:0000305|PubMed:15632155}; propagated from 
                     UniProtKB/Swiss-Prot (Q04912.2)"
     Site            1353
                     /site_type="phosphorylation"
                     /experiment="experimental evidence, no additional details
                     recorded"
                     /note="Phosphotyrosine, by autocatalysis. 
                     {ECO:0000269|PubMed:15632155}; propagated from 
                     UniProtKB/Swiss-Prot (Q04912.2)"
     Site            1360
                     /site_type="phosphorylation"
                     /experiment="experimental evidence, no additional details
                     recorded"
                     /note="Phosphotyrosine, by autocatalysis. 
                     {ECO:0000269|PubMed:15632155}; propagated from 
                     UniProtKB/Swiss-Prot (Q04912.2)"
ORIGIN
        1 mellpplpqs fllllllpak paagedwqcp rtpyaasrdf dvkyvvpsfs agglvqamvt
       61 yegdrnesav fvairnrlhv lgpdlksvqs latgpagdpg cqtcaacgpg phgppgdtdt
      121 kvlvldpalp alvscgsslq grcflhdlep qgtavhlaap aclfsahhnr pddcpdcvas
      181 plgtrvtvve qgqasyfyva ssldaavaas fsprsvsirr lkadasgfap gfvalsvlpk
      241 hlvsysieyv hsfhtgafvy fltvqpasvt ddpsalhtrl arlsatepel gdyrelvldc
      301 rfapkrrrrg apeggqpypv lrvahsapvg aqlatelsia egqevlfgvf vtgkdggpgv
      361 gpnsvvcafp idlldtlide gverccespv hpglrrgldf fqspsfcpnp pglealspnt
      421 scrhfpllvs ssfsrvdlfn gllgpvqvta lyvtrldnvt vahmgtmdgr ilqvelvrsl
      481 nyllyvsnfs lgdsgqpvqr dvsrlgdhll fasgdqvfqv piqgpgcrhf ltcgrclraw
      541 hfmgcgwcgn mcgqqkecpg swqqdhcppk ltefhphsgp lrgstrltlc gsnfylhpsg
      601 lvpegthqvt vgqspcrplp kdssklrpvp rkdfveefec eleplgtqav gptnvsltvt
      661 nmppgkhfrv dgtsvlrgfs fmepvliavq plfgpraggt cltlegqsls vgtsravlvn
      721 gtecllarvs egqllcatpp gatvasvpls lqvggaqvpg swtfqyredp vvlsispncg
      781 yinshiticg qhltsawhlv lsfhdglrav esrcerqlpe qqlcrlpeyv vrdpqgwvag
      841 nlsargdgaa gftlpgfrfl ppphppsanl vplkpeehai kfeyiglgav adcvginvtv
      901 ggescqhefr gdmvvcplpp slqlgqdgap lqvcvdgech ilgrvvrpgp dgvpqstllg
      961 illpllllva alatalvfsy wwrrkqlvlp pnlndlasld qtagatplpi lysgsdyrsg
     1021 lalpaidgld sttcvhgasf sdsedescvp llrkesiqlr dldsallaev kdvlipherv
     1081 vthsdrvigk ghfgvvyhge yidqaqnriq caikslsrit emqqveaflr egllmrglnh
     1141 pnvlaligim lppeglphvl lpymchgdll qfirspqrnp tvkdlisfgl qvargmeyla
     1201 eqkfvhrdla arncmldesf tvkvadfgla rdildreyys vqqhrharlp vkwmaleslq
     1261 tyrfttksdv wsfgvllwel ltrgappyrh idpfdlthfl aqgrrlpqpe ycpdslyqvm
     1321 qqcweadpav rptfrvlvge veqivsallg dhyvqlpaty mnlgpstshe mnvrpeqpqf
     1381 spmpgnvrrp rplsepprpt
//
