# Supplementary material for: Origin and evolution of plexins, semaphorins, and Met receptor tyrosine kinases
Source: Sci Rep. 2019 Feb 13;9:1970. doi: 10.1038/s41598-019-38512-y (PMC6374515; doi:10.1038/s41598-019-38512-y)
Supplement: Supplementary file 3 — File S1 [file 41598_2019_38512_MOESM3_ESM.zip › Hsapi SEMA6C.gp]

LOCUS       Exported                 962 aa            linear   PRI 17-OCT-2017
DEFINITION  semaphorin-6C isoform 1 precursor [Homo sapiens].
ACCESSION   NP_001171532
VERSION     .
DBSOURCE    NM_001178061.1
KEYWORDS    .
SOURCE      Homo sapiens
  ORGANISM  Homo sapiens
REFERENCE   1  (bases 1 to 962)
  AUTHORS   Gregorio SP, Sallet PC, Do KA, Lin E, Gattaz WF, Dias-Neto E.
  TITLE     Polymorphisms in genes involved in neurodevelopment may be 
            associated with altered brain morphology in schizophrenia: 
            preliminary evidence
  JOURNAL   Psychiatry Res 165 (1-2), 1-9 (2009)
  PUBMED    19054571
REFERENCE   2  (bases 1 to 962)
  AUTHORS   Qu X, Wei H, Zhai Y, Que H, Chen Q, Tang F, Wu Y, Xing G, Zhu Y, Liu
            S, Fan M, He F.
  TITLE     Identification, characterization, and functional study of the two 
            novel human members of the semaphorin gene family
  JOURNAL   J. Biol. Chem. 277 (38), 35574-35585 (2002)
  PUBMED    12110693
REFERENCE   3  (bases 1 to 962)
  AUTHORS   Pasterkamp RJ, Verhaagen J.
  TITLE     Emerging roles for semaphorins in neural regeneration
  JOURNAL   Brain Res. Brain Res. Rev. 35 (1), 36-54 (2001)
  PUBMED    11245885
REFERENCE   4  (bases 1 to 962)
  AUTHORS   .
  TITLE     Direct Submission
  JOURNAL   Exported Jul 30, 2018 from SnapGene Viewer 4.1.9
            http://www.snapgene.com
COMMENT     REVIEWED REFSEQ: This record has been curated by NCBI staff. The 
            reference sequence was derived from DA787858.1, AF339154.1, 
            AB022434.1 and AL592424.13.
            This sequence is a reference standard in the RefSeqGene project.
            Summary: This gene encodes a member of the semaphorin family. 
            Semaphorins represent important molecular signals controlling 
            multiple aspects of the cellular response that follows CNS injury, 
            and thus may play an important role in neural regeneration. 
            [provided by RefSeq, May 2010].
            
            Transcript Variant: This variant (1) represents the longest 
            transcript and encodes the longest isoform (1).
            
            Sequence Note: This RefSeq record was created from transcript and 
            genomic sequence data to make the sequence consistent with the 
            reference genome assembly. The genomic coordinates used for the 
            transcript record were based on transcript alignments.
            
            ##Evidence-Data-START##
            Transcript exon combination :: AF339154.1 [ECO:0000332]
            RNAseq introns              :: mixed/partial sample support
                                           SAMEA1965299, SAMEA1966682
                                           [ECO:0000350]
            ##Evidence-Data-END##
FEATURES             Location/Qualifiers
     source          1..962
                     /organism="Homo sapiens"
     sig_peptide     1..24
                     /inference="COORDINATES:same species:SignalP"
                     /note="/calculated_mol_wt=2723"
                     /calculated_mol_wt=2663
                     /label=SP
     mat_peptide     25..962
                     /product="semaphorin-6C isoform 1"
                     /note="/calculated_mol_wt=100148"
                     /calculated_mol_wt=100211
     Region          33..515
                     /note="The Sema domain, a protein interacting module, of 
                     semaphorins and plexins; cl15693"
                     /db_xref="CDD:301699"
                     /label=Sema
     Region          519..570
                     /note="Plexin repeat; pfam01437"
                     /db_xref="CDD:279745"
                     /label=PSI
     Region          637..659
                     /label=TM
ORIGIN
        1 mpraphfmpl lllllllslp htqaafpqdp lpllisdlqg tsplswfrgl eddavaaelg
       61 ldfqrfltln rtllvaardh vfsfdlqaee egeglvpnky ltwrsqdven cavrgkltde
      121 cynyirvlvp wdsqtllacg tnsfspvcrs ygitslqqeg eelsgqarcp fdatqsnvai
      181 faegslysat aadfqasdav vyrslgpqpp lrsakydskw lrephfvqal ehgdhvyfff
      241 revsvedarl grvqfsrvar vckrdmggsp raldrhwtsf lklrlncsvp gdstfyfdvl
      301 qaltgpvnlh grsalfgvft tqtnsipgsa vcafyldeie rgfegkfkeq rsldgawtpv
      361 sedrvpsprp gscagvggaa lfsssrdlpd dvltfikahp lldpavppvt hqplltltsr
      421 alltqvavdg magphsnitv mflgsndgtv lkvltpggrs ggpepillee idaysparcs
      481 gkrtaqtarr iigleldteg hrlfvafsgc ivylplsrca rhgacqrscl asqdpycgwh
      541 ssrgcvdirg sggtdvdqag nqesmehgdc qdgatgsqsg pgdsayvlpg pgpspgtpsp
      601 psdahprpqs stlgvhtrgv rrdlppasas rsvpipllla svaaafalga svsgllvsca
      661 crrahrrrgk dietpglprp lslrslarlh gggpepppps kdgdavqtpq lyttflpppe
      721 gvpppelacl ptpestpelp vkhlraagdp wewnqnrnna kegpgrsrgg haaggpaprv
      781 lvrppppgcp gqavevttle ellrylhgpq pprkgaeppa pltsralppe papallggps
      841 prphecaspl rldvppegrc asaparpals apaprlgvgg grrlpfsghr appalltrvp
      901 sggpsrysgg pgkhllylgr pegyrgralk rvdvekpqls lkpplvgpss rqavpnggrf
      961 nf
//
