# Supplementary material for: Origin and evolution of plexins, semaphorins, and Met receptor tyrosine kinases
Source: Sci Rep. 2019 Feb 13;9:1970. doi: 10.1038/s41598-019-38512-y (PMC6374515; doi:10.1038/s41598-019-38512-y)
Supplement: Supplementary file 3 — File S1 [file 41598_2019_38512_MOESM3_ESM.zip › Hsapi SEMA3B.gp]

LOCUS       Exported                 749 aa            linear   PRI 17-OCT-2017
DEFINITION  semaphorin-3B isoform 1 precursor [Homo sapiens].
ACCESSION   NP_001276989
VERSION     .
DBSOURCE    NM_001290060.1
KEYWORDS    .
SOURCE      Homo sapiens
  ORGANISM  Homo sapiens
REFERENCE   1  (bases 1 to 749)
  AUTHORS   Shahi P, Wang CY, Chou J, Hagerling C, Gonzalez Velozo H, Ruderisch 
            A, Yu Y, Lai MD, Werb Z.
  TITLE     GATA3 targets semaphorin 3B in mammary epithelial cells to suppress 
            breast cancer progression and metastasis
  JOURNAL   Oncogene 36 (40), 5567-5575 (2017)
  PUBMED    28581515
REFERENCE   2  (bases 1 to 749)
  AUTHORS   Tang H, Wu Y, Liu M, Qin Y, Wang H, Wang L, Li S, Zhu H, He Z, Luo 
            J, Wang H, Wang Q, Luo S.
  TITLE     SEMA3B improves the survival of patients with esophageal squamous 
            cell carcinoma by upregulating p53 and p21
  JOURNAL   Oncol. Rep. 36 (2), 900-908 (2016)
  PUBMED    27349960
REFERENCE   3  (bases 1 to 749)
  AUTHORS   Wang H, Jiang L, Gao B, Dong M.
  TITLE     Alteration of serum semaphorin 3B levels in preeclampsia
  JOURNAL   Clin. Chim. Acta 455, 60-63 (2016)
  PUBMED    26828533
REFERENCE   4  (bases 1 to 749)
  AUTHORS   Pang CH, Du W, Long J, Song LJ.
  TITLE     Mechanism of SEMA3B gene silencing and clinical significance in 
            glioma
  JOURNAL   Genet. Mol. Res. 15 (1) (2016)
  PUBMED    27050958
REFERENCE   5  (bases 1 to 749)
  AUTHORS   Loginov VI, Dmitriev AA, Senchenko VN, Pronina IV, Khodyrev DS, 
            Kudryavtseva AV, Krasnov GS, Gerashchenko GV, Chashchina LI, 
            Kazubskaya TP, Kondratieva TT, Lerman MI, Angeloni D, Braga EA, 
            Kashuba VI.
  TITLE     Tumor Suppressor Function of the SEMA3B Gene in Human Lung and Renal
            Cancers
  JOURNAL   PLoS ONE 10 (5), E0123369 (2015)
  PUBMED    25961819
REFERENCE   6  (bases 1 to 749)
  AUTHORS   Tse C, Xiang RH, Bracht T, Naylor SL.
  TITLE     Human Semaphorin 3B (SEMA3B) located at chromosome 3p21.3 suppresses
            tumor formation in an adenocarcinoma cell line
  JOURNAL   Cancer Res. 62 (2), 542-546 (2002)
  PUBMED    11809707
REFERENCE   7  (bases 1 to 749)
  AUTHORS   Takahashi T, Nakamura F, Jin Z, Kalb RG, Strittmatter SM.
  TITLE     Semaphorins A and E act as antagonists of neuropilin-1 and agonists 
            of neuropilin-2 receptors
  JOURNAL   Nat. Neurosci. 1 (6), 487-493 (1998)
  PUBMED    10196546
REFERENCE   8  (bases 1 to 749)
  AUTHORS   Sekido Y, Bader S, Latif F, Chen JY, Duh FM, Wei MH, Albanesi JP, 
            Lee CC, Lerman MI, Minna JD.
  TITLE     Human semaphorins A(V) and IV reside in the 3p21.3 small cell lung 
            cancer deletion region and demonstrate distinct expression patterns
  JOURNAL   Proc. Natl. Acad. Sci. U.S.A. 93 (9), 4120-4125 (1996)
  PUBMED    8633026
REFERENCE   9  (bases 1 to 749)
  AUTHORS   Wei MH, Latif F, Bader S, Kashuba V, Chen JY, Duh FM, Sekido Y, Lee 
            CC, Geil L, Kuzmin I, Zabarovsky E, Klein G, Zbar B, Minna JD, 
            Lerman MI.
  TITLE     Construction of a 600-kilobase cosmid clone contig and generation of
            a transcriptional map surrounding the lung cancer tumor suppressor 
            gene (TSG) locus on human chromosome 3p21.3: progress toward the 
            isolation of a lung cancer TSG
  JOURNAL   Cancer Res. 56 (7), 1487-1492 (1996)
  PUBMED    8603390
REFERENCE   10  (bases 1 to 749)
  AUTHORS   Puschel AW, Adams RH, Betz H.
  TITLE     Murine semaphorin D/collapsin is a member of a diverse gene family 
            and creates domains inhibitory for axonal extension
  JOURNAL   Neuron 14 (5), 941-948 (1995)
  PUBMED    7748561
REFERENCE   11  (bases 1 to 749)
  AUTHORS   .
  TITLE     Direct Submission
  JOURNAL   Exported Jul 30, 2018 from SnapGene Viewer 4.1.9
            http://www.snapgene.com
COMMENT     REVIEWED REFSEQ: This record has been curated by NCBI staff. The 
            reference sequence was derived from HY152168.1, U28369.1, BC009113.1
            and AI309508.1.
            Summary: The protein encoded by this gene belongs to the class-3 
            semaphorin/collapsin family, whose members function in growth cone 
            guidance during neuronal development. This family member inhibits 
            axonal extension and has been shown to act as a tumor suppressor by 
            inducing apoptosis. Alternative splicing of this gene results in 
            multiple transcript variants. [provided by RefSeq, Feb 2014].
            
            Transcript Variant: This variant (3) differs in the 5' UTR compared 
            to variant 1. Both variants 1 and 3 encode isoform 1.
            
            Publication Note:  This RefSeq record includes a subset of the 
            publications that are available for this gene. Please see the Gene 
            record to access additional publications.
            
            ##Evidence-Data-START##
            Transcript exon combination :: U28369.1, AF217991.1 [ECO:0000332] 
            RNAseq introns              :: single sample supports all introns
                                           SAMEA1966682, SAMEA1968189
                                           [ECO:0000348]
            ##Evidence-Data-END##
FEATURES             Location/Qualifiers
     source          1..749
                     /organism="Homo sapiens"
     sig_peptide     1..24
                     /inference="COORDINATES:same species:SignalP"
                     /note="/calculated_mol_wt=2223"
                     /calculated_mol_wt=2163
                     /label=SP
     mat_peptide     25..749
                     /product="Semaphorin-3B"
                     /experiment="experimental evidence, no additional details
                     recorded"
                     /note="propagated from UniProtKB/Swiss-Prot (Q13214.1)
                     /calculated_mol_wt=80917"
                     /calculated_mol_wt=80980
                     /label=propagated from UniProtKB/Swiss-Prot (Q13214.1)
     Region          31..512
                     /note="The Sema domain, a protein interacting module, of 
                     semaphorin 3B (Sema3B); cd11250"
                     /db_xref="CDD:200511"
                     /label=Sema
     Site            order(103..106,165..166,170,191,193..194,201,211,214..215,
                     217,222,251,276..280,282,396,400,403)
                     /site_type="other"
                     /note="putative plexin binding site [polypeptide binding]"
                     /db_xref="CDD:200511"
                     /label=putative plexin binding site [polypeptide binding]
     Site            order(252..253,256,259..261,295,298..299,300,302,306,
                     329..336,362..365,409,424)
                     /site_type="other"
                     /note="homodimer interface [polypeptide binding]"
                     /db_xref="CDD:200511"
                     /label=homodimer interface [polypeptide binding]
     Region          516..566
                     /note="domain found in Plexins, Semaphorins and Integrins; 
                     smart00423"
                     /db_xref="CDD:214655"
                     /label=PSI
     Region          575..665
                     /note="Immunoglobulin (Ig)-like domain of class III
                     semaphorin; cd05871"
                     /db_xref="CDD:143279"
                     /label=Ig
     Site            order(587,632)
                     /site_type="other"
                     /note="dimer interface [polypeptide binding]"
                     /db_xref="CDD:143279"
                     /label=dimer interface [polypeptide binding]
ORIGIN
        1 mgragaaavi pglallwavg lgsaapsppr lrlsfqelqa whglqtfsle rtccyqallv
       61 deergrlfvg aenhvaslnl dniskrakkl awpapvewre ecnwagkdig tecmnfvkll
      121 haynrthlla cgtgafhptc afvevghrae epvlrldpgr iedgkgkspy dprhraasvl
      181 vgeelysgva adlmgrdfti frslgqrpsl rtephdsrwl nepkfvkvfw ipesenpddd
      241 kiyfffreta veaapalgrl svsrvgqicr ndvggqrslv nkwttflkar lvcsvpgveg
      301 dthfdqlqdv fllssrdhrt pllyavfsts ssifqgsavc vysmndvrra flgpfahkeg
      361 pmhqwvsyqg rvpyprpgmc psktfgtfss tkdfpddviq farnhplmyn svlptggrpl
      421 flqvganytf tqiaadrvaa adghydvlfi gtdvgtvlkv isvpkgsrps aegllleelh
      481 vfedsaavts mqisskrhql yvasrsavaq ialhrcaahg rvctecclar dpycawdgva
      541 ctrfqpsakr rfrrqdvrng dpstlcsgds srpallehkv fgvegssafl eceprslqar
      601 vewtfqragv tahtqvlaee rtertargll lrrlrrrdsg vylcaaveqg ftqplrrlsl
      661 hvlsatqaer laraeeaapa appgpklwyr dflqlvepgg ggsanslrmc rpqpalqslp
      721 lesrrkgrnr rthapeprae rgprsathw
//
