# Supplementary material for: Origin and evolution of plexins, semaphorins, and Met receptor tyrosine kinases
Source: Sci Rep. 2019 Feb 13;9:1970. doi: 10.1038/s41598-019-38512-y (PMC6374515; doi:10.1038/s41598-019-38512-y)
Supplement: Supplementary file 3 — File S1 [file 41598_2019_38512_MOESM3_ESM.zip › Hsapi SEMA4G.gp]

LOCUS       Exported                 843 aa            linear   PRI 17-OCT-2017
DEFINITION  semaphorin-4G isoform 1 precursor [Homo sapiens].
ACCESSION   NP_060363
VERSION     .
DBSOURCE    NM_017893.3
KEYWORDS    RefSeq.
SOURCE      Homo sapiens
  ORGANISM  Homo sapiens
REFERENCE   1  (bases 1 to 843)
  AUTHORS   Wu S, Yuan W, Shen Y, Lu X, Li Y, Tian T, Jiang L, Zhuang X, Wu J, 
            Chu M.
  TITLE     The miR-608 rs4919510 polymorphism may modify cancer susceptibility 
            based on type
  JOURNAL   Tumour Biol. 39 (6), 1010428317703819 (2017)
  PUBMED    28653886
REFERENCE   2  (bases 1 to 843)
  AUTHORS   Horikawa Y, Wood CG, Yang H, Zhao H, Ye Y, Gu J, Lin J, Habuchi T, 
            Wu X.
  TITLE     Single nucleotide polymorphisms of microRNA machinery genes modify 
            the risk of renal cell carcinoma
  JOURNAL   Clin. Cancer Res. 14 (23), 7956-7962 (2008)
  PUBMED    19047128
REFERENCE   3  (bases 1 to 843)
  AUTHORS   Grupe A, Li Y, Rowland C, Nowotny P, Hinrichs AL, Smemo S, Kauwe JS,
            Maxwell TJ, Cherny S, Doil L, Tacey K, van Luchene R, Myers A, 
            Wavrant-De Vrieze F, Kaleem M, Hollingworth P, Jehu L, Foy C, Archer
            N, Hamilton G, Holmans P, Morris CM, Catanese J, Sninsky J, White 
            TJ, Powell J, Hardy J, O'Donovan M, Lovestone S, Jones L, Morris JC,
            Thal L, Owen M, Williams J, Goate A.
  TITLE     A scan of chromosome 10 identifies a novel locus showing strong 
            association with late-onset Alzheimer disease
  JOURNAL   Am. J. Hum. Genet. 78 (1), 78-88 (2006)
  PUBMED    16385451
REFERENCE   4  (bases 1 to 843)
  AUTHORS   Deloukas P, Earthrowl ME, Grafham DV, Rubenfield M, French L, 
            Steward CA, Sims SK, Jones MC, Searle S, Scott C, Howe K, Hunt SE, 
            Andrews TD, Gilbert JG, Swarbreck D, Ashurst JL, Taylor A, Battles 
            J, Bird CP, Ainscough R, Almeida JP, Ashwell RI, Ambrose KD, Babbage
            AK, Bagguley CL, Bailey J, Banerjee R, Bates K, Beasley H, 
            Bray-Allen S, Brown AJ, Brown JY, Burford DC, Burrill W, Burton J, 
            Cahill P, Camire D, Carter NP, Chapman JC, Clark SY, Clarke G, Clee 
            CM, Clegg S, Corby N, Coulson A, Dhami P, Dutta I, Dunn M, Faulkner 
            L, Frankish A, Frankland JA, Garner P, Garnett J, Gribble S, 
            Griffiths C, Grocock R, Gustafson E, Hammond S, Harley JL, Hart E, 
            Heath PD, Ho TP, Hopkins B, Horne J, Howden PJ, Huckle E, Hynds C, 
            Johnson C, Johnson D, Kana A, Kay M, Kimberley AM, Kershaw JK, 
            Kokkinaki M, Laird GK, Lawlor S, Lee HM, Leongamornlert DA, Laird G,
            Lloyd C, Lloyd DM, Loveland J, Lovell J, McLaren S, McLay KE, 
            McMurray A, Mashreghi-Mohammadi M, Matthews L, Milne S, Nickerson T,
            Nguyen M, Overton-Larty E, Palmer SA, Pearce AV, Peck AI, Pelan S, 
            Phillimore B, Porter K, Rice CM, Rogosin A, Ross MT, Sarafidou T, 
            Sehra HK, Shownkeen R, Skuce CD, Smith M, Standring L, Sycamore N, 
            Tester J, Thorpe A, Torcasso W, Tracey A, Tromans A, Tsolas J, Wall 
            M, Walsh J, Wang H, Weinstock K, West AP, Willey DL, Whitehead SL, 
            Wilming L, Wray PW, Young L, Chen Y, Lovering RC, Moschonas NK, 
            Siebert R, Fechtel K, Bentley D, Durbin R, Hubbard T, Doucette-Stamm
            L, Beck S, Smith DR, Rogers J.
  TITLE     The DNA sequence and comparative analysis of human chromosome 10
  JOURNAL   Nature 429 (6990), 375-381 (2004)
  PUBMED    15164054
REFERENCE   5  (bases 1 to 843)
  AUTHORS   Pasterkamp RJ, Kolodkin AL.
  TITLE     Semaphorin junction: making tracks toward neural connectivity
  JOURNAL   Curr. Opin. Neurobiol. 13 (1), 79-89 (2003)
  PUBMED    12593985
REFERENCE   6  (bases 1 to 843)
  AUTHORS   Dickson BJ.
  TITLE     Molecular mechanisms of axon guidance
  JOURNAL   Science 298 (5600), 1959-1964 (2002)
  PUBMED    12471249
REFERENCE   7  (bases 1 to 843)
  AUTHORS   Holtmaat AJ, De Winter F, De Wit J, Gorter JA, da Silva FH, 
            Verhaagen J.
  TITLE     Semaphorins: contributors to structural stability of hippocampal 
            networks?
  JOURNAL   Prog. Brain Res. 138, 17-38 (2002)
  PUBMED    12432760
REFERENCE   8  (bases 1 to 843)
  AUTHORS   .
  TITLE     Direct Submission
  JOURNAL   Exported Jul 30, 2018 from SnapGene Viewer 4.1.9
            http://www.snapgene.com
COMMENT     REVIEWED REFSEQ: This record has been curated by NCBI staff. The 
            reference sequence was derived from BC051030.1, AB046839.1 and 
            BC053507.1.
            On Mar 6, 2003 this sequence version replaced gi:8923551.
            Summary: Semaphorins are a large family of conserved secreted and 
            membrane associated proteins which possess a semaphorin (Sema) 
            domain and a PSI domain (found in plexins, semaphorins and 
            integrins) in the N-terminal extracellular portion. Based on 
            sequence and structural similarities, semaphorins are put into eight
            classes: invertebrates contain classes 1 and 2, viruses have class 
            V, and vertebrates contain classes 3-7. Semaphorins serve as axon 
            guidance ligands via multimeric receptor complexes, some (if not 
            all) containing plexin proteins. Multiple transcript variants 
            encoding different isoforms have been found for this gene. [provided
            by RefSeq, Feb 2011].
            
            Transcript Variant: This variant (1) represents the longer 
            transcript and encodes the longer isoform (1).
            
            ##Evidence-Data-START##
            Transcript exon combination :: BC110382.1, AB046839.1 [ECO:0000332] 
            RNAseq introns              :: single sample supports all introns
                                           SAMEA1968540, SAMEA1968832
                                           [ECO:0000348]
            ##Evidence-Data-END##
FEATURES             Location/Qualifiers
     source          1..843
                     /organism="Homo sapiens"
     sig_peptide     1..17
                     /inference="COORDINATES:same species:SignalP"
                     /note="/calculated_mol_wt=1942"
                     /calculated_mol_wt=1910
                     /label=SP
     Region          47..506
                     /note="The Sema domain, a protein interacting module, of 
                     semaphorin 4G (Sema4G); cd11262"
                     /db_xref="CDD:200523"
                     /label=Sema_4G
     Site            order(106..108,165,186,188..190,205,208,210,215,247,
                     277..281,283,359..360,395,399,402)
                     /site_type="other"
                     /note="plexin binding site [polypeptide binding]"
                     /db_xref="CDD:200523"
                     /label=plexin binding site [polypeptide binding]
     Site            order(248..249,257,260..262,296,299..301,303,305,324,
                     327..328,332..333,408,423)
                     /site_type="other"
                     /note="putative homodimer interface [polypeptide binding]"
                     /db_xref="CDD:200523"
                     /label=putative homodimer interface [polypeptide binding]
     Region          508..562
                     /note="Plexin repeat; pfam01437"
                     /db_xref="CDD:279745"
                     /label=PSI
     Region          572..655
                     /note="Immunoglobulin (Ig)-like domain of the class IV 
                     semaphorin Sema4B; cd05872"
                     /db_xref="CDD:143280"
                     /label=Ig
     Region          578..655
                     /note="Immunoglobulin like; smart00410"
                     /db_xref="CDD:214653"
                     /label=IG_like
     Site            order(584,625)
                     /site_type="other"
                     /note="dimer interface [polypeptide binding]"
                     /db_xref="CDD:143280"
                     /label=dimer interface [polypeptide binding]
     Region          681..703
                     /label=TM
     Site            681..701
                     /site_type="transmembrane region"
                     /experiment="experimental evidence, no additional details
                     recorded"
                     /note="propagated from UniProtKB/Swiss-Prot (Q9NTN9.1)"
                     /label=propagated from UniProtKB/Swiss-Prot (Q9NTN9.1)
     Site            800
                     /site_type="phosphorylation"
                     /experiment="experimental evidence, no additional details
                     recorded"
                     /note="Phosphoserine. {ECO:0000244|PubMed:23186163};
                     propagated from UniProtKB/Swiss-Prot (Q9NTN9.1)"
     Site            842
                     /site_type="phosphorylation"
                     /experiment="experimental evidence, no additional details
                     recorded"
                     /note="Phosphoserine. {ECO:0000250|UniProtKB:Q9WUH7};
                     propagated from UniProtKB/Swiss-Prot (Q9NTN9.1)"
ORIGIN
        1 mwgrlwplll siltatavpg pslrrpsrel datprmtipy eelsgtrhfk gqaqnystll
       61 leeasarllv gargalfsls andigdgahk eihweaspem qskchqkgkn nqtecfnhvr
      121 flqrlnsthl yacgthafqp lcaaidaeaf tlptsfeegk ekcpydparg ftgliidggl
      181 ytatryefrs ipdirrsrhp hslrteetpm hwlndaefvf svlvreskas avgdddkvyy
      241 ffterateeg sgsftqsrss hrvarvarvc kgdlggkkil qkkwtsflka rlichiplye
      301 tlrgvcslda etssrthfya aftlstqwkt leasaicryd laeiqavfag pymeyqdgsr
      361 rwgryeggvp eprpgscitd slrsqgynss qdlpslvldf vklhplmarp vvptrgrpll
      421 lkrnirythl tgtpvttpag ptydllflgt adgwihkavv lgsgmhiiee tqvfresqsv
      481 enlvisllqh slyvgapsgv iqlplsscsr yrscydcila rdpycgwdpg thacaaatti
      541 anrsqgsrta liqdiergnr gcessrdtgp ppplktrsvl rgddvllpcd qpsnlaralw
      601 llngsmglsd gqggyrvgvd gllvtdaqpe hsgnygcyae englrtllas ysltvrpatp
      661 apapkapatp gaqlapdvrl lyvlaiaalg glclilassl lyvaclregr rgrrrkyslg
      721 rasraggsav qlqtvsgqcp geedegddeg agglegsclq iipgegapap pppppppppa
      781 eltnglvalp srlrrmngns yvllrqsnng vpagpcsfae elsrilekrk htqlveqlde
      841 ssv
//
