# Supplementary material for: Origin and evolution of plexins, semaphorins, and Met receptor tyrosine kinases
Source: Sci Rep. 2019 Feb 13;9:1970. doi: 10.1038/s41598-019-38512-y (PMC6374515; doi:10.1038/s41598-019-38512-y)
Supplement: Supplementary file 3 — File S1 [file 41598_2019_38512_MOESM3_ESM.zip › Tadha Sema-FN1.gp]

LOCUS       Exported                1192 aa            linear   UNA 31-JUL-2018
DEFINITION  natural linear DNA
ACCESSION   .
VERSION     .
DBSOURCE    .
KEYWORDS    .
SOURCE      natural protein sequence
  ORGANISM  unspecified
REFERENCE   1  (bases 1 to 1192)
  AUTHORS   .
  TITLE     Direct Submission
  JOURNAL   Exported Jul 31, 2018 from SnapGene 4.2.3
            http://www.snapgene.com
FEATURES             Location/Qualifiers
     source          1..1192
                     /organism="unspecified"
     Region          1..450
                     /label=Sema
                     /label=Sema (Sema5)
     Region          454..509
                     /label=PSI
     Region          591..690
                     /note="PROSITE"
                     /label=FN3
     Region          718..740
                     /label=TM
ORIGIN
        1 maydsgrrkl ivgaknafvs ldtsdislsp rvypvpvnqa ikstctsarp tkvqqcenfv
       61 rvllvhddtl lvcgtnayqp icqnrslsnl dnmltnpqny ycpsdptvdn gaivdgnkia
      121 fsynhngnpt iqmselenvn syvrsevnnr wlndphyvae islpgeifff frehateaet
      181 vekmifsrvs rickndqgap naglrhmmts fqkarldcsl pgqypyyfny mkhvqhisgt
      241 ynpngihtkr dlfygvftta tngvvtssai cvydvkalnt sffsdfkaqr fndtnsgpkl
      301 dvdsawirqk nplvdryrlc kqspttaade akvafkyqlm ynpvqpltgr plyvrtgqfs
      361 riaidqvtak sgevydvmfv sldtghvdkv vmlldsatrk ftkahkieti dvlpsyakgn
      421 nrkilsmelh kansksylyl gtetlvaqvp lsqcqryksc edclgikdpy cgwntqsnlc
      481 ttmpssnmqh wlqrlddrtv dscpcvsscs ltatsvsyts avlsvslsgt ncnsgaallr
      541 dniiyknytn ritstniqvd nlspgksftf emrpfqaktc gnlcntkvtt kagtpilnel
      601 siqnnrinik wravadlptn kaiyyqiyrk gdnctkfiht ttttaekslt yedgnirtnq
      661 qydysvracy snktedcvas qwksistsgi iiptvssifs svgvtsnpqg qgngvnvwly
      721 afistagllv itvivaiyll crqsnkrktf ytgedsknvt eldtittpnt paasitstpm
      781 knnnasiqqf vnltkneelh rsnnnlsmst sntlnsvngi ppnydkcmdn pnlayesmkp
      841 edqvdystns lkrdlpkayh ngpynslpae frkngldgkq qstngydsdi vvpkhgmhtn
      901 tlphnitnqs grgqssarkq lfhslprdas lnsqdykirr pkkldllplh dedelstpdd
      961 etrynslgrq ssrrgngsvy dsspndplpp rsprkkqyds mqsasedeir ynsmnrrtpr
     1021 kqkilpgsks htnspvdpla ssqnkfgsln remnrsrsyd peysmasiyg ttprqlsvqh
     1081 nrnydynpsl sqipsddnye hgyqsdgrtp rsrrgsndyp ssnsrrgsln rdpsvsgtip
     1141 rskyvrelsa gnhrgpgnle issssshrss nrsdamiesf yllkaytvvn lt
//
