# Supplementary material for: Origin and evolution of plexins, semaphorins, and Met receptor tyrosine kinases
Source: Sci Rep. 2019 Feb 13;9:1970. doi: 10.1038/s41598-019-38512-y (PMC6374515; doi:10.1038/s41598-019-38512-y)
Supplement: Supplementary file 3 — File S1 [file 41598_2019_38512_MOESM3_ESM.zip › Hsapi MET.gp]

LOCUS       Exported                1408 aa            linear   PRI 05-NOV-2017
DEFINITION  MET proto-oncogene protein [Homo sapiens].
ACCESSION   AAA59591
VERSION     .
DBSOURCE    J02958.1
KEYWORDS    .
SOURCE      Homo sapiens
  ORGANISM  Homo sapiens
REFERENCE   1  (bases 1 to 1408)
  AUTHORS   Park M, Dean M, Kaul K, Braun MJ, Gonda MA, Vande Woude G.
  TITLE     Sequence of MET protooncogene cDNA has features characteristic of 
            the tyrosine kinase family of growth-factor receptors
  JOURNAL   Proc. Natl. Acad. Sci. U.S.A. 84 (18), 6379-6383 (1987)
  PUBMED    2819873
REFERENCE   2  (bases 1 to 1408)
  AUTHORS   .
  TITLE     Direct Submission
  JOURNAL   Exported Jul 30, 2018 from SnapGene Viewer 4.1.9
            http://www.snapgene.com
COMMENT     On Jul 26, 1993 this sequence version replaced gi:187559.
            Draft entry and computer-readable sequence of sequence [1] kindly 
            provided 09-OCT-1987.
            Method: conceptual translation.
FEATURES             Location/Qualifiers
     source          1..1408
                     /organism="Homo sapiens"
     Region          1..24
                     /label=SP
     Region          40..515
                     /note="The Sema domain, a protein interacting module, of 
                     MET (also called hepatocyte growth factor receptor, HGFR); 
                     cd11278"
                     /db_xref="CDD:200539"
                     /label=Sema
     Site            order(124..127,148,190..192,218,220..223,229..230,286)
                     /site_type="other"
                     /db_xref="CDD:200539"
                     /label=HGF binding site [polypeptide binding]
     Site            order(301,331..334,369,376,426..427,431,469..470)
                     /site_type="other"
                     /db_xref="CDD:200539"
                     /label=InlB binding site [polypeptide binding]
     Region          520..561
                     /note="domain found in Plexins, Semaphorins and Integrins; 
                     smart00423"
                     /db_xref="CDD:214655"
                     /label=PSI
     Region          564..654
                     /note="First repeat of the IPT domain of Plexins and Cell 
                     Surface Receptors (PCSR) . Plexins are involved in the 
                     regulation of cell proliferation and of cellular adhesion 
                     and repulsion receptors. In general, there are three copies
                     of the IPT domain present...; cd01180"
                     /db_xref="CDD:238585"
                     /label=IPT
     Region          658..738
                     /note="Second repeat of the IPT domain of Plexins and Cell 
                     Surface Receptors (PCSR) . Plexins are involved in the 
                     regulation of cell proliferation and of cellular adhesion 
                     and repulsion receptors. In general, there are three copies
                     of the IPT domain present...; cd01179"
                     /db_xref="CDD:238584"
                     /label=IPT
     Region          743..853
                     /note="Immunoglobulin-like fold, Plexins, Transcription 
                     factors (IPT). IPTs are also known as Transcription factor 
                     ImmunoGlobin (TIG) domains. They are present in 
                     intracellular transcription factors, cell surface receptors
                     (such as plexins and scatter factor...; cl15674"
                     /db_xref="CDD:301692"
                     /label=IPT
     Region          858..943
                     /note="ig-like, plexins, transcription factors; smart00429"
                     /db_xref="CDD:214657"
                     /label=IPT
     Region          950..972
                     /label=TM
     Region          1096..1355
                     /note="Protein tyrosine kinase; pfam07714"
                     /db_xref="CDD:285015"
                     /label=Pkinase_Tyr
     Region          1100..1361
                     /note="Catalytic domain of the Protein Tyrosine Kinases, 
                     Met and Ron; cd05058"
                     /db_xref="CDD:270649"
                     /label=PTK
     Site            order(1102..1105,1110,1126,1128,1158,1175..1178,1181..1182,
                     1222,1226..1227,1229,1239..1240,1260..1264,1273,1307)
                     /site_type="active"
                     /db_xref="CDD:270649"
     Site            order(1102..1105,1110,1126,1128,1158,1175..1178,1181..1182,
                     1226..1227,1229,1239..1240)
                     /site_type="other"
                     /db_xref="CDD:270649"
                     /label=ATP binding site [chemical binding]
     Site            order(1222,1226,1260..1264,1273,1307)
                     /site_type="other"
                     /note="polypeptide substrate binding site [polypeptide 
                     binding]"
                     /db_xref="CDD:270649"
     Site            order(1239..1258,1260..1266)
                     /site_type="other"
                     /db_xref="CDD:270649"
                     /label=activation loop (A-loop)
ORIGIN
        1 mkapavlapg ilvllftlvq rsngeckeal aksemnvnmk yqlpnftaet piqnvilheh
       61 hiflgatnyi yvlneedlqk vaeyktgpvl ehpdcfpcqd csskanlsgg vwkdninmal
      121 vvdtyyddql iscgsvnrgt cqrhvfphnh tadiqsevhc ifspqieeps qcpdcvvsal
      181 gakvlssvkd rfinffvgnt inssyfpdhp lhsisvrrlk etkdgfmflt dqsyidvlpe
      241 frdsypikyv hafesnnfiy fltvqretld aqtfhtriir fcsinsglhs ymemplecil
      301 tekrkkrstk kevfnilqaa yvskpgaqla rqigaslndd ilfgvfaqsk pdsaepmdrs
      361 amcafpikyv ndffnkivnk nnvrclqhfy gpnhehcfnr tllrnssgce arrdeyrtef
      421 ttalqrvdlf mgqfsevllt sistfikgdl tianlgtseg rfmqvvvsrs gpstphvnfl
      481 ldshpvspev ivehtlnqng ytlvitgkki tkiplnglgc rhfqscsqcl sappfvqcgw
      541 chdkcvrsee clsgtwtqqi clpaiykvfp nsapleggtr lticgwdfgf rrnnkfdlkk
      601 trvllgnesc tltlsestmn tlkctvgpam nkhfnmsiii snghgttqys tfsyvdpvit
      661 sispkygpma ggtlltltgn ylnsgnsrhi siggktctlk svsnsilecy tpaqtistef
      721 avklkidlan retsifsyre dpivyeihpt ksfistwwke plnivsflfc fasggstitg
      781 vgknlnsvsv prmvinvhea grnftvacqh rsnseiicct tpslqqlnlq lplktkaffm
      841 ldgilskyfd liyvhnpvfk pfekpvmism gnenvleikg ndidpeavkg evlkvgnksc
      901 enihlhseav lctvpndllk lnselniewk qaisstvlgk vivqpdqnft gliagvvsis
      961 talllllgff lwlkkrkqik dlgselvryd arvhtphldr lvsarsvspt temvsnesvd
     1021 yratfpedqf pnssqngscr qvqypltdms piltsgdsdi sspllqntvh idlsalnpel
     1081 vqavqhvvig psslivhfne vigrghfgcv yhgtlldndg kkihcavksl nritdigevs
     1141 qfltegiimk dfshpnvlsl lgiclrsegs plvvlpymkh gdlrnfirne thnptvkdli
     1201 gfglqvakam kylaskkfvh rdlaarncml dekftvkvad fglardmydk eyysvhnktg
     1261 aklpvkwmal eslqtqkftt ksdvwsfgvv lwelmtrgap pypdvntfdi tvyllqgrrl
     1321 lqpeycpdpl yevmlkcwhp kaemrpsfse lvsrisaifs tfigehyvhv natyvnvkcv
     1381 apypsllsse dnaddevdtr pasfwets
//
