# Supplementary material for: Origin and evolution of plexins, semaphorins, and Met receptor tyrosine kinases
Source: Sci Rep. 2019 Feb 13;9:1970. doi: 10.1038/s41598-019-38512-y (PMC6374515; doi:10.1038/s41598-019-38512-y)
Supplement: Supplementary file 3 — File S1 [file 41598_2019_38512_MOESM3_ESM.zip › Hsapi SEMA3F.gp]

LOCUS       Exported                 785 aa            linear   PRI 17-OCT-2017
DEFINITION  semaphorin-3F isoform 1 precursor [Homo sapiens].
ACCESSION   NP_004177
VERSION     .
DBSOURCE    NM_004186.4
KEYWORDS    .
SOURCE      Homo sapiens
  ORGANISM  Homo sapiens
REFERENCE   1  (bases 1 to 785)
  AUTHORS   Xie W, Su W, Zhang L, Shang Q, Su B.
  TITLE     SSeCKS/AKAP12 induces repulsion between human prostate cancer and 
            microvessel endothelial cells through the activation of Semaphorin 
            3F
  JOURNAL   Biochem. Biophys. Res. Commun. 490 (4), 1394-1398 (2017)
  PUBMED    28698137
REFERENCE   2  (bases 1 to 785)
  AUTHORS   Stallone G, Matteo M, Netti GS, Infante B, Di Lorenzo A, 
            Prattichizzo C, Carlucci S, Trezza F, Gesualdo L, Greco P, 
            Grandaliano G.
  TITLE     Semaphorin 3F expression is reduced in pregnancy complicated by 
            preeclampsia. An observational clinical study
  JOURNAL   PLoS ONE 12 (3), E0174400 (2017)
  PUBMED    28350837
REFERENCE   3  (bases 1 to 785)
  AUTHORS   Aversa R, Sorrentino A, Esposito R, Ambrosio MR, Amato A, Zambelli 
            A, Ciccodicola A, D'Apice L, Costa V.
  TITLE     Alternative Splicing in Adhesion- and Motility-Related Genes in 
            Breast Cancer
  JOURNAL   Int J Mol Sci 17 (1), E121 (2016)
  PUBMED    26784191
REFERENCE   4  (bases 1 to 785)
  AUTHORS   Bollard J, Massoma P, Vercherat C, Blanc M, Lepinasse F, Gadot N, 
            Couderc C, Poncet G, Walter T, Joly MO, Hervieu V, Scoazec JY, Roche
            C.
  TITLE     The axon guidance molecule semaphorin 3F is a negative regulator of 
            tumor progression and proliferation in ileal neuroendocrine tumors
  JOURNAL   Oncotarget 6 (34), 36731-36745 (2015)
  PUBMED    26447612
REFERENCE   5  (bases 1 to 785)
  AUTHORS   Gao X, Tang C, Shi W, Feng S, Qin W, Jiang T, Sun Y.
  TITLE     Semaphorin-3F functions as a tumor suppressor in colorectal cancer 
            due to regulation by DNA methylation
  JOURNAL   Int J Clin Exp Pathol 8 (10), 12766-12774 (2015)
  PUBMED    26722466
REFERENCE   6  (bases 1 to 785)
  AUTHORS   Sekido Y, Bader S, Latif F, Chen JY, Duh FM, Wei MH, Albanesi JP, 
            Lee CC, Lerman MI, Minna JD.
  TITLE     Human semaphorins A(V) and IV reside in the 3p21.3 small cell lung 
            cancer deletion region and demonstrate distinct expression patterns
  JOURNAL   Proc. Natl. Acad. Sci. U.S.A. 93 (9), 4120-4125 (1996)
  PUBMED    8633026
REFERENCE   7  (bases 1 to 785)
  AUTHORS   Adams MD, Kerlavage AR, Fleischmann RD, Fuldner RA, Bult CJ, Lee NH,
            Kirkness EF, Weinstock KG, Gocayne JD, White O et al.
  TITLE     Initial assessment of human gene diversity and expression patterns 
            based upon 83 million nucleotides of cDNA sequence
  JOURNAL   Nature 377 (6547 SUPPL), 3-174 (1995)
  PUBMED    7566098
REFERENCE   8  (bases 1 to 785)
  AUTHORS   Goshima Y, Nakamura F, Strittmatter P, Strittmatter SM.
  TITLE     Collapsin-induced growth cone collapse mediated by an intracellular 
            protein related to UNC-33
  JOURNAL   Nature 376 (6540), 509-514 (1995)
  PUBMED    7637782
REFERENCE   9  (bases 1 to 785)
  AUTHORS   Kolodkin AL, Matthes DJ, Goodman CS.
  TITLE     The semaphorin genes encode a family of transmembrane and secreted 
            growth cone guidance molecules
  JOURNAL   Cell 75 (7), 1389-1399 (1993)
  PUBMED    8269517
REFERENCE   10  (bases 1 to 785)
  AUTHORS   Luo Y, Raible D, Raper JA.
  TITLE     Collapsin: a protein in brain that induces the collapse and 
            paralysis of neuronal growth cones
  JOURNAL   Cell 75 (2), 217-227 (1993)
  PUBMED    8402908
REFERENCE   11  (bases 1 to 785)
  AUTHORS   .
  TITLE     Direct Submission
  JOURNAL   Exported Jul 30, 2018 from SnapGene Viewer 4.1.9
            http://www.snapgene.com
COMMENT     REVIEWED REFSEQ: This record has been curated by NCBI staff. The 
            reference sequence was derived from BF058597.1, BC042914.1, 
            AA378582.1 and CB240860.1.
            On May 16, 2008 this sequence version replaced gi:31377802.
            Summary: This gene encodes a member of the semaphorin III family of 
            secreted signaling proteins that are involved in axon guidance 
            during neuronal development. The encoded protein contains an 
            N-terminal Sema domain, an immunoglobulin loop and a C-terminal 
            basic domain. This gene is expressed by the endothelial cells where 
            it was found to act in an autocrine fashion to induce apoptosis, 
            inhibit cell proliferation and survival, and function as an 
            anti-tumorigenic agent. Alternative splicing results in multiple 
            transcript variants encoding different isoforms. [provided by 
            RefSeq, Jan 2016].
            
            Transcript Variant: This variant (1) encodes the longest isoform 
            (1).
            
            Publication Note:  This RefSeq record includes a subset of the 
            publications that are available for this gene. Please see the Gene 
            record to access additional publications.
            
            ##Evidence-Data-START##
            Transcript exon combination :: BC042914.1, U33920.1 [ECO:0000332] 
            RNAseq introns              :: single sample supports all introns
                                           SAMEA1965299, SAMEA1968189
                                           [ECO:0000348]
            ##Evidence-Data-END##
FEATURES             Location/Qualifiers
     source          1..785
                     /organism="Homo sapiens"
     sig_peptide     1..18
                     /inference="COORDINATES:same species:SignalP"
                     /note="/calculated_mol_wt=1912"
                     /calculated_mol_wt=1868
                     /label=SP
     mat_peptide     19..785
                     /product="Semaphorin-3F"
                     /experiment="experimental evidence, no additional details
                     recorded"
                     /note="propagated from UniProtKB/Swiss-Prot (Q13275.2)
                     /calculated_mol_wt=86488"
                     /calculated_mol_wt=86534
                     /label=propagated from UniProtKB/Swiss-Prot (Q13275.2)
     Region          32..544
                     /note="The Sema domain, a protein interacting module, of 
                     semaphorin 3F (Sema3F); cd11254"
                     /db_xref="CDD:200515"
                     /label=Sema
     Site            order(105..108,198..199,203,224,226..227,234,244,247..248,
                     250,255,284,307..311,313,429,433,436)
                     /site_type="other"
                     /note="putative plexin binding site [polypeptide binding]"
                     /db_xref="CDD:200515"
                     /label=putative plexin binding site [polypeptide binding]
     Site            order(285..287,290..292,326,329..330,332,334,338,361..368,
                     394..397,442,457)
                     /site_type="other"
                     /note="homodimer interface [polypeptide binding]"
                     /db_xref="CDD:200515"
                     /label=homodimer interface [polypeptide binding]
     Region          548..598
                     /note="domain found in Plexins, Semaphorins and Integrins; 
                     smart00423"
                     /db_xref="CDD:214655"
                     /label=PSI
     Region          609..697
                     /note="Immunoglobulin (Ig)-like domain of class III
                     semaphorin; cd05871"
                     /db_xref="CDD:143279"
                     /label=Ig
     Region          612..696
                     /note="Immunoglobulin like; smart00410"
                     /db_xref="CDD:214653"
                     /label=IG_like
     Site            order(621,666)
                     /site_type="other"
                     /note="dimer interface [polypeptide binding]"
                     /db_xref="CDD:143279"
                     /label=dimer interface [polypeptide binding]
ORIGIN
        1 mlvaglllwa slltgawpsf ptqdhlpatp rvrlsfkelk atgtahffnf llnttdyril
       61 lkdedhdrmy vgskdyvlsl dlhdinrepl iihwaaspqr ieecvlsgkd vngecgnfvr
      121 liqpwnrthl yvcgtgaynp mctyvnrgrr aqatpwtqtq avrgrgsrat dgalrpmpta
      181 prqdyifyle perlesgkgk cpydpkldta salineelya gvyidfmgtd aaifrtlgkq
      241 tamrtdqyns rwlndpsfih aelipdsaer nddklyfffr ersaeapqsp avyarigric
      301 lnddgghccl vnkwstflka rlvcsvpged giethfdelq dvfvqqtqdv rnpviyavft
      361 ssgsvfrgsa vcvysmadir mvfngpfahk egpnyqwmpf sgkmpyprpg tcpggtftps
      421 mkstkdypde vinfmrshpl myqavyplqr rplvvrtgap yrlttiavdq vdaadgryev
      481 lflgtdrgtv qkvivlpkdd qeleelmlee vevfkdpapv ktmtisskrq qlyvasavgv
      541 thlslhrcqa ygaacadccl ardpycawdg qacsrytass krrsrrqdvr hgnpirqcrg
      601 fnsnanknav esvqygvags aaflecqprs pqatvkwlfq rdpgdrrrei raedrflrte
      661 qglllralql sdrglyscta tennfkhvvt rvqlhvlgrd avhaalfppl smsappppga
      721 gpptppyqel aqllaqpevg lihqycqgyw rhvppsprea pgaprspepq dqkkprnrrh
      781 hppdt
//
