# Supplementary material for: Origin and evolution of plexins, semaphorins, and Met receptor tyrosine kinases
Source: Sci Rep. 2019 Feb 13;9:1970. doi: 10.1038/s41598-019-38512-y (PMC6374515; doi:10.1038/s41598-019-38512-y)
Supplement: Supplementary file 3 — File S1 [file 41598_2019_38512_MOESM3_ESM.zip › Hsapi SEMA4C.gp]

LOCUS       Exported                 833 aa            linear   PRI 17-OCT-2017
DEFINITION  semaphorin-4C precursor [Homo sapiens].
ACCESSION   NP_060259
VERSION     .
DBSOURCE    NM_017789.4
KEYWORDS    .
SOURCE      Homo sapiens
  ORGANISM  Homo sapiens
REFERENCE   1  (bases 1 to 833)
  AUTHORS   Song J, Li Y.
  TITLE     miR-25-3p reverses epithelial-mesenchymal transition via targeting 
            Sema4C in cisplatin-resistance cervical cancer cells
  JOURNAL   Cancer Sci. 108 (1), 23-31 (2017)
  PUBMED    27743413
REFERENCE   2  (bases 1 to 833)
  AUTHORS   Li J, Wang Q, Wen R, Liang J, Zhong X, Yang W, Su D, Tang J.
  TITLE     MiR-138 inhibits cell proliferation and reverses 
            epithelial-mesenchymal transition in non-small cell lung cancer 
            cells by targeting GIT1 and SEMA4C
  JOURNAL   J. Cell. Mol. Med. 19 (12), 2793-2805 (2015)
  PUBMED    26283050
REFERENCE   3  (bases 1 to 833)
  AUTHORS   Yang Q, Wang Y, Lu X, Zhao Z, Zhu L, Chen S, Wu Q, Chen C, Wang Z.
  TITLE     MiR-125b regulates epithelial-mesenchymal transition via targeting 
            Sema4C in paclitaxel-resistant breast cancer cells
  JOURNAL   Oncotarget 6 (5), 3268-3279 (2015)
  PUBMED    25605244
REFERENCE   4  (bases 1 to 833)
  AUTHORS   Zhou QD, Ning Y, Zeng R, Chen L, Kou P, Xu CO, Pei GC, Han M, Xu G.
  TITLE     Erbin interacts with Sema4C and inhibits Sema4C-induced 
            epithelial-mesenchymal transition in HK2 cells
  JOURNAL   J. Huazhong Univ. Sci. Technol. Med. Sci. 33 (5), 672-679 (2013)
  PUBMED    24142719
REFERENCE   5  (bases 1 to 833)
  AUTHORS   Ye SM, Han M, Kan CY, Yang LL, Yang J, Ma QF, Wang SX.
  TITLE     [Expression and clinical significance of Sema4C in esophageal 
            cancer, gastric cancer and rectal cancer]
  JOURNAL   Zhonghua Yi Xue Za Zhi 92 (28), 1954-1958 (2012)
  PUBMED    22944267
REFERENCE   6  (bases 1 to 833)
  AUTHORS   Inagaki S, Ohoka Y, Sugimoto H, Fujioka S, Amazaki M, Kurinami H, 
            Miyazaki N, Tohyama M, Furuyama T.
  TITLE     Sema4c, a transmembrane semaphorin, interacts with a post-synaptic 
            density protein, PSD-95
  JOURNAL   J. Biol. Chem. 276 (12), 9174-9181 (2001)
  PUBMED    11134026
REFERENCE   7  (bases 1 to 833)
  AUTHORS   Ohoka Y, Hirotani M, Sugimoto H, Fujioka S, Furuyama T, Inagaki S.
  TITLE     Semaphorin 4C, a transmembrane semaphorin, [corrected] associates 
            with a neurite-outgrowth-related protein, SFAP75
  JOURNAL   Biochem. Biophys. Res. Commun. 280 (1), 237-243 (2001)
  PUBMED    11162505
REFERENCE   8  (bases 1 to 833)
  AUTHORS   Wang LH, Kalb RG, Strittmatter SM.
  TITLE     A PDZ protein regulates the distribution of the transmembrane 
            semaphorin, M-SemF
  JOURNAL   J. Biol. Chem. 274 (20), 14137-14146 (1999)
  PUBMED    10318831
REFERENCE   9  (bases 1 to 833)
  AUTHORS   Simmons AD, Puschel AW, McPherson JD, Overhauser J, Lovett M.
  TITLE     Molecular cloning and mapping of human semaphorin F from the 
            Cri-du-chat candidate interval
  JOURNAL   Biochem. Biophys. Res. Commun. 242 (3), 685-691 (1998)
  PUBMED    9464278
REFERENCE   10  (bases 1 to 833)
  AUTHORS   Inagaki S, Furuyama T, Iwahashi Y.
  TITLE     Identification of a member of mouse semaphorin family
  JOURNAL   FEBS Lett. 370 (3), 269-272 (1995)
  PUBMED    7656991
REFERENCE   11  (bases 1 to 833)
  AUTHORS   .
  TITLE     Direct Submission
  JOURNAL   Exported Jul 30, 2018 from SnapGene Viewer 4.1.9
            http://www.snapgene.com
COMMENT     VALIDATED REFSEQ: This record has undergone validation or 
            preliminary review. The reference sequence was derived from 
            BI518922.1, BC109104.1 and BC017476.1.
            On Sep 20, 2007 this sequence version replaced gi:40804744.
            Publication Note:  This RefSeq record includes a subset of the 
            publications that are available for this gene. Please see the Gene 
            record to access additional publications.
            
            ##Evidence-Data-START##
            Transcript exon combination :: AY358842.1, BC109103.1 [ECO:0000332] 
            RNAseq introns              :: mixed/partial sample support
                                           SAMEA1965299, SAMEA1966682
                                           [ECO:0000350]
            ##Evidence-Data-END##
FEATURES             Location/Qualifiers
     source          1..833
                     /organism="Homo sapiens"
     sig_peptide     1..20
                     /inference="COORDINATES:same species:SignalP"
                     /note="/calculated_mol_wt=2219"
                     /calculated_mol_wt=2159
                     /label=SP
     mat_peptide     21..833
                     /product="Semaphorin-4C"
                     /experiment="experimental evidence, no additional details
                     recorded"
                     /note="propagated from UniProtKB/Swiss-Prot (Q9C0C4.2)
                     /calculated_mol_wt=90423"
                     /calculated_mol_wt=90485
                     /label=propagated from UniProtKB/Swiss-Prot (Q9C0C4.2)
     Region          31..496
                     /note="The Sema domain, a protein interacting module, of 
                     semaphorin 4C (Sema4C); cd11258"
                     /db_xref="CDD:200519"
                     /label=Sema
     Region          46..489
                     /experiment="experimental evidence, no additional details
                     recorded"
                     /note="propagated from UniProtKB/Swiss-Prot (Q9C0C4.2)"
                     /label=Dominant negative effect on myogenic differenti
     Site            order(101..103,161,182,184..185,187,202,205,207,212,244,
                     268..272,274,352..353,388,392,395)
                     /site_type="other"
                     /note="plexin binding site [polypeptide binding]"
                     /db_xref="CDD:200519"
                     /label=plexin binding site [polypeptide binding]
     Site            order(245..246,248,251..253,287,290..292,294,296,319..321,
                     325..326,401,416)
                     /site_type="other"
                     /note="putative homodimer interface [polypeptide binding]"
                     /db_xref="CDD:200519"
                     /label=putative homodimer interface [polypeptide binding]
     Region          500..550
                     /note="domain found in Plexins, Semaphorins and Integrins; 
                     smart00423"
                     /db_xref="CDD:214655"
                     /label=PSI
     Region          560..647
                     /note="Immunoglobulin domain; cl11960"
                     /db_xref="CDD:325142"
                     /label=Ig
     Region          661..683
                     /label=TM
     Site            664..684
                     /site_type="transmembrane region"
                     /experiment="experimental evidence, no additional details
                     recorded"
                     /note="propagated from UniProtKB/Swiss-Prot (Q9C0C4.2)"
                     /label=propagated from UniProtKB/Swiss-Prot (Q9C0C4.2)
     Site            742
                     /site_type="phosphorylation"
                     /experiment="experimental evidence, no additional details
                     recorded"
                     /note="Phosphoserine. {ECO:0000244|PubMed:23186163};
                     propagated from UniProtKB/Swiss-Prot (Q9C0C4.2)"
     Region          830..833
                     /experiment="experimental evidence, no additional details
                     recorded"
                     /note="propagated from UniProtKB/Swiss-Prot (Q9C0C4.2)"
                     /label=PDZ-binding
ORIGIN
        1 maphwavwll aarlwglgig aevwwnlvpr ktvssgelat vvrrfsqtgi qdfltltlte
       61 ptgllyvgar ealfafsmea lelqgaiswe apvekkteci qkgknnqtec fnfirflqpy
      121 nashlyvcgt yafqpkctyv nmltftlehg efedgkgkcp ydpakghagl lvdgelysat
      181 lnnflgtepi ilrnmgphhs mkteylafwl nephfvgsay vpesvgsftg dddkvyfffr
      241 eravesdcya eqvvarvarv ckgdmggart lqrkwttflk arlacsapnw qlyfnqlqam
      301 htlqdtswhn ttffgvfqaq wgdmylsaic eyqleeiqrv fegpykeyhe eaqkwdrytd
      361 pvpsprpgsc innwhrrhgy tsslelpdni lnfvkkhplm eeqvgprwsr pllvkkgtnf
      421 thlvadrvtg ldgatytvlf igtgdgwllk avslgpwvhl ieelqlfdqe pmrslvlsqs
      481 kkllfagsrs qlvqlpvadc mkyrscadcv lardpycaws vntsrcvavg ghsgslliqh
      541 vmtsdtsgic nlrgskkvrp tpknitvvag tdlvlpchls snlaharwtf ggrdlpaeqp
      601 gsflydarlq alvvmaaqpr hagayhcfse eqgarlaaeg ylvavvagps vtlearaple
      661 nlglvwlavv algavclvll llvlslrrrl reelekgaka tertlvyple lpkeptsppf
      721 rpcpepdekl wdpvgyyysd gslkivpgha rcqpgggpps pppgipgqpl psptrlhlgg
      781 grnsnangyv rlqlggedrg glghplpela delrrklqqr qplpdsnpee ssv
//
