# Supplementary material for: Origin and evolution of plexins, semaphorins, and Met receptor tyrosine kinases
Source: Sci Rep. 2019 Feb 13;9:1970. doi: 10.1038/s41598-019-38512-y (PMC6374515; doi:10.1038/s41598-019-38512-y)
Supplement: Supplementary file 3 — File S1 [file 41598_2019_38512_MOESM3_ESM.zip › Aquee Sema1A.gp]

LOCUS       Exported                 806 aa            linear   UNA 31-JUL-2018
DEFINITION  natural linear DNA
ACCESSION   .
VERSION     .
DBSOURCE    .
KEYWORDS    .
SOURCE      natural protein sequence
  ORGANISM  unspecified
REFERENCE   1  (bases 1 to 806)
  AUTHORS   .
  TITLE     Direct Submission
  JOURNAL   Exported Jul 31, 2018 from SnapGene 4.2.3
            http://www.snapgene.com
FEATURES             Location/Qualifiers
     source          1..806
                     /organism="unspecified"
     Region          1..19
                     /note="SignalP 4.1"
                     /label=SP
     Region          24..492
                     /label=Sema
                     /label=Sema (Sema5)
     Region          503..549
                     /label=PSI
     Region          652..673
                     /label=TM
ORIGIN
        1 mkaalllssi fcllvtasss pncrtvsygr actglsvtql slagqvllvg gnnsiysfdt
       61 sprlevkesf siapssdris qckidtvtld sstecgnvvr vlqqvssaal saamlsndsm
      121 etalndsvmv cgtnafypkc tfhkiynlsd wiefetgnal igfspysvts ksigllgsng
      181 rfytgtnfgr fstsfrisva lhplrfnrsf dinthssspi wfsisstdfv siyeigdyiy
      241 vflnepaeev degnsityar vvrfcksdpg flignippvl fstfqkvrit csysrhkssp
      301 kfyydriist ylnwqndstp sptlyatfss singpegtav ckfsfdptvt gninslfdsd
      361 tqikyyvtgs sttlaeemen afvcpgksgr qrsesesqrh qllvgevess ailtrdgqtf
      421 tsivvdmfky nnsvyeavyv gtkdgrifts vfsngklfkt lddiklsnes viemllsisn
      481 etkirriyas teglvadvth gncsrymtcm eclesrdlyc swqngscink llskaqeamn
      541 ppsntldyca ppnsasstsi sivfvpsssn ipsktvrtit asttvstsst rnavsstpiv
      601 tvtrttlvtt triilvttep vtstlhaptv qptigsvgtt tmpsvgemvg gviggllvgf
      661 iigsiicfvg lavkrklmkp eavstnetsn ggstvterrp rhrqgsvghy titvdlpggg
      721 qeeikvieee dtgnenlspp spsvvvidse leddvitdlp ipgvssnhkn krgvsgrdrg
      781 rtestrwlra seseastngt espqsp
//
