# Supplementary material for: Origin and evolution of plexins, semaphorins, and Met receptor tyrosine kinases
Source: Sci Rep. 2019 Feb 13;9:1970. doi: 10.1038/s41598-019-38512-y (PMC6374515; doi:10.1038/s41598-019-38512-y)
Supplement: Supplementary file 3 — File S1 [file 41598_2019_38512_MOESM3_ESM.zip › Nvect Plexin-A1.gp]

LOCUS       Exported                1940 aa            linear   INV 31-JUL-2018
DEFINITION  natural linear DNA
ACCESSION   .
VERSION     .
DBSOURCE    .
KEYWORDS    .
SOURCE      Nematostella vectensis
  ORGANISM  Nematostella vectensis
REFERENCE   1  (bases 1 to 1940)
  AUTHORS   .
  TITLE     Direct Submission
  JOURNAL   Exported Jul 31, 2018 from SnapGene 4.2.3
            http://www.snapgene.com
FEATURES             Location/Qualifiers
     source          1..1940
                     /organism="Nematostella vectensis"
     Region          1..22
                     /label=SP
     Region          32..472
                     /note="The Sema domain, a protein interacting module, of 
                     Plexins and MET-like receptor tyrosine kinases; cd11236"
                     /db_xref="CDD:200497"
                     /label=Sema
                     /label=Sema (Plexin-like)
     Region          476..525
                     /note="domain found in Plexins, Semaphorins and Integrins; 
                     smart00423"
                     /db_xref="CDD:214655"
                     /label=PSI1
     Region          527..622
                     /label=IPT1
     Region          624..675
                     /label=PSI2
     Region          678..775
                     /label=IPT2
     Region          776..821
                     /note="Plexin repeat; pfam01437"
                     /db_xref="CDD:279745"
                     /label=PSI3
     Region          825..937
                     /note="Immunoglobulin-like fold, Plexins, Transcription 
                     factors (IPT). IPTs are also known as Transcription factor 
                     ImmunoGlobin (TIG) domains. They are present in 
                     intracellular transcription factors, cell surface receptors
                     (such as plexins and scatter factor...; cl15674"
                     /db_xref="CDD:301692"
                     /label=IPT
     Region          938..1024
                     /note="Immunoglobulin-like fold, Plexins, Transcription 
                     factors (IPT). IPTs are also known as Transcription factor 
                     ImmunoGlobin (TIG) domains. They are present in 
                     intracellular transcription factors, cell surface receptors
                     (such as plexins and scatter factor...; cl15674"
                     /db_xref="CDD:301692"
                     /label=IPT
     Region          1034..1123
                     /note="Immunoglobulin-like fold, Plexins, Transcription 
                     factors (IPT). IPTs are also known as Transcription factor 
                     ImmunoGlobin (TIG) domains. They are present in 
                     intracellular transcription factors, cell surface receptors
                     (such as plexins and scatter factor...; cl15674"
                     /db_xref="CDD:301692"
                     /label=IPT
     Region          1154..1206
                     /note="IPT_PCSR IPT domain of Plexins and Cell Surface 
                     Receptors (PCSR) and related proteins . This subgroup 
                     contains IPT domains of plexins, receptors, like the 
                     plasminogen-related growth factor receptors, the hepatocyte
                     growth factor-scatter factors, and the...; cd00603"
                     /db_xref="CDD:238337"
                     /label=IPT
     Region          1239..1259
                     /note="SOSUI"
                     /label=TM
     Region          1312..1914
                     /note="Plexin cytoplasmic RasGAP domain; pfam08337"
                     /db_xref="CDD:285529"
                     /label=Ras-GAP
     Site            order(1382,1422,1426..1430,1437,1725,1733..1734,1737..1738,
                     1764,1771,1773,1780..1781)
                     /site_type="other"
                     /note="putative Rap interface [polypeptide binding]"
                     /db_xref="CDD:213344"
                     /label=putative Rap interface [polypeptide binding]
ORIGIN
        1 mssilwtlll lvsficnssc taisefvshd kitnivvdns tgnvfiggtn ilvkteadle
       61 vlvntttgpi ddnenclpap sycdpskypr vptdnrnkll lidysstqlv tcgsiyhgvc
      121 qlrdlntlsv telsssitas snvkpavgfi apggrdevly fatswrkafg dlystaysis
      181 slsldpadpf tltnqlqgsy lkfkdytfdv ryiygfssgd fsyflmvqet leshknkkds
      241 niyetklghv chrdksfsty veiplvckgr tgahysvats afvakpglnl arrlgitsqs
      301 dvlfvtftnn tgssvasgeh salcyfslka idkgfetnik ncsegqiplg mpwarngdga
      361 ckkeeylsmc nigtsnypis gtggvvalag lewnrkpvlt svtamvheah tavvlgtyng
      421 hlikisvgdg sklvipyynk gllpgnviwk ldlskdrtav yattdfkvik hpiqecstfs
      481 tcescsgrgd pfcgwctlyn kcsvksecad sslsplrfat ekskcvsivs tnpdkfpyga
      541 stqleatvqn lppltagnty qcyinnkvqt tstinsntvk cstpdssglp eitnptgdvl
      601 velalysset gqkfvvkkip fydctkmkgc rpcaesvydc dwctytgkcs sdgnnacpge
      661 ailakmkrtl gaagcpkllg ntthyvpndv kkelvlkaqd lpalknnfvy ecvlsvegkk
      721 lkvgatrdsd sqlschsgvy tynaatqtvh mglevlwrgt dlvykpeslk vllykcdvay
      781 tdcgtclnad fnfkcgwcks egkclvkqac sqnwvhpasp cliapvierf wpmagppsgg
      841 teleihgkef gksfsdiqnn vyvdnypcip dphkyiisqr knrvamfrfs vkliivcltt
      901 irivcnttrs prqlrgpvrv tvsglrgsss adftyqtpel ydyypkkgpq sggtpmnitg
      961 vklntgrhiv vmvgrtpciv nrtsvtdtsi pcvtkqavgr srreavfssg vvqvtfdgfr
     1021 plsppgefsf tadpfvddis pkktfpgggl rmtvrgkyfe svqnpkmyyt iagmdgarse
     1081 veecvkvsnt emicpspnvt efnvmpgsmn gselivgfim dqvpglenet tlaitenpff
     1141 lpfangerel keanliiegk nldilskddv fvtvggvpcn ltglddtqlv clvpdkatlp
     1201 evnnevyevi vtagylkfni gkvryfkekp ppksymtyiy igvaaggfvl lvvilclvca
     1261 yrrkkrqekr hvkdfevrmd nleskvakec reafaelqtd mtdlksdltt sgmpfldfrt
     1321 yalnvlfpgv ddhsvthfkd anlspvweqg lrkfsqliyn kefllifvrt vesqktfsmk
     1381 drcnlasllm vtlqgkmdya teilwqllcd lirksvaqsh pklllrrtes vaeklltnwl
     1441 afcmynhlkv esgeplfmmf kaikrqvgkg pvdavtgear yslsedkllr qtidyeeirv
     1501 nvtfedqppt mvtvldcdsv sqakskmlda vyknvpfssr veaetlqldw hltdgsvkpl
     1561 rdddassvve gqwrklntlg hykvtdganl klsprqsyfy sssnnserqh hhrslprvvf
     1621 spfnytpisr gsredldegg riwhlvklld yptdkddtqh skmlaeiylt rllatkgtlq
     1681 qfvdglfnsm fnsncrppvp vkylfdllds qakelnlsds evlhtwknns lplrfwiniv
     1741 knpnfifdie ksgtvdscls viaqlfmdac sisehrlgih spsnkllyak eipaykqrve
     1801 qfyqnitalp spsgeemady fadlsmlfmd acsisehrlg ihspsnklly akeipaykqr
     1861 veqfyqnita lpspsgeema dyfadlsmqy ssefnadnal kelfnyatky qdqlqeklee
     1921 sgysslaskl ehiladiene
//
