# Supplementary material for: Origin and evolution of plexins, semaphorins, and Met receptor tyrosine kinases
Source: Sci Rep. 2019 Feb 13;9:1970. doi: 10.1038/s41598-019-38512-y (PMC6374515; doi:10.1038/s41598-019-38512-y)
Supplement: Supplementary file 3 — File S1 [file 41598_2019_38512_MOESM3_ESM.zip › Hsapi PLEXIN-D1.gp]

LOCUS       Exported                1925 aa            linear   PRI 12-OCT-2017
DEFINITION  plexin-D1 precursor [Homo sapiens].
ACCESSION   NP_055918
VERSION     .
DBSOURCE    NM_015103.2
KEYWORDS    .
SOURCE      Homo sapiens
  ORGANISM  Homo sapiens
REFERENCE   1  (bases 1 to 1925)
  AUTHORS   Peng HY, Gao W, Chong FR, Liu HY, Zhang JI.
  TITLE     Semaphorin 4A enhances lung fibrosis through activation of Akt via 
            PlexinD1 receptor
  JOURNAL   J. Biosci. 40 (5), 855-862 (2015)
  PUBMED    26648031
REFERENCE   2  (bases 1 to 1925)
  AUTHORS   Mazzotta C, Romano E, Bruni C, Manetti M, Lepri G, Bellando-Randone 
            S, Blagojevic J, Ibba-Manneschi L, Matucci-Cerinic M, Guiducci S.
  TITLE     Plexin-D1/Semaphorin 3E pathway may contribute to dysregulation of 
            vascular tone control and defective angiogenesis in systemic 
            sclerosis
  JOURNAL   Arthritis Res. Ther. 17, 221 (2015)
  PUBMED    26292963
REFERENCE   3  (bases 1 to 1925)
  AUTHORS   Wang F, Eagleson KL, Levitt P.
  TITLE     Positive regulation of neocortical synapse formation by the 
            Plexin-D1 receptor
  JOURNAL   Brain Res. 1616, 157-165 (2015)
  PUBMED    25976775
REFERENCE   4  (bases 1 to 1925)
  AUTHORS   Tomas-Roca L, Tsaalbi-Shtylik A, Jansen JG, Singh MK, Epstein JA, 
            Altunoglu U, Verzijl H, Soria L, van Beusekom E, Roscioli T, Iqbal 
            Z, Gilissen C, Hoischen A, de Brouwer AP, Erasmus C, Schubert D, 
            Brunner H, Perez Aytes A, Marin F, Aroca P, Kayserili H, Carta A, de
            Wind N, Padberg GW, van Bokhoven H.
  TITLE     De novo mutations in PLXND1 and REV3L cause Mobius syndrome
  JOURNAL   Nat Commun 6, 7199 (2015)
  PUBMED    26068067
REFERENCE   5  (bases 1 to 1925)
  AUTHORS   Minchin JE, Dahlman I, Harvey CJ, Mejhert N, Singh MK, Epstein JA, 
            Arner P, Torres-Vazquez J, Rawls JF.
  TITLE     Plexin D1 determines body fat distribution by regulating the type V 
            collagen microenvironment in visceral adipose tissue
  JOURNAL   Proc. Natl. Acad. Sci. U.S.A. 112 (14), 4363-4368 (2015)
  PUBMED    25831505
REFERENCE   6  (bases 1 to 1925)
  AUTHORS   Gu C, Yoshida Y, Livet J, Reimert DV, Mann F, Merte J, Henderson CE,
            Jessell TM, Kolodkin AL, Ginty DD.
  TITLE     Semaphorin 3E and plexin-D1 control vascular pattern independently 
            of neuropilins
  JOURNAL   Science 307 (5707), 265-268 (2005)
  PUBMED    15550623
REFERENCE   7  (bases 1 to 1925)
  AUTHORS   van der Zwaag B, Verzijl HT, Wichers KH, Beltran-Valero de Bernabe 
            D, Brunner HG, van Bokhoven H, Padberg GW.
  TITLE     Sequence analysis of the PLEXIN-D1 gene in Mobius syndrome patients
  JOURNAL   Pediatr. Neurol. 31 (2), 114-118 (2004)
  PUBMED    15301830
REFERENCE   8  (bases 1 to 1925)
  AUTHORS   Nakayama M, Kikuno R, Ohara O.
  TITLE     Protein-protein interactions between large proteins: two-hybrid 
            screening using a functionally classified library composed of long 
            cDNAs
  JOURNAL   Genome Res. 12 (11), 1773-1784 (2002)
  PUBMED    12421765
REFERENCE   9  (bases 1 to 1925)
  AUTHORS   van der Zwaag B, Hellemons AJ, Leenders WP, Burbach JP, Brunner HG, 
            Padberg GW, Van Bokhoven H.
  TITLE     PLEXIN-D1, a novel plexin family member, is expressed in vascular 
            endothelium and the central nervous system during mouse 
            embryogenesis
  JOURNAL   Dev. Dyn. 225 (3), 336-343 (2002)
  PUBMED    12412018
REFERENCE   10  (bases 1 to 1925)
  AUTHORS   Tamagnone L, Artigiani S, Chen H, He Z, Ming GI, Song H, Chedotal A,
            Winberg ML, Goodman CS, Poo M, Tessier-Lavigne M, Comoglio PM.
  TITLE     Plexins are a large family of receptors for transmembrane, secreted,
            and GPI-anchored semaphorins in vertebrates
  JOURNAL   Cell 99 (1), 71-80 (1999)
  PUBMED    10520995
REFERENCE   11  (bases 1 to 1925)
  AUTHORS   .
  TITLE     Direct Submission
  JOURNAL   Exported Jul 30, 2018 from SnapGene Viewer 4.1.9
            http://www.snapgene.com
COMMENT     VALIDATED REFSEQ: This record has undergone validation or 
            preliminary review. The reference sequence was derived from 
            BC150280.1, AC023162.41, AY116661.1, CX761094.1 and BU527983.1.
            On Sep 27, 2007 this sequence version replaced gi:28933451.
            Publication Note:  This RefSeq record includes a subset of the 
            publications that are available for this gene. Please see the Gene 
            record to access additional publications.
            
            ##Evidence-Data-START##
            Transcript exon combination :: AY116661.1, BC150280.1 [ECO:0000332] 
            RNAseq introns              :: mixed/partial sample support
                                           SAMEA1965299, SAMEA1966682
                                           [ECO:0000350]
            ##Evidence-Data-END##
FEATURES             Location/Qualifiers
     source          1..1925
                     /organism="Homo sapiens"
     Protein         1..1925
                     /product="plexin-D1 precursor"
     sig_peptide     1..46
                     /inference="COORDINATES:same species:SignalP"
                     /calculated_mol_wt=4441
                     /label=SP
     mat_peptide     47..1925
                     /product="Plexin-D1"
                     /experiment="experimental evidence, no additional details 
                     recorded"
                     /note="propagated from UniProtKB/Swiss-Prot (Q9Y4D7.3)"
                     /calculated_mol_wt=207637
                     /label=propagated from UniProtKB/Swiss-Prot (Q9Y4D7.3)
     Region          49..547
                     /note="The Sema domain, a protein interacting module, of 
                     Plexin D1; cd11247"
                     /db_xref="CDD:200508"
                     /label=Sema
     Region          549..600
                     /note="Plexin repeat; pfam01437"
                     /db_xref="CDD:279745"
                     /label=PSI1
     Region          603..699
                     /label=IPT1
     Region          702..752
                     /note="domain found in Plexins, Semaphorins and Integrins; 
                     smart00423"
                     /db_xref="CDD:214655"
                     /label=PSI2
     Region          769..848
                     /label=IPT2
     Region          849..888
                     /label=PSI3
     Region          891..979
                     /note="First repeat of the IPT domain of Plexins and Cell 
                     Surface Receptors (PCSR) . Plexins are involved in the 
                     regulation of cell proliferation and of cellular adhesion 
                     and repulsion receptors. In general, there are three copies
                     of the IPT domain present...; cd01180"
                     /db_xref="CDD:238585"
                     /label=IPT3
     Region          981..1067
                     /note="Second repeat of the IPT domain of Plexins and Cell 
                     Surface Receptors (PCSR) . Plexins are involved in the 
                     regulation of cell proliferation and of cellular adhesion 
                     and repulsion receptors. In general, there are three copies
                     of the IPT domain present...; cd01179"
                     /db_xref="CDD:238584"
                     /label=IPT4
     Region          1070..1174
                     /note="Third repeat of the IPT domain of Plexins and Cell 
                     Surface Receptors (PCSR) . Plexins are involved in the 
                     regulation of cell proliferation and of cellular adhesion 
                     and repulsion receptors. In general, there are three copies
                     of the IPT domain present...; cd01181"
                     /db_xref="CDD:238586"
                     /label=IPT5
     Region          1177..1265
                     /label=IPT6
     Region          1269..1291
                     /note="predicted by SOSUI"
                     /label=TM
     Site            1272..1292
                     /site_type="transmembrane region"
                     /experiment="experimental evidence, no additional details 
                     recorded"
                     /note="propagated from UniProtKB/Swiss-Prot (Q9Y4D7.3)"
                     /label=propagated from UniProtKB/Swiss-Prot (Q9Y4D7.3)
     Region          1345..1888
                     /note="Plexin cytoplasmic RasGAP domain; pfam08337"
                     /db_xref="CDD:285529"
                     /label=Ras-GAP
     Site            order(1441,1480,1484..1488,1495,1761,1769..1770,1773..1774,
                     1800,1807,1809,1816..1817)
                     /site_type="other"
                     /note="putative Rap interface [polypeptide binding]"
                     /db_xref="CDD:213348"
                     /label=putative Rap interface [polypeptide binding]
ORIGIN
        1 mapraaggap lsaraaaasp ppfqtpprcp vplllllllg aaragaleiq rrfpsptptn
       61 nfaldgaagt vylaavnrly qlsganlsle aeaavgpvpd splchapqlp qascehprrl
      121 tdnynkilql dpgqglvvvc gsiyqgfcql rrrgnisava vrfppaappa epvtvfpsml
      181 nvaanhpnas tvglvlppaa gaggsrllvg atytgygssf fprnrsledh rfentpeiai
      241 rsldtrgdla klftfdlnps ddnilkikqg akeqhklgfv saflhpsdpp pgaqsyayla
      301 lnsearagdk esqarsllar iclphgaggd akkltesyiq lglqcaggag rgdlysrlvs
      361 vfparerlfa vferpqgspa araapaalca frfadvraai raartacfve papdvvavld
      421 svvqgtgpac erklniqlqp eqldcgaahl qhplsilqpl katpvfrapg ltsvavasvn
      481 nytavflgtv ngrllkinln esmqvvsrrv vtvaygepvh hvmqfdpads gylylmtshq
      541 marvkvaacn vhstcgdcvg aadaycgwca letrctlqqd ctnssqqhfw tsasegpsrc
      601 pamtvlpsei dvrqeypgmi lqisgslpsl sgmemacdyg nnirtvarvp gpafghqiay
      661 cnllprdqfp pfppnqdhvt vemsvrvngr nivkanftiy dcsrtaqvyp htactsclsa
      721 qwpcfwcsqq hscvsnqsrc easpnptspq dcprtllspl apvptggsqn ilvplantaf
      781 fqgaalecsf gleeifeavw vnesvvrcdq vvlhttrksq vfplslqlkg rparfldspe
      841 pmtvmvynca mgspdcsqcl gredlghlcm wsdgcrlrgp lqpmagtcpa peiraiepls
      901 gpldggtllt irgrnlgrrl sdvahgvwig gvaceplpdr ytvseeivcv tgpapgplsg
      961 vvtvnaskeg ksrdrfsyvl plvhsleptm gpkaggtrit ihgndlhvgs elqvlvndtd
     1021 pctelmrtdt siactmpega lpapvpvcvr ferrgcvhgn ltfwymqnpv itaisprrsp
     1081 vsggrtitva gerfhmvqnv smavhhigre ptlckvlnst litcpspgal snasapvdff
     1141 ingrayadev avaeelldpe eaqrgsrfrl dylpnpqfst akrekwikhh pgepltlvih
     1201 keqdslglqs heyrvkigqv scdiqivsdr iihcsvnesl gaavgqlpit iqvgnfnqti
     1261 atlqlggset aiivsivics vllllsvval fvfctksrra erywqktllq meemesqire
     1321 eirkgfaelq tdmtdltkel nrsqgipfle ykhfvtrtff pkcsslyeer yvlpsqtlns
     1381 qgssqaqeth pllgewkipe scrpnmeegi slfssllnnk hflivfvhal eqqkdfavrd
     1441 rcslasllti alhgkleyyt simkellvdl idasaaknpk lmlrrtesvv ekmltnwmsi
     1501 cmysclretv gepfflllca ikqqinkgsi daitgkaryt lneewllren ieakprnlnv
     1561 sfqgcgmdsl svramdtdtl tqvkekilea fcknvpysqw praedvdlew fasstqsyil
     1621 rdlddtsvve dgrkklntla hykipegasl amslidkkdn tlgrvkdldt ekyfhlvlpt
     1681 delaepkksh rqshrkkvlp eiyltrllst kgtlqkfldd lfkailsire dkpplavkyf
     1741 fdfleeqaek rgisdpdtlh iwktnslplr fwvnilknpq fvfdidktdh idaclsviaq
     1801 afidacsisd lqlgkdsptn kllyakeipe yrkivqryyk qiqdmtplse qemnahlaee
     1861 srkyqnefnt nvamaeiyky akryrpqima aleanptarr tqlqhkfeqv valmedniye
     1921 cysea
//
