# Supplementary material for: Origin and evolution of plexins, semaphorins, and Met receptor tyrosine kinases
Source: Sci Rep. 2019 Feb 13;9:1970. doi: 10.1038/s41598-019-38512-y (PMC6374515; doi:10.1038/s41598-019-38512-y)
Supplement: Supplementary file 3 — File S1 [file 41598_2019_38512_MOESM3_ESM.zip › Hsapi PLEXIN-A4.gp]

LOCUS       Exported                1894 aa            linear   PRI 12-OCT-2017
DEFINITION  plexin-A4 isoform 1 precursor [Homo sapiens].
ACCESSION   NP_065962
VERSION     .
DBSOURCE    NM_020911.1
KEYWORDS    .
SOURCE      Homo sapiens
  ORGANISM  Homo sapiens
REFERENCE   1  (bases 1 to 1894)
  AUTHORS   Belyk M, Kraft SJ, Brown S.
  TITLE     PlexinA polymorphisms mediate the developmental trajectory of human 
            corpus callosum microstructure
  JOURNAL   J. Hum. Genet. 60 (3), 147-150 (2015)
  PUBMED    25518740
REFERENCE   2  (bases 1 to 1894)
  AUTHORS   Fransen E, Bonneux S, Corneveaux JJ, Schrauwen I, Di Berardino F, 
            White CH, Ohmen JD, Van de Heyning P, Ambrosetti U, Huentelman MJ, 
            Van Camp G, Friedman RA.
  TITLE     Genome-wide association analysis demonstrates the highly polygenic 
            character of age-related hearing impairment
  JOURNAL   Eur. J. Hum. Genet. 23 (1), 110-115 (2015)
  PUBMED    24939585
REFERENCE   3  (bases 1 to 1894)
  AUTHORS   Jun G, Asai H, Zeldich E, Drapeau E, Chen C, Chung J, Park JH, Kim 
            S, Haroutunian V, Foroud T, Kuwano R, Haines JL, Pericak-Vance MA, 
            Schellenberg GD, Lunetta KL, Kim JW, Buxbaum JD, Mayeux R, Ikezu T, 
            Abraham CR, Farrer LA.
  TITLE     PLXNA4 is associated with Alzheimer disease and modulates tau 
            phosphorylation
  JOURNAL   Ann. Neurol. 76 (3), 379-392 (2014)
  PUBMED    25043464
REFERENCE   4  (bases 1 to 1894)
  AUTHORS   Cox AJ, Hugenschmidt CE, Raffield LM, Langefeld CD, Freedman BI, 
            Williamson JD, Hsu FC, Bowden DW.
  TITLE     Heritability and genetic association analysis of cognition in the 
            Diabetes Heart Study
  JOURNAL   Neurobiol. Aging 35 (8), 1958 (2014)
  PUBMED    24684796
REFERENCE   5  (bases 1 to 1894)
  AUTHORS   Schulte EC, Stahl I, Czamara D, Ellwanger DC, Eck S, Graf E, 
            Mollenhauer B, Zimprich A, Lichtner P, Haubenberger D, Pirker W, 
            Brucke T, Bereznai B, Molnar MJ, Peters A, Gieger C, Muller-Myhsok 
            B, Trenkwalder C, Winkelmann J.
  TITLE     Rare variants in PLXNA4 and Parkinson's disease
  JOURNAL   PLoS ONE 8 (11), E79145 (2013)
  PUBMED    24244438
REFERENCE   6  (bases 1 to 1894)
  AUTHORS   Maestrini E, Pagnamenta AT, Lamb JA, Bacchelli E, Sykes NH, Sousa I,
            Toma C, Barnby G, Butler H, Winchester L, Scerri TS, Minopoli F, 
            Reichert J, Cai G, Buxbaum JD, Korvatska O, Schellenberg GD, Dawson 
            G, de Bildt A, Minderaa RB, Mulder EJ, Morris AP, Bailey AJ, Monaco 
            AP.
  TITLE     High-density SNP association study and copy number variation 
            analysis of the AUTS1 and AUTS5 loci implicate the IMMP2L-DOCK4 gene
            region in autism susceptibility
  JOURNAL   Mol. Psychiatry 15 (9), 954-968 (2010)
  PUBMED    19401682
REFERENCE   7  (bases 1 to 1894)
  AUTHORS   Clark HF, Gurney AL, Abaya E, Baker K, Baldwin D, Brush J, Chen J, 
            Chow B, Chui C, Crowley C, Currell B, Deuel B, Dowd P, Eaton D, 
            Foster J, Grimaldi C, Gu Q, Hass PE, Heldens S, Huang A, Kim HS, 
            Klimowski L, Jin Y, Johnson S, Lee J, Lewis L, Liao D, Mark M, 
            Robbie E, Sanchez C, Schoenfeld J, Seshagiri S, Simmons L, Singh J, 
            Smith V, Stinson J, Vagts A, Vandlen R, Watanabe C, Wieand D, Woods 
            K, Xie MH, Yansura D, Yi S, Yu G, Yuan J, Zhang M, Zhang Z, Goddard 
            A, Wood WI, Godowski P, Gray A.
  TITLE     The secreted protein discovery initiative (SPDI), a large-scale 
            effort to identify novel human secreted and transmembrane proteins: 
            a bioinformatics assessment
  JOURNAL   Genome Res. 13 (10), 2265-2270 (2003)
  PUBMED    12975309
REFERENCE   8  (bases 1 to 1894)
  AUTHORS   Whitford KL, Ghosh A.
  TITLE     Plexin signaling via off-track and rho family GTPases
  JOURNAL   Neuron 32 (1), 1-3 (2001)
  PUBMED    11604131
REFERENCE   9  (bases 1 to 1894)
  AUTHORS   Tamagnone L, Artigiani S, Chen H, He Z, Ming GI, Song H, Chedotal A,
            Winberg ML, Goodman CS, Poo M, Tessier-Lavigne M, Comoglio PM.
  TITLE     Plexins are a large family of receptors for transmembrane, secreted,
            and GPI-anchored semaphorins in vertebrates
  JOURNAL   Cell 99 (1), 71-80 (1999)
  PUBMED    10520995
REFERENCE   10  (bases 1 to 1894)
  AUTHORS   Touchman JW, Bouffard GG, Weintraub LA, Idol JR, Wang L, Robbins CM,
            Nussbaum JC, Lovett M, Green ED.
  TITLE     2006 expressed-sequence tags derived from human chromosome 
            7-enriched cDNA libraries
  JOURNAL   Genome Res. 7 (3), 281-292 (1997)
  PUBMED    9074931
REFERENCE   11  (bases 1 to 1894)
  AUTHORS   .
  TITLE     Direct Submission
  JOURNAL   Exported Jul 30, 2018 from SnapGene Viewer 4.1.9
            http://www.snapgene.com
COMMENT     VALIDATED REFSEQ: This record has undergone validation or 
            preliminary review. The reference sequence was derived from 
            DR003088.1, AK123428.1, AB046770.3, AC018643.3, CD243425.1 and 
            AA253415.1.
            Transcript Variant: This variant (1) encodes the longest isoform 
            (1).
            
            Sequence Note: This RefSeq record was created from transcript and 
            genomic sequence data because no quality transcript was available 
            for the full length of the gene. The extent of this transcript is 
            supported by transcript alignments.
            
            Publication Note:  This RefSeq record includes a subset of the 
            publications that are available for this gene. Please see the Gene 
            record to access additional publications.
            
            ##Evidence-Data-START##
            RNAseq introns :: mixed/partial sample support SAMEA1965299,
                              SAMEA1966682 [ECO:0000350]
            ##Evidence-Data-END##
FEATURES             Location/Qualifiers
     source          1..1894
                     /organism="Homo sapiens"
     Protein         1..1894
                     /product="plexin-A4 isoform 1 precursor"
     sig_peptide     1..23
                     /inference="COORDINATES:same species:SignalP"
                     /calculated_mol_wt=2564
                     /label=SP
     mat_peptide     24..1894
                     /product="Plexin-A4"
                     /experiment="experimental evidence, no additional details 
                     recorded"
                     /note="propagated from UniProtKB/Swiss-Prot (Q9HCM2.4)"
                     /calculated_mol_wt=209915
                     /label=propagated from UniProtKB/Swiss-Prot (Q9HCM2.4)
     Region          39..506
                     /note="The Sema domain, a protein interacting module, of 
                     Plexin A4; cd11274"
                     /db_xref="CDD:200535"
                     /label=Sema
     Site            order(94,96..97,156,193..195,221..223,230..232,386,389,391,
                     394..398,408..409,411)
                     /site_type="other"
                     /note="putative Semaphorin binding site [polypeptide 
                     binding]"
                     /db_xref="CDD:200535"
     Region          510..558
                     /note="Plexin repeat; pfam01437"
                     /db_xref="CDD:279745"
                     /label=PSI1
     Region          559..655
                     /label=IPT1
     Region          656..701
                     /note="Plexin repeat; pfam01437"
                     /db_xref="CDD:279745"
                     /label=PSI2
     Region          704..803
                     /label=IPT2
     Region          804..855
                     /note="Plexin repeat; pfam01437"
                     /db_xref="CDD:279745"
                     /label=PSI3
     Region          858..953
                     /note="First repeat of the IPT domain of Plexins and Cell 
                     Surface Receptors (PCSR) . Plexins are involved in the 
                     regulation of cell proliferation and of cellular adhesion 
                     and repulsion receptors. In general, there are three copies
                     of the IPT domain present...; cd01180"
                     /db_xref="CDD:238585"
                     /label=IPT3
     Region          955..1038
                     /note="Second repeat of the IPT domain of Plexins and Cell 
                     Surface Receptors (PCSR) . Plexins are involved in the 
                     regulation of cell proliferation and of cellular adhesion 
                     and repulsion receptors. In general, there are three copies
                     of the IPT domain present...; cd01179"
                     /db_xref="CDD:238584"
                     /label=IPT4
     Region          1040..1140
                     /note="Third repeat of the IPT domain of Plexins and Cell 
                     Surface Receptors (PCSR) . Plexins are involved in the 
                     regulation of cell proliferation and of cellular adhesion 
                     and repulsion receptors. In general, there are three copies
                     of the IPT domain present...; cd01181"
                     /db_xref="CDD:238586"
                     /label=IPT5
     Region          1142..1228
                     /note="IPT domain of Plexins and Cell Surface Receptors 
                     (PCSR) and related proteins . This subgroup contains IPT 
                     domains of plexins, receptors, like the plasminogen-related
                     growth factor receptors, the hepatocyte growth 
                     factor-scatter factors, and the...; cd00603"
                     /db_xref="CDD:238337"
                     /label=IPT6
     Region          1237..1259
                     /note="predicted by SOSUI algorithm"
                     /label=TM
     Site            1238..1258
                     /site_type="transmembrane region"
                     /experiment="experimental evidence, no additional details 
                     recorded"
                     /note="propagated from UniProtKB/Swiss-Prot (Q9HCM2.4)"
                     /label=propagated from UniProtKB/Swiss-Prot (Q9HCM2.4)
     Region          1311..1864
                     /note="Plexin cytoplasmic RasGAP domain; pfam08337"
                     /db_xref="CDD:285529"
                     /label=Ras-GAP
     Site            1350
                     /site_type="acetylation"
                     /experiment="experimental evidence, no additional details 
                     recorded"
                     /note="N6-acetyllysine. {ECO:0000244|PubMed:19608861}; 
                     propagated from UniProtKB/Swiss-Prot (Q9HCM2.4)"
     Site            order(1383,1424,1428..1432,1439,1737,1745..1746,1749..1750,
                     1776,1783,1785,1792..1793)
                     /site_type="other"
                     /note="putative Rap interface [polypeptide binding]"
                     /db_xref="CDD:213350"
                     /label=putative Rap interface [polypeptide binding]
ORIGIN
        1 mkampwnwtc llshllmvgm gsstlltrqp aplsqkqrsf vtfrgepaeg fnhlvvdert
       61 ghiylgavnr iyklssdlkv lvthetgpde dnpkcyppri vqtcnepltt tnnvnkmlli
      121 dykenrliac gslyqgickl lrledlfklg epyhkkehyl sgvnesgsvf gvivsysnld
      181 dklfiatavd gkpeyfptis srkltknsea dgmfayvfhd efvasmikip sdtftiipdf
      241 diyyvygfss gnfvyfltlq pemvsppgst tkeqvytskl vrlckedtaf nsyvevpigc
      301 ersgveyrll qaaylskaga vlgrtlgvhp dddllftvfs kgqkrkmksl desalcifil
      361 kqindriker lqscyrgegt ldlawlkvkd ipcssallti ddnfcgldmn aplgvsdmvr
      421 gipvftedrd rmtsviayvy knhslafvgt ksgklkkirv dgprgnalqy etvqvvdpgp
      481 vlrdmafskd heqlyimser qltrvpvesc gqyqscgecl gsgdphcgwc vlhntctrke
      541 rcerskeprr fasemkqcvr ltvhpnnisv sqynvllvle tynvpelsag vnctfedlse
      601 mdglvvgnqi qcyspaakev priitengdh hvvqlqlksk etgmtfasts fvfyncsvhn
      661 sclscvespy rchwckyrhv cthdpktcsf qegrvklped cpqllrvdki lvpvevikpi
      721 tlkaknlpqp qsgqrgyeci lniqgseqrv palrfnsssv qcqntsysye gmeinnlpve
      781 ltvvwnghfn idnpaqnkvh lykcgamres cglclkadpd facgwcqgpg qctlrqhcpa
      841 qesqwlelsg akskctnpri teiipvtgpr eggtkvtirg enlglefrdi ashvkvagve
      901 csplvdgyip aeqivcemge akpsqhagfv eicvavcrpe fmarssqlyy fmtltlsdlk
      961 psrgpmsggt qvtitgtnln agsnvvvmfg kqpclfhrrs psyivcntts sdevlemkvs
     1021 vqvdrakihq dlvfqyvedp tivriepews ivsgntpiav wgthldliqn pqirakhggk
     1081 ehinicevln atemtcqapa lalgpdhqsd lterpeefgf ildnvqslli lnktnftyyp
     1141 npvfeafgps gilelkpgtp iilkgknlip pvaggnvkln ytvlvgekpc tvtvsdvqll
     1201 cespnligrh kvmarvggme yspgmvyiap dsplslpaiv siavagglli ifivavliay
     1261 krksresdlt lkrlqmqmdn lesrvaleck eafaelqtdi heltsdldga gipfldyrty
     1321 tmrvlfpgie dhpvlrdlev pgyrqervek glklfaqlin nkvfllsfir tlesqrsfsm
     1381 rdrgnvasli mtvlqskley atdvlkqlla dlidknlesk nhpklllrrt esvaekmltn
     1441 wftfllykfl kecageplfs lfcaikqqme kgpidaitge aryslsedkl irqqidyktl
     1501 vlscvspdna nspevpvkil ncdtitqvke kildaifknv pcshrpkaad mdlewrqgsg
     1561 armilqdedi ttkiendwkr lntlahyqvp dgsvvalvsk qvtaynavnn stvsrtsask
     1621 yenmirytgs pdslrsrtpm itpdlesgvk mwhlvknheh gdqkegdrgs kmvseiyltr
     1681 llatkgtlqk fvddlfetif stahrgsalp laikymfdfl deqadkhgih dphvrhtwks
     1741 nclplrfwvn miknpqfvfd ihknsitdac lsvvaqtfmd scstsehrlg kdspsnklly
     1801 akdipsyknw veryysdigk mpaisdqdmn aylaeqsrmh mnefntmsal seifsyvgky
     1861 seeilgpldh ddqcgkqkla ykleqvitlm slds
//
