# Supplementary material for: Origin and evolution of plexins, semaphorins, and Met receptor tyrosine kinases
Source: Sci Rep. 2019 Feb 13;9:1970. doi: 10.1038/s41598-019-38512-y (PMC6374515; doi:10.1038/s41598-019-38512-y)
Supplement: Supplementary file 3 — File S1 [file 41598_2019_38512_MOESM3_ESM.zip › Hsapi PLEXIN-B1.gp]

LOCUS       Exported                2135 aa            linear   PRI 12-OCT-2017
DEFINITION  plexin-B1 precursor [Homo sapiens].
ACCESSION   NP_002664
VERSION     .
DBSOURCE    NM_002673.5
KEYWORDS    .
SOURCE      Homo sapiens
  ORGANISM  Homo sapiens
REFERENCE   1  (bases 1 to 2135)
  AUTHORS   Liu B, Gu X, Huang T, Luan Y, Ding X.
  TITLE     Identification of TMPRSS2-ERG mechanisms in prostate cancer 
            invasiveness: Involvement of MMP-9 and plexin B1
  JOURNAL   Oncol. Rep. 37 (1), 201-208 (2017)
  PUBMED    28004109
REFERENCE   2  (bases 1 to 2135)
  AUTHORS   Chang Y, Li L, Zhang L, Guo X, Feng Z, Zhou J, Zhou S, Feng G, Han 
            F, Huang W, Yang J, Huang F.
  TITLE     Plexin-B1 indirectly affects glioma invasiveness and angiogenesis by
            regulating the RhoA/alphavbeta3 signaling pathway and SRPK1
  JOURNAL   Tumour Biol. 37 (8), 11225-11236 (2016)
  PUBMED    26944058
REFERENCE   3  (bases 1 to 2135)
  AUTHORS   Luque MC, Gutierrez PS, Debbas V, Kalil J, Stolf BS.
  TITLE     CD100 and plexins B2 and B1 mediate monocyte-endothelial cell 
            adhesion and might take part in atherogenesis
  JOURNAL   Mol. Immunol. 67 (2 PT B), 559-567 (2015)
  PUBMED    26275342
REFERENCE   4  (bases 1 to 2135)
  AUTHORS   Bender RJ, Mac Gabhann F.
  TITLE     Dysregulation of the vascular endothelial growth factor and 
            semaphorin ligand-receptor families in prostate cancer metastasis
  JOURNAL   BMC Syst Biol 9, 55 (2015)
  PUBMED    26341082
REFERENCE   5  (bases 1 to 2135)
  AUTHORS   Cao J, Zhang C, Chen T, Tian R, Sun S, Yu X, Xiao C, Wang G, Liu Y, 
            Fu M, Li W.
  TITLE     Plexin-B1 and semaphorin 4D cooperate to promote cutaneous squamous 
            cell carcinoma cell proliferation, migration and invasion
  JOURNAL   J. Dermatol. Sci. 79 (2), 127-136 (2015)
  PUBMED    26051877
REFERENCE   6  (bases 1 to 2135)
  AUTHORS   Swiercz JM, Kuner R, Behrens J, Offermanns S.
  TITLE     Plexin-B1 directly interacts with PDZ-RhoGEF/LARG to regulate RhoA 
            and growth cone morphology
  JOURNAL   Neuron 35 (1), 51-63 (2002)
  PUBMED    12123608
REFERENCE   7  (bases 1 to 2135)
  AUTHORS   Vikis HG, Li W, Guan KL.
  TITLE     The plexin-B1/Rac interaction inhibits PAK activation and enhances 
            Sema4D ligand binding
  JOURNAL   Genes Dev. 16 (7), 836-845 (2002)
  PUBMED    11937491
REFERENCE   8  (bases 1 to 2135)
  AUTHORS   Vikis HG, Li W, He Z, Guan KL.
  TITLE     The semaphorin receptor plexin-B1 specifically interacts with active
            Rac in a ligand-dependent manner
  JOURNAL   Proc. Natl. Acad. Sci. U.S.A. 97 (23), 12457-12462 (2000)
  PUBMED    11035813
REFERENCE   9  (bases 1 to 2135)
  AUTHORS   Tamagnone L, Artigiani S, Chen H, He Z, Ming GI, Song H, Chedotal A,
            Winberg ML, Goodman CS, Poo M, Tessier-Lavigne M, Comoglio PM.
  TITLE     Plexins are a large family of receptors for transmembrane, secreted,
            and GPI-anchored semaphorins in vertebrates
  JOURNAL   Cell 99 (1), 71-80 (1999)
  PUBMED    10520995
REFERENCE   10  (bases 1 to 2135)
  AUTHORS   Maestrini E, Tamagnone L, Longati P, Cremona O, Gulisano M, Bione S,
            Tamanini F, Neel BG, Toniolo D, Comoglio PM.
  TITLE     A family of transmembrane proteins with homology to the 
            MET-hepatocyte growth factor receptor
  JOURNAL   Proc. Natl. Acad. Sci. U.S.A. 93 (2), 674-678 (1996)
  PUBMED    8570614
REFERENCE   11  (bases 1 to 2135)
  AUTHORS   .
  TITLE     Direct Submission
  JOURNAL   Exported Jul 30, 2018 from SnapGene Viewer 4.1.9
            http://www.snapgene.com
COMMENT     VALIDATED REFSEQ: This record has undergone validation or 
            preliminary review. The reference sequence was derived from 
            AB007867.1, AC134772.2 and BC066773.1.
            On Dec 20, 2003 this sequence version replaced gi:6631106.
            Transcript Variant: This variant (1) represents the longer 
            transcript. Variants 1 and 2 both encode the same protein.
            
            Publication Note:  This RefSeq record includes a subset of the 
            publications that are available for this gene. Please see the Gene 
            record to access additional publications.
            
            ##Evidence-Data-START##
            Transcript exon combination :: AB007867.1, BC146793.1 [ECO:0000332] 
            RNAseq introns              :: mixed/partial sample support
                                           SAMEA1965299, SAMEA1966682
                                           [ECO:0000350]
            ##Evidence-Data-END##
FEATURES             Location/Qualifiers
     source          1..2135
                     /organism="Homo sapiens"
     Protein         1..2135
                     /product="plexin-B1 precursor"
     sig_peptide     1..19
                     /inference="COORDINATES:same species:SignalP"
                     /calculated_mol_wt=1990
                     /label=SP
     mat_peptide     20..2135
                     /product="Plexin-B1"
                     /experiment="experimental evidence, no additional details 
                     recorded"
                     /note="propagated from UniProtKB/Swiss-Prot (O43157.3)"
                     /calculated_mol_wt=230333
                     /label=propagated from UniProtKB/Swiss-Prot (O43157.3)
     Region          28..478
                     /note="The Sema domain, a protein interacting module, of 
                     Plexin B1; cd11275"
                     /db_xref="CDD:200536"
                     /label=Sema
     Site            order(80..82,136,138..140,178,202,207,209..210,212..213,235,
                     242,361..362,367..368,375,380..382)
                     /site_type="other"
                     /note="Semaphorin binding site [polypeptide binding]"
                     /db_xref="CDD:200536"
                     /label=Semaphorin binding site [polypeptide binding]
     Region          482..533
                     /note="Plexin repeat; pfam01437"
                     /db_xref="CDD:279745"
                     /label=PSI1
     Region          534..628
                     /label=IPT1
     Region          629..669
                     /note="domain found in Plexins, Semaphorins and Integrins; 
                     smart00423"
                     /db_xref="CDD:214655"
                     /label=PSI2
     Region          670..902
                     /label=Mucin-like
     Region          903..915
                     /label=PSI2
     Region          923..1021
                     /label=IPT2
     Region          1022..1067
                     /note="domain found in Plexins, Semaphorins and Integrins; 
                     smart00423"
                     /db_xref="CDD:214655"
                     /label=PSI3
     Region          1070..1161
                     /note="First repeat of the IPT domain of Plexins and Cell 
                     Surface Receptors (PCSR) . Plexins are involved in the 
                     regulation of cell proliferation and of cellular adhesion 
                     and repulsion receptors. In general, there are three copies
                     of the IPT domain present...; cd01180"
                     /db_xref="CDD:238585"
                     /label=IPT3
     Region          1162..1249
                     /note="Second repeat of the IPT domain of Plexins and Cell 
                     Surface Receptors (PCSR) . Plexins are involved in the 
                     regulation of cell proliferation and of cellular adhesion 
                     and repulsion receptors. In general, there are three copies
                     of the IPT domain present...; cd01179"
                     /db_xref="CDD:238584"
                     /label=IPT4
     Region          1252..1376
                     /note="Third repeat of the IPT domain of Plexins and Cell 
                     Surface Receptors (PCSR) . Plexins are involved in the 
                     regulation of cell proliferation and of cellular adhesion 
                     and repulsion receptors. In general, there are three copies
                     of the IPT domain present...; cd01181"
                     /db_xref="CDD:238586"
                     /label=IPT5
     Site            1305^1306
                     /site_type="cleavage"
                     /experiment="experimental evidence, no additional details 
                     recorded"
                     /note="Cleavage, by proprotein convertases; propagated from
                     UniProtKB/Swiss-Prot (O43157.3)"
     Region          1379..1478
                     /label=IPT6
     Region          1486..1508
                     /note="predicted by SOSUI algorithm"
                     /label=TM
     Site            1491..1511
                     /site_type="transmembrane region"
                     /experiment="experimental evidence, no additional details 
                     recorded"
                     /note="propagated from UniProtKB/Swiss-Prot (O43157.3)"
                     /label=propagated from UniProtKB/Swiss-Prot (O43157.3)
     Region          1562..2102
                     /note="Plexin cytoplasmic RasGAP domain; pfam08337"
                     /db_xref="CDD:285529"
                     /label=Ras-GAP
     Site            order(1634,1673,1677..1681,1688,1975,1983..1984,1987..1988,
                     2014,2021,2023,2030..2031)
                     /site_type="other"
                     /note="putative Rap interface [polypeptide binding]"
                     /db_xref="CDD:213353"
                     /label=putative Rap interface [polypeptide binding]
     Site            1815
                     /site_type="other"
                     /experiment="experimental evidence, no additional details 
                     recorded"
                     /note="Important for interaction with RAC1 and RND1; 
                     propagated from UniProtKB/Swiss-Prot (O43157.3)"
ORIGIN
        1 mpalgpallq alwagwvltl qplpptaftp ngtylqhlar dptsgtlylg atnflfqlsp
       61 glqleatvst gpvldsrdcl ppvmpdecpq aqptnnpnql llvspgalvv cgsvhqgvce
      121 qrrlgqleql llrperpgdt qyvaandpav stvglvaqgl agepllfvgr gytsrgvggg
      181 ippittralw ppdpqaafsy eetaklavgr lseyshhfvs afargasayf lflrrdlqaq
      241 srafrayvsr vclrdqhyys yvelplaceg grygliqaaa vatsrevahg evlfaafssa
      301 apptvgrpps aaagasgasa lcafpldevd rlanrtrdac ytregraedg tevayieydv
      361 nsdcaqlpvd tldaypcgsd htpspmasrv pleatpilew pgiqltavav tmedghtiaf
      421 lgdsqgqlhr vylgpgsdgh pystqsiqqg savsrdltfd gtfehlyvmt qstllkvpva
      481 scaqhldcas clahrdpycg wcvllgrcsr rsecsrgqgp eqwlwsfqpe lgclqvaams
      541 panisreetr evflsvpdlp plwpgesysc hfgehqspal ltgsgvmcps pdpseapvlp
      601 rgadyvsvsv elrfgavvia ktslsfydcv avtelrpsaq cqacvssrwg cnwcvwqhlc
      661 thkascdagp mvashqsplv spdpparggp spspptapka latpapdtlp vepgapstat
      721 asdispgasp sllspwgpwa gsgsisspgs tgsplheeps ppspqngpgt avpaptdfrp
      781 satpedllas plspsevaav ppadpgpeal hptvpldlpp atvpattfpg amgsvkpald
      841 wltreggelp eadewtggda pafststlls gdgdsaeleg ppaplilpss ldyqydtpgl
      901 weleeatlga sscpcvesvq gstlmpvhve reirllgrnl hlfqdgpgdn ecvmelegle
      961 vvvearvece pppdtqchvt cqqhqlsyea lqpelrvglf lrragrlrvd saeglhvvly
     1021 dcsvghgdcs rcqtampqyg cvwcegerpr cvtreacgea eavatqcpap lihsvepltg
     1081 pvdggtrvti rgsnlgqhvq dvlgmvtvag vpcavdaqey evssslvcit gasgeevaga
     1141 tavevpgrgr gvsehdfayq dpkvhsifpa rgpraggtrl tlngsklltg rledirvvvg
     1201 dqpchllpeq qseqlrcets prptpatlpv avwfgaterr lqrgqfkytl dpnitsagpt
     1261 ksflsggrei cvrgqnldvv qtprirvtvv srmlqpsqgl grrrrvvpet acslgpscss
     1321 qqfeepchvn ssqlitcrtp alpglpedpw vrvefildnl vfdfatlnpt pfsyeadptl
     1381 qplnpedptm pfrhkpgsvf svegenldla mskeevvami gdgpcvvktl trhhlycepp
     1441 veqplprhha lreapdslpe ftvqmgnlrf slghvqydge spgafpvaaq vglgvgtsll
     1501 algviiivlm yrrkskqalr dykkvqiqle nlessvrdrc kkeftdlmte mtdltsdllg
     1561 sgipfldykv yaeriffpgh resplhrdlg vpesrrptve qglgqlsnll nsklfltkfi
     1621 htlesqrtfs ardrayvasl ltvalhgkle yftdilrtll sdlvaqyvak npklmlrrte
     1681 tvveklltnw msiclytfvr dsvgeplyml frgikhqvdk gpvdsvtgka kytlndnrll
     1741 redveyrplt lnallavgpg ageaqgvpvk vldcdtisqa kekmldqlyk gvpltqrpdp
     1801 rtldvewrsg vaghlilsde dvtsevqglw rrlntlqhyk vpdgatvalv pcltkhvlre
     1861 nqdyvpgert pmledvdegg irpwhlvkps depepprprr gslrggerer akaipeiylt
     1921 rllsmkgtlq kfvddlfqvi lstsrpvpla vkyffdllde qaqqhgisdq dtihiwktns
     1981 lplrfwinii knpqfvfdvq tsdnmdavll viaqtfmdac tladhklgrd spinkllyar
     2041 diprykrmve ryyadirqtv pasdqemnsv laelswnysg dlgarvalhe lykyinkyyd
     2101 qiitaleedg taqkmqlgyr lqqiaaaven kvtdl
//
