# Supplementary material for: Origin and evolution of plexins, semaphorins, and Met receptor tyrosine kinases
Source: Sci Rep. 2019 Feb 13;9:1970. doi: 10.1038/s41598-019-38512-y (PMC6374515; doi:10.1038/s41598-019-38512-y)
Supplement: Supplementary file 3 — File S1 [file 41598_2019_38512_MOESM3_ESM.zip › Celeg Plexin-1.gp]

LOCUS       Exported                1945 aa            linear   INV 13-OCT-2017
DEFINITION  PLeXin [Caenorhabditis elegans].
ACCESSION   NP_500018
VERSION     .
DBSOURCE    NM_067617.4
KEYWORDS    .
SOURCE      Caenorhabditis elegans
  ORGANISM  Caenorhabditis elegans
REFERENCE   1  (bases 1 to 1945)
  AUTHORS   Sulson JE, Waterston R.
  TITLE     Genome sequence of the nematode C. elegans: a platform for 
            investigating biology
  JOURNAL   Science 282 (5396), 2012-2018 (1998)
  PUBMED    9851916
REFERENCE   2  (bases 1 to 1945)
  TITLE     Direct Submission
  JOURNAL   Submitted (11-OCT-2017) National Center for Biotechnology 
            Information, NIH, Bethesda, MD 20894, USA
REFERENCE   3  (bases 1 to 1945)
  AUTHORS   WormBase.
  TITLE     Direct Submission
  JOURNAL   Submitted (26-SEP-2017) WormBase Group, European Bioinformatics 
            Institute, Cambridge, CB10 1SA, UK. Email: help@wormbase.org
REFERENCE   4  (bases 1 to 1945)
  AUTHORS   Sulson JE, Waterston R.
  TITLE     Direct Submission
  JOURNAL   Submitted (03-MAR-2003) Nematode Sequencing Project: Sanger 
            Institute, Hinxton, Cambridge CB10 1SA, UK and The Genome Institute 
            at Washington University, St. Louis, MO 63110, USA
REFERENCE   5  (bases 1 to 1945)
  AUTHORS   .
  TITLE     Direct Submission
  JOURNAL   Exported Jul 30, 2018 from SnapGene Viewer 4.1.9
            http://www.snapgene.com
COMMENT     REVIEWED REFSEQ: This record has been curated by WormBase. The 
            reference sequence is identical to CCD72079.
            On Aug 9, 2005 this sequence version replaced gi:25152809.
FEATURES             Location/Qualifiers
     source          1..1945
                     /organism="Caenorhabditis elegans"
     Region          1..19
                     /label=SP
     Region          22..494
                     /note="The Sema domain, a protein interacting module, of
                     Plexins and MET-like receptor tyrosine kinases; cd11236"
                     /db_xref="CDD:200497"
                     /label=Sema
     Region          497..549
                     /note="Plexin repeat; pfam01437"
                     /db_xref="CDD:279745"
                     /label=PSI1
     Region          553..650
                     /label=IPT1
     Region          651..709
                     /note="Plexin repeat; pfam01437"
                     /db_xref="CDD:279745"
                     /label=PSI2
     Region          711..821
                     /label=IPT2
     Region          824..875
                     /note="Plexin repeat; pfam01437"
                     /db_xref="CDD:279745"
                     /label=PSI3
     Region          878..971
                     /note="First repeat of the IPT domain of Plexins and Cell 
                     Surface Receptors (PCSR) . Plexins are involved in the 
                     regulation of cell proliferation and of cellular adhesion 
                     and repulsion receptors. In general, there are three copies
                     of the IPT domain present...; cd01180"
                     /db_xref="CDD:238585"
                     /label=IPT3
     Region          974..1059
                     /note="IPT domain of Plexins and Cell Surface Receptors
                     (PCSR) and related proteins . This subgroup contains IPT 
                     domains of plexins, receptors, like the plasminogen-related
                     growth factor receptors, the hepatocyte growth 
                     factor-scatter factors, and the...; cd00603"
                     /db_xref="CDD:238337"
                     /label=IPT4
     Region          1062..1146
                     /note="Immunoglobulin-like fold, Plexins, Transcription
                     factors (IPT). IPTs are also known as Transcription factor 
                     ImmunoGlobin (TIG) domains. They are present in 
                     intracellular transcription factors, cell surface receptors
                     (such as plexins and scatter factor...; cl15674"
                     /db_xref="CDD:301692"
                     /label=IPT5
     Region          1150..1250
                     /note="IPT domain of Plexins and Cell Surface Receptors
                     (PCSR) and related proteins . This subgroup contains IPT 
                     domains of plexins, receptors, like the plasminogen-related
                     growth factor receptors, the hepatocyte growth 
                     factor-scatter factors, and the...; cd00603"
                     /db_xref="CDD:238337"
                     /label=IPT6
     Region          1257..1279
                     /label=TM
     Region          1333..1888
                     /note="Plexin cytoplasmic RasGAP domain; pfam08337"
                     /db_xref="CDD:285529"
                     /label=Ras-GAP
     Site            order(1406,1447,1451..1455,1462,1761,1769..1770,1773..1774,
                     1800,1807,1809,1816..1817)
                     /site_type="other"
                     /note="putative Rap interface [polypeptide binding]"
                     /db_xref="CDD:213350"
                     /label=putative Rap interface [polypeptide binding]
ORIGIN
        1 mptflqffii fgvaaaaags knvysiddnl vfknpshdgh evfekmaidp sttrvfvgav
       61 nslydltsad ltvrrhvqtg pqddsplcrd arnreecrhq lsrtnshtka lsvydksskl
      121 iecsnlyqgr crlrnlhnis eviseaiepr vsndtsssvv ifvgsgpanl ssepvlyvga
      181 tigsgdhdrm svsslflrpq kafevvfpgl yggthvsldy rsrgyykyqi dyingfesgd
      241 yayfvtrqrv niaddssiqs rlvrvctgdk nfhsytevpl ectqngvefn lvqdvyvtra
      301 gyelaksldi svsdpvlygv fwegdknsyr sqeptgksai cmftmreiet sfkqnimkcy
      361 kgtsglkknl pwfssnddcr fttlpwegik cgkdvnskig gdtpistsat yvmedssnll
      421 taiainttrs stvafvgtqg gqlhkilies krsaekyate mltdnepils dmefggdgkh
      481 vyiltpskvi kmptsrceal stqcdtclss rdpycgwcvs nnhctqeesc erevphtsrg
      541 wldfqnskcp rirsvkpdqi qintadylnv tienlqapkg rrmqclfqfs tgdavvsdpm
      601 pfdgslkcat ppmnrlprip tneyhlpakl ivvsdgsklp lattnfsfyd cnrytscstc
      661 sasqfpcdwc lesnecvagk ltedkcrkqh ivnglnrdgs sirkgpskcp hivapvskms
      721 vatgerrnis vkvenvdatf mgdfkcefky gtvthekiam rtsddtitcd emlfepygts
      781 llgsgstpyg fnviwsatgf avgkksinrv ldnvaslaid vyscenlatn cgrcltldad
      841 kydcgwcsld skcarphqcs nrqipenwln asqlcpnpvi edfkpkkgsi fggtrvting
      901 inlgrhvsdv ekavqianvp cevveyvpsq kivcvtgksp ikgsnergvv avtlrhdslk
      961 ffahstehfs yvqpvvssmk pvkgprsggt dvtltgvdld tgaevtvrfg qigckilera
     1021 sgwlrcrmga sgeggqfplh iafdgqlqnl pipiyfefts dpsvqsispn ktipsggitv
     1081 dvygqgftll qrprmvftgl gdeksygpac sieddqmmkc atptapgkds drgsqerite
     1141 yafdfdgael yrsrikvmps ptfetlsepr fvrpgedflt lngnhlnlaa serdidvkvg
     1201 gepcpltala nkvltcqppv kkprgagkln peivvtvgna sfsigevsyd spglssslff
     1261 iimffiifmi aliiclivly rrksnthqrq mkylktqmdt iemkvateck eafaelqtsl
     1321 nqytadlplg tptapfleyk dycarvlfpn agknhavlkn levdthkaea ieaglrefhk
     1381 llmnktfllt mvrtmeanky fvgkdrvyvg sllmvvlqek mgyctemlkq llreliektv
     1441 ekkfqpkilf rrsesiaerm laawftfllh dhlktydagk klyelfwgik qqmekgpqda
     1501 ltlearysls eekllratfe ykelmvfvsa sdsvysstqd ipvrvldcdt itqvkekcld
     1561 akyrgyrfad rpapgdmele wktgmngkma lqdidsssrv eggnwkrlnt lahynvpnna
     1621 iltltsksns lynlsilsdr sekssvsmkt pgvgspkpwg appsviadha sssadtdngf
     1681 klyhlvkpte hgptdsqekm vteiyltrll mmkgtlakfi tsllesifss stvppcikym
     1741 fdfmdeqare hgindpevvh awksnalplr fwvnliknph flfdiqkptk iegclsvvaq
     1801 tlmdacstqd hqltkdspss kllfakdmyq yrdlvdsyyt eismtpridd atmganlsae
     1861 srqhngefhv fsalnelyky ldqykesiid alesnehaqa srlpgrlqdl lalmesdyyr
     1921 atdyesstlg lgynsnsrlm prdrl
//
