# Supplementary material for: Origin and evolution of plexins, semaphorins, and Met receptor tyrosine kinases
Source: Sci Rep. 2019 Feb 13;9:1970. doi: 10.1038/s41598-019-38512-y (PMC6374515; doi:10.1038/s41598-019-38512-y)
Supplement: Supplementary file 3 — File S1 [file 41598_2019_38512_MOESM3_ESM.zip › Hsapi PLEXIN-C1.gp]

LOCUS       Exported                1568 aa            linear   PRI 12-OCT-2017
DEFINITION  plexin-C1 precursor [Homo sapiens].
ACCESSION   NP_005752
VERSION     .
DBSOURCE    NM_005761.2
KEYWORDS    .
SOURCE      Homo sapiens
  ORGANISM  Homo sapiens
REFERENCE   1  (bases 1 to 1568)
  AUTHORS   Chen Y, Soong J, Mohanty S, Xu L, Scott G.
  TITLE     The neural guidance receptor Plexin C1 delays melanoma progression
  JOURNAL   Oncogene 32 (41), 4941-4949 (2013)
  PUBMED    23160370
REFERENCE   2  (bases 1 to 1568)
  AUTHORS   Liu M, Ingle JN, Fridley BL, Buzdar AU, Robson ME, Kubo M, Wang L, 
            Batzler A, Jenkins GD, Pietrzak TL, Carlson EE, Goetz MP, Northfelt 
            DW, Perez EA, Williard CV, Schaid DJ, Nakamura Y, Weinshilboum RM.
  TITLE     TSPYL5 SNPs: association with plasma estradiol concentrations and 
            aromatase expression
  JOURNAL   Mol. Endocrinol. 27 (4), 657-670 (2013)
  PUBMED    23518928
REFERENCE   3  (bases 1 to 1568)
  AUTHORS   Song C, Chen GK, Millikan RC, Ambrosone CB, John EM, Bernstein L, 
            Zheng W, Hu JJ, Ziegler RG, Nyante S, Bandera EV, Ingles SA, Press 
            MF, Deming SL, Rodriguez-Gil JL, Chanock SJ, Wan P, Sheng X, Pooler 
            LC, Van Den Berg DJ, Le Marchand L, Kolonel LN, Henderson BE, Haiman
            CA, Stram DO.
  TITLE     A genome-wide scan for breast cancer risk haplotypes among African 
            American women
  JOURNAL   PLoS ONE 8 (2), E57298 (2013)
  PUBMED    23468962
REFERENCE   4  (bases 1 to 1568)
  AUTHORS   Wang H, Hota PK, Tong Y, Li B, Shen L, Nedyalkova L, Borthakur S, 
            Kim S, Tempel W, Buck M, Park HW.
  TITLE     Structural basis of Rnd1 binding to plexin Rho GTPase binding 
            domains (RBDs)
  JOURNAL   J. Biol. Chem. 286 (29), 26093-26106 (2011)
  PUBMED    21610070
REFERENCE   5  (bases 1 to 1568)
  AUTHORS   Liu H, Juo ZS, Shim AH, Focia PJ, Chen X, Garcia KC, He X.
  TITLE     Structural basis of semaphorin-plexin recognition and viral mimicry 
            from Sema7A and A39R complexes with PlexinC1
  JOURNAL   Cell 142 (5), 749-761 (2010)
  PUBMED    20727575
REFERENCE   6  (bases 1 to 1568)
  AUTHORS   Stirewalt DL, Meshinchi S, Kopecky KJ, Fan W, Pogosova-Agadjanyan 
            EL, Engel JH, Cronk MR, Dorcy KS, McQuary AR, Hockenbery D, Wood B, 
            Heimfeld S, Radich JP.
  TITLE     Identification of genes with abnormal expression changes in acute 
            myeloid leukemia
  JOURNAL   Genes Chromosomes Cancer 47 (1), 8-20 (2008)
  PUBMED    17910043
REFERENCE   7  (bases 1 to 1568)
  AUTHORS   Scott GA, McClelland LA, Fricke AF.
  TITLE     Semaphorin 7a promotes spreading and dendricity in human melanocytes
            through beta1-integrins
  JOURNAL   J. Invest. Dermatol. 128 (1), 151-161 (2008)
  PUBMED    17671519
REFERENCE   8  (bases 1 to 1568)
  AUTHORS   Olsen JV, Blagoev B, Gnad F, Macek B, Kumar C, Mortensen P, Mann M.
  TITLE     Global, in vivo, and site-specific phosphorylation dynamics in 
            signaling networks
  JOURNAL   Cell 127 (3), 635-648 (2006)
  PUBMED    17081983
REFERENCE   9  (bases 1 to 1568)
  AUTHORS   Chabbert-de Ponnat I, Marie-Cardine A, Pasterkamp RJ, Schiavon V, 
            Tamagnone L, Thomasset N, Bensussan A, Boumsell L.
  TITLE     Soluble CD100 functions on human monocytes and immature dendritic 
            cells require plexin C1 and plexin B1, respectively
  JOURNAL   Int. Immunol. 17 (4), 439-447 (2005)
  PUBMED    15746246
REFERENCE   10  (bases 1 to 1568)
  AUTHORS   Tamagnone L, Artigiani S, Chen H, He Z, Ming GI, Song H, Chedotal A,
            Winberg ML, Goodman CS, Poo M, Tessier-Lavigne M, Comoglio PM.
  TITLE     Plexins are a large family of receptors for transmembrane, secreted,
            and GPI-anchored semaphorins in vertebrates
  JOURNAL   Cell 99 (1), 71-80 (1999)
  PUBMED    10520995
REFERENCE   11  (bases 1 to 1568)
  AUTHORS   Comeau MR, Johnson R, DuBose RF, Petersen M, Gearing P, VandenBos T,
            Park L, Farrah T, Buller RM, Cohen JI, Strockbine LD, Rauch C, 
            Spriggs MK.
  TITLE     A poxvirus-encoded semaphorin induces cytokine production from 
            monocytes and binds to a novel cellular semaphorin receptor, VESPR
  JOURNAL   Immunity 8 (4), 473-482 (1998)
  PUBMED    9586637
REFERENCE   12  (bases 1 to 1568)
  AUTHORS   .
  TITLE     Direct Submission
  JOURNAL   Exported Jul 30, 2018 from SnapGene Viewer 4.1.9
            http://www.snapgene.com
COMMENT     REVIEWED REFSEQ: This record has been curated by NCBI staff. The 
            reference sequence was derived from AF030339.1, AC123567.8, 
            AC073655.26, AB208934.1 and AA609130.1.
            This sequence is a reference standard in the RefSeqGene project.
            Summary: This gene encodes a member of the plexin family. Plexins 
            are transmembrane receptors for semaphorins, a large family of 
            proteins that regulate axon guidance, cell motility and migration, 
            and the immune response. The encoded protein and its ligand regulate
            melanocyte adhesion, and viral semaphorins may modulate the immune 
            response by binding to this receptor. The encoded protein may be a 
            tumor suppressor protein for melanoma. Alternatively spliced 
            transcript variants have been observed for this gene. [provided by 
            RefSeq, Jan 2011].
            
            Transcript Variant: This variant (1) encodes the functional protein.
            
            Publication Note:  This RefSeq record includes a subset of the 
            publications that are available for this gene. Please see the Gene 
            record to access additional publications.
            
            ##Evidence-Data-START##
            Transcript exon combination :: AF030339.1, SRR1660809.120141.1
                                           [ECO:0000332]
            RNAseq introns              :: single sample supports all introns
                                           SAMEA1965299, SAMEA1966682
                                           [ECO:0000348]
            ##Evidence-Data-END##
FEATURES             Location/Qualifiers
     source          1..1568
                     /organism="Homo sapiens"
     Protein         1..1568
                     /product="plexin-C1 precursor"
     sig_peptide     1..34
                     /inference="COORDINATES:same species:SignalP"
                     /calculated_mol_wt=3544
                     /label=SP
     mat_peptide     35..1568
                     /product="Plexin-C1"
                     /experiment="experimental evidence, no additional details 
                     recorded"
                     /note="propagated from UniProtKB/Swiss-Prot (O60486.1)"
                     /calculated_mol_wt=172221
                     /label=propagated from UniProtKB/Swiss-Prot (O60486.1)
     Region          44..453
                     /note="The Sema domain, a protein interacting module, of 
                     Plexin C1; cd11246"
                     /db_xref="CDD:200507"
                     /label=Sema
     Region          455..506
                     /note="Plexin repeat; pfam01437"
                     /db_xref="CDD:279745"
                     /label=PSI1
     Region          519..591
                     /label=IPT1
     Region          592..634
                     /note="domain found in Plexins, Semaphorins and Integrins; 
                     smart00423"
                     /db_xref="CDD:214655"
                     /label=PSI2
     Region          635..750
                     /note="IPT/TIG domain; pfam01833"
                     /db_xref="CDD:280079"
                     /label=IPT2
     Region          753..841
                     /note="ig-like, plexins, transcription factors; smart00429"
                     /db_xref="CDD:214657"
                     /label=IPT3
     Region          845..938
                     /label=IPT4
     Region          943..964
                     /label=TM
     Site            945..965
                     /site_type="transmembrane region"
                     /experiment="experimental evidence, no additional details 
                     recorded"
                     /note="propagated from UniProtKB/Swiss-Prot (O60486.1)"
                     /label=propagated from UniProtKB/Swiss-Prot (O60486.1)
     Site            978
                     /site_type="phosphorylation"
                     /experiment="experimental evidence, no additional details 
                     recorded"
                     /note="Phosphoserine. {ECO:0000250|UniProtKB:Q9QZC2}; 
                     propagated from UniProtKB/Swiss-Prot (O60486.1)"
     Region          1012..1535
                     /note="Plexin cytoplasmic RasGAP domain; pfam08337"
                     /db_xref="CDD:285529"
                     /label=Ras-GAP
     Site            order(1084,1123,1127..1131,1138,1408,1416..1417,1420..1421,
                     1447,1454,1456,1463..1464)
                     /site_type="other"
                     /note="putative Rap interface [polypeptide binding]"
                     /db_xref="CDD:213349"
                     /label=putative Rap interface [polypeptide binding]
     Site            1466
                     /site_type="phosphorylation"
                     /experiment="experimental evidence, no additional details 
                     recorded"
ORIGIN
        1 mevsrrkapp rpprpaaplp llayllalaa pgrgadepvw rseqaigaia asqedgvfva
       61 sgscldqldy slehslsrly rdqagnctep vslapparpr pgssfsklll pyregaaglg
      121 gllltgwtfd rgacevrplg nlsrnslrng tevvschpqg stagvvyrag rnnrwylava
      181 atyvlpepet asrcnpaasd hdtaialkdt egrslatqel grlklcegag slhfvdaflw
      241 ngsiyfpyyp ynytsgaatg wpsmariaqs tevlfqgqas ldcghghpdg rrlllssslv
      301 ealdvwagvf saaagegqer rsptttalcl frmseiqara krvswdfkta eshckegdqp
      361 ervqpiasst lihsdltsvy gtvvmnrtvl flgtgdgqll kvilgenlts ncpeviyeik
      421 eetpvfyklv pdpvkniyiy ltagkevrri rvancnkhks csecltatdp hcgwchslqr
      481 ctfqgdcvhs enlenwldis sgakkcpkiq iirsskektt vtmvgsfspr hskcmvknvd
      541 ssrelcqnks qpnrtctcsi ptratykdvs vvnvmfsfgs wnlsdrfnft ncsslkecpa
      601 cvetgcawck sarrcihpft acdpsdyern qeqcpvavek tsgggrpken kgnrtnqalq
      661 vfyiksiepq kvstlgksnv ivtganftra snitmilkgt stcdkdviqv shvlndthmk
      721 fslpssrkem kdvciqfdgg ncssvgslsy ialphcslif pattwisggq nitmmgrnfd
      781 vidnliishe lkgninvsey cvatycgfla pslksskvrt nvtvklrvqd tyldcgtlqy
      841 redprftgyr vesevdtele vkiqkendnf niskkdieit lfhgengqln csfenitrnq
      901 dlttilckik giktastian sskkvrvklg nlelyveqes vpstwyfliv lpvllvivif
      961 aavgvtrhks kelsrkqsqq lelleselrk eirdgfaelq mdkldvvdsf gtvpfldykh
     1021 falrtffpes ggfthifted mhnrdandkn esltaldali cnksflvtvi htlekqknfs
     1081 vkdrclfasf ltialqtklv yltsilevlt rdlmeqcsnm qpklmlrrte svveklltnw
     1141 msvclsgflr etvgepfyll vttlnqkink gpvdvitcka lytlnedwll wqvpefstva
     1201 lnvvfekipe nesadvcrni svnvldcdti gqakekifqa flskngspyg lqlneiglel
     1261 qmgtrqkell didsssvile dgitklntig hyeisngsti kvfkkianft sdveysddhc
     1321 hlilpdseaf qdvqgkrhrg khkfkvkemy ltkllstkva ihsvleklfr siwslpnsra
     1381 pfaikyffdf ldaqaenkki tdpdvvhiwk tnslplrfwv nilknpqfvf dikktphidg
     1441 clsviaqafm dafslteqql gkeaptnkll yakdiptyke evksyykair dlpplsssem
     1501 eefltqeskk henefneeva lteiykyivk yfdeilnkle rergleeaqk qllhvkvlfd
     1561 ekkkckwm
//
