# Supplementary material for: Origin and evolution of plexins, semaphorins, and Met receptor tyrosine kinases
Source: Sci Rep. 2019 Feb 13;9:1970. doi: 10.1038/s41598-019-38512-y (PMC6374515; doi:10.1038/s41598-019-38512-y)
Supplement: Supplementary file 3 — File S1 [file 41598_2019_38512_MOESM3_ESM.zip › Celeg Sema1A.gp]

LOCUS       Exported                 712 aa            linear   INV 17-OCT-2017
DEFINITION  Semaphorin-1A [Caenorhabditis elegans].
ACCESSION   NP_493582
VERSION     .
DBSOURCE    NM_061181.5
KEYWORDS    .
SOURCE      Caenorhabditis elegans
  ORGANISM  Caenorhabditis elegans
REFERENCE   1  (bases 1 to 712)
  AUTHORS   Sulson JE, Waterston R.
  TITLE     Genome sequence of the nematode C. elegans: a platform for 
            investigating biology
  JOURNAL   Science 282 (5396), 2012-2018 (1998)
  PUBMED    9851916
REFERENCE   2  (bases 1 to 712)
  TITLE     Direct Submission
  JOURNAL   Submitted (11-OCT-2017) National Center for Biotechnology 
            Information, NIH, Bethesda, MD 20894, USA
REFERENCE   3  (bases 1 to 712)
  AUTHORS   WormBase.
  TITLE     Direct Submission
  JOURNAL   Submitted (26-SEP-2017) WormBase Group, European Bioinformatics 
            Institute, Cambridge, CB10 1SA, UK. Email: help@wormbase.org
REFERENCE   4  (bases 1 to 712)
  AUTHORS   Sulson JE, Waterston R.
  TITLE     Direct Submission
  JOURNAL   Submitted (03-MAR-2003) Nematode Sequencing Project: Sanger 
            Institute, Hinxton, Cambridge CB10 1SA, UK and The Genome Institute 
            at Washington University, St. Louis, MO 63110, USA
REFERENCE   5  (bases 1 to 712)
  AUTHORS   .
  TITLE     Direct Submission
  JOURNAL   Exported Jul 30, 2018 from SnapGene Viewer 4.1.9
            http://www.snapgene.com
COMMENT     REVIEWED REFSEQ: This record has been curated by WormBase. The 
            reference sequence is identical to CAA21714.
            On Aug 9, 2005 this sequence version replaced gi:32563597.
FEATURES             Location/Qualifiers
     source          1..712
                     /organism="Caenorhabditis elegans"
     Region          1..19
                     /label=SP
     Region          31..493
                     /note="The Sema domain, a protein interacting module, of 
                     semaphorin 1A (Sema1A); cd11237"
                     /db_xref="CDD:200498"
                     /label=Sema
     Site            order(100..103,155..156,160,183,185..186,193,210,213..214,
                     216,221,243,269..273,275,384,388,391)
                     /site_type="other"
                     /note="putative plexin binding site [polypeptide binding]"
                     /db_xref="CDD:200498"
                     /label=putative plexin binding site [polypeptide binding]
     Site            order(244..245,249,252..254,288,293..295,297,299,322..324,
                     328..329,397,411)
                     /site_type="other"
                     /note="putative homodimer interface [polypeptide binding]"
                     /db_xref="CDD:200498"
                     /label=putative homodimer interface [polypeptide binding]
     Region          497..546
                     /note="domain found in Plexins, Semaphorins and Integrins; 
                     smart00423"
                     /db_xref="CDD:214655"
                     /label=PSI
     Region          581..603
                     /label=TM
ORIGIN
        1 mrriltllll fnvvrsseai tggvvnlrpk qiinsvgigd rfggigtssd esdhfkllaa
       61 dgdsllvgar navynlslst lsvnhkidwk ppaehieeci mkgksktdcq nyirvlarks
      121 agvslvcgth afspkcreyt vtefgirntr qfdgqgispy dpkhnssaly vpgtnqlfva
      181 tvtdfvgnda liyrktidet pssksaanir tqsydarvln apnfvatfay kehvyfwfre
      241 iaseaidnne epqiyarvar vckndkggar panerwtsyl karlncslps gsspfyfnel
      301 kavsdpidag nnnhvvytvf stpdsdvrms avckfsmkki reefdngtfk hqnnaqsmwm
      361 afnrnevpkp rpgscspdst klpentvsfi lhhpllhrpi psvaapllve gadradltqi
      421 tvlprvravg ghnydilfig tsdgkvlkvv evdgnatviq satvfqrgvp ivnllttkes
      481 vvivsadeia slpvhncaqq tscskcvqlq dphcawdssi arcvhggswt gdqfiqnmvf
      541 gqseqcpegi ivrevfddne seaqpeavsr sgypkehsti tvvlvaavas lisliigafi
      601 girvnrwaat sephrsasst sgsdydsfgr arltrhdslt tatkvdhgfv pqskqsvdat
      661 slvmsinath hpmsmsqhgs gintpsrdkn aivtsinqnt lprdykvkkv yl
//
