# Supplementary material for: Origin and evolution of plexins, semaphorins, and Met receptor tyrosine kinases
Source: Sci Rep. 2019 Feb 13;9:1970. doi: 10.1038/s41598-019-38512-y (PMC6374515; doi:10.1038/s41598-019-38512-y)
Supplement: Supplementary file 3 — File S1 [file 41598_2019_38512_MOESM3_ESM.zip › Celeg Sema2A.gp]

LOCUS       Exported                 658 aa            linear   INV 17-OCT-2017
DEFINITION  Semaphorin-2A [Caenorhabditis elegans].
ACCESSION   NP_490875
VERSION     .
DBSOURCE    NM_058474.4
KEYWORDS    .
SOURCE      Caenorhabditis elegans
  ORGANISM  Caenorhabditis elegans
REFERENCE   1  (bases 1 to 658)
  AUTHORS   Sulson JE, Waterston R.
  TITLE     Genome sequence of the nematode C. elegans: a platform for 
            investigating biology
  JOURNAL   Science 282 (5396), 2012-2018 (1998)
  PUBMED    9851916
REFERENCE   2  (bases 1 to 658)
  TITLE     Direct Submission
  JOURNAL   Submitted (11-OCT-2017) National Center for Biotechnology 
            Information, NIH, Bethesda, MD 20894, USA
REFERENCE   3  (bases 1 to 658)
  AUTHORS   WormBase.
  TITLE     Direct Submission
  JOURNAL   Submitted (26-SEP-2017) WormBase Group, European Bioinformatics 
            Institute, Cambridge, CB10 1SA, UK. Email: help@wormbase.org
REFERENCE   4  (bases 1 to 658)
  AUTHORS   Sulson JE, Waterston R.
  TITLE     Direct Submission
  JOURNAL   Submitted (03-MAR-2003) Nematode Sequencing Project: Sanger 
            Institute, Hinxton, Cambridge CB10 1SA, UK and The Genome Institute 
            at Washington University, St. Louis, MO 63110, USA
REFERENCE   5  (bases 1 to 658)
  AUTHORS   .
  TITLE     Direct Submission
  JOURNAL   Exported Jul 30, 2018 from SnapGene Viewer 4.1.9
            http://www.snapgene.com
COMMENT     REVIEWED REFSEQ: This record has been curated by WormBase. The 
            reference sequence is identical to CCD67974.
FEATURES             Location/Qualifiers
     source          1..658
                     /organism="Caenorhabditis elegans"
     Region          1..19
                     /label=SP
     Region          26..475
                     /note="The Sema domain, a protein interacting module, of 
                     semaphorin 2A (Sema2A); cd11238"
                     /db_xref="CDD:200499"
                     /label=Sema
     Site            order(88..91,143..144,148,176,178..179,186,202,205..206,208,
                     213,235,259..263,265,369,373,376)
                     /site_type="other"
                     /note="putative plexin binding site [polypeptide binding]"
                     /db_xref="CDD:200499"
                     /label=putative plexin binding site [polypeptide binding]
     Site            order(236..237,239,242..244,278,282..284,286,288,309..311,
                     315..316,382,395)
                     /site_type="other"
                     /note="putative homodimer interface [polypeptide binding]"
                     /db_xref="CDD:200499"
                     /label=putative homodimer interface [polypeptide binding]
     Region          479..529
                     /note="Plexin repeat; pfam01437"
                     /db_xref="CDD:279745"
                     /label=PSI
     Region          556..596
                     /note="Immunoglobulin C-2 Type; smart00408"
                     /db_xref="CDD:197706"
                     /label=Ig
ORIGIN
        1 mrnflvfsvi fiaynsceaa niqadntfad pnigefrell idpkagalfv gsegaifrlw
       61 aynindtgen vfakkqlvls eseesecrst asderlcrps trflaftnnl dsiyvcssvg
      121 mrpeirvlds lslrdqqepr teigicvvdp tfnftavvvd sgnpedatsv ysgirtgmgg
      181 enhliyrppl tkngkqlhas irtiysdnkw lnepqfvgsf dvgqhvffff reiahdnsfg
      241 erivhsrvar vckkdiggrn vlrqvwtsfv karlncsvsa nfpfyfdhiq svkrvdkhge
      301 tyfyatfsts etaftssaic mfqlssinhl ldtgllmeet angqfsvtad eipahrpgtc
      361 sqnshsisdt dlhfakthll vsdsisggtp ilplrdhvft hivvdqlpnq nvifafdsan
      421 rrvwkishwk egnewksnli eekslkiaas rindvallpa efffvtsgag vsqfsvarcs
      481 eqpscalcsl dpycswnavn skcslktktn eksvgwisss wagrispecs avekltvkdv
      541 ylgdglrlvg akngvwqkdg rsvesgqrhv vtrngelvvl daqledagty eclrdniilv
      601 rarivvhenc arptsvaeyr scqrewckka daykaalniw sdsnkknvqc kantssah
//
