# Supplementary material for: Origin and evolution of plexins, semaphorins, and Met receptor tyrosine kinases
Source: Sci Rep. 2019 Feb 13;9:1970. doi: 10.1038/s41598-019-38512-y (PMC6374515; doi:10.1038/s41598-019-38512-y)
Supplement: Supplementary file 4 — File S2 [file 41598_2019_38512_MOESM4_ESM.zip]

Archive with 3 entries (2 files):
- File S2 infile.nex
- __MACOSX/
- __MACOSX/._File S2 infile.nex
