# Supplementary material for: Origin and evolution of plexins, semaphorins, and Met receptor tyrosine kinases
Source: Sci Rep. 2019 Feb 13;9:1970. doi: 10.1038/s41598-019-38512-y (PMC6374515; doi:10.1038/s41598-019-38512-y)
Supplement: Supplementary file 4 — File S2 [file 41598_2019_38512_MOESM4_ESM.zip › File S2 infile.nex]

#NEXUS
[ Title Phylogenetic Analysis]
begin data;
   dimensions ntax=129 nchar=1763;
   format missing=? gap=- matchchar=. datatype=protein;
   matrix

[!Domain=Data;]
Mbrev_Plexin-1 
T--------------------VT--GYT-R
ITH-L-LYSSDVD--G--IIVAHS--QGLD
LL--D------P-T-S-LST----------
------------RASYFA------------
------------GD-PAFCNVYH-T--GN-
YPGAAYD-D-------N---------TSS-
C----W----------GL--------S---
--QTACNARDDCLYFGSTN-----------
------------------------------
----GCRTT----YFA--------------
--------------SNC----------NGN
V-FYQLQS----------HN----------
--------A---S--HLL----ACSALDQ-
-----------CRFYD---KTTL-------
------------------------------
S--------------PSPS-------TS-Y
DYPQGYFCDYPV--GFP-GI---DS--S--
------PVQEATLQNC-P--TWRYGPSSS-
--A-P-ISDQLYSQVAF-VT-AP-DL---S
DPNT---PNVIFMASSA--QQ-----SRD-
---------S----------FLAGMYETRV
EQLT-KR-R-F-PDF-Q-L--QR---CLTC
HHSIACAQAGAT---CANGVPSSDNYIPPT
SA-GE---N--S-Q---I---V---E--GR
-------S-HHYLA-G-H---YT------D
D-F-VY--FL-MLEA---QA-T--------
-----------S---P-SQAIAMRFCRN--
---PPN----------ALGNQYNGFARL-R
FACGGDE---------------T-IT----
-SA--FAFELI-GDLTS--S----------
---------RA---EGGLG---V---AGPS
-----F------------------------
--IATTTDGVCLFTLS-----GDD---VA-
----TA-A-GE-P------SN----YI---
--D------L-NV----D------MEG--A
-----F------------------------
-------------------SET----QSQE
------------------------------
------------------------------
------------------------------
--------------------------G--C
--T----------V-------E-QG-S---
L-H-D--Y---------------------T
----------D-A---IYVG-AD-------
----------------------ARL-----
---------VT-AH--ELT-AA-T----ID
Q---------------ING-HFVV---Y-T
GHSN--GT-VL---QHFI---T--DI--E-
--V----------DQTTGSF--TRV--ATS
SV-L--T-A----A-----------S--DV
-----T-A-IT--V-D--A-----------
-L-R-DQLIV-SSS-SNV--NV--V--D--
------------------------------
CA--NY-D---SC--A-ACAAA-----ANP
--S-CGWCVL--E------S----RCS--T
K-A-A------------CTA---TK-----
-------EEP------------------RE
AKYDGPHWL----------H-----LVDS-
----VL--------A-S--C---
Mbrev_Sema-FN1  
DPDAEF------PDLVSNYLAPA--DQL-R
CNG-S-AVSHRAE--P--GFLDRS--RMFQ
WL--R--------F-S-VRS-PPATE----
-----------AP-ELWRFRITMMFMRPQG
LGYEL-------TP-I-NAT-TKLP--LN-
QDSF--I-V-------K---------FV-V
P----R----------YR-AP----AA---
--PTCLT-------------ETSLVCTVLN
T-----R----RR-C--D------------
AVKLARC-S------G--------------
--------------RVQAATELNDTVLFGT
A-DHIVETDPTMTSVHRTTTH------DLG
LVQHIDVVD-Q-N--DPF----ACGLGQG-
---VP-----RCRNL---QLNSS-------
------------------------------
D--------------LALANP-----SW-M
------------------------------
-----------GT-SV-V--P---R--MA-
--N---------YTGAL-LR-KGD------
---------RLFVGHSLNEVP-GYR-----
NP--------ATVLGEVRMQDRY-------
TNWV-YNYS-F-KDS-S-ST--Y--L----
FNNLHRSI--------------N-------
-TQADTRGG--W-------------I--YQ
PGSTTPWRMSNFHD-I-W---AR------N
G-Y-VY-TIS-TLFDNLY------------
--------------Q-VYRNIATRVCE---
--DEG-SA-GP-----PRGNYYRSFVRT-D
VVCAS------------P----D-------
--GS-FTLDT-LVSAHA-A-----------
--------R----QEPGAGVDPN---VYTL
-----FT-----------------------
---GPTGFGICAFNYT-----NR-----S-
----GI-DYEM-AYR---------------
-----------I----D---------T--T
-----A----------------NPSFRLGL
FDAV--P---------------FSC-D---
----RDDV--------------------L-
--AL------------------------N-
-LY---------------------------
---------------------R-L-R----
------------------NEGMD--SD---
P-L-R-DG-----------YVGS------H
----------P-P---L--F-FE-------
----------------------KT------
-------------ANKPLK-LA-TM---TL
P--M---P-----G-N--G-FLDLV--A-V
LFNN--GR-LN---RYAL--SN--AR----
---------D----------ALRLY--EST
DL-S--LT-----G-----------T--P-
---------MS--L-QALP-----------
--KL-RRLLV-SSD-EEI--LNL--P----
------------------------------
CE--RH-D---TC--N-DCMHS-----LHP
--A-CGWCST--T------A----TCA--T
F-E-D------------CQH---NN-----
---------S------------------A-
-------WR----------L-----AQASA
----D---------G-T--C---
Srose_Plexin-1 
------------------------------
-------------------LALTR--GSMM
YL-------------D-ADT----------
------------G-SLFV------------
------------GD--RDAL-MRVN--GT-
T--LGVV-T-------A---------RNI-
T----D----------PD-NC----IPYDA
VAFSMYDGAGYDDPEFCTASS-SG------
Q-----------T-C----------LQECD
GSSDPCRLR----FFS--------------
--------------STC----------NGN
Q-YFVMQR----------HE----------
--------V-T-G--DLL----VCSALTQ-
-----------CQTIDAASLASL-------
------------------------------
N--------------RGDT-------AV-D
EAPQGWFCNFPEQKFIA-QL---QP--S--
------TVKTNTQQYC-P--VWRYGPIDI-
--D-T-FQYPQRVAAKF-VP-D---L---G
DVNE---TPVLFLGTLA--EE-----ARD-
---------H--------------------
-AFQ-ST-S-F-PAS-N-I--LA---QVTK
RDTTTYTRVCAS---SPCSSNDDYAVVPDA
SI-SE---T--V-A---E---T---Q--RV
-------R-HEFLAIE-Y---D-------D
D-F-VY-VVM-NWEA---EG-P--------
-----------D--PQ-RPIA-ARFCRS--
---P-------------GTRADNGVIRT-E
ITCGSE------------------VL----
NI---MHREQV-GERLW-PS----------
---------WG--EDE------A------L
-----I------------------------
---AVSDSNLCLFSLS-------G---TP-
----QY---AS--------LS----LR---
--V------SMDAFMTGT------YGT--A
------------------------------
------------------------------
------------------------------
------------------------------
------------------------------
--------------------------S--C
--N----------D-------D-LV-A---
S-S-A--V---------------------V
----------G-S---I--G-GS-------
----------------------STF-A---
----PI---TG-AG--ALT-AL-A----VD
V---------------VHG-HTVA---F-V
GTDA--GA-VL---RVHL---Q--QV--L-
--S-------PAAATTYGVV--NTT---NV
VV-T--S-S----Q-----------E--AV
-----V-Q-LQ--M-W--S-----------
-N-A-STLFV-LSE-SSV--VS--L--P--
------------------------------
CG--QY---T-TC--G-ACVT-----SMD-
PY--CGWCPL--S------N--TC--T--E
R-S-A----------C--AL-P--E-----
-------SLDRAANTTDTSS------S-Y-
-------W------L----H-----G---F
-----DGA----TQAS-C-----
Srose_Sema-FN1  
ESYTDH------RNTGTIFVAGS--DQL-R
CGG-A-AVTQSNL--R--ATSVLA--FRST
RL--T--------A----RA-PSNGTAPWI
INASIIMSQPSD--RVYP------------
---SLEPLGSDNFP-S-SAP-TVLYLTFTI
P-PI--N-P-------V---------NTA-
-------------------------TV---
--PAT-T-----ASYPLCAPR-TI------
--Q---S---D-T-CARVSVDVRA------
------L-ERAIIRPS-TEEAGVVFIAARN
VVARATSGLAVTAAVRV----------QLG
Y-AQVVEE----------I-----------
--------G-G-G--RLL----VCGVGEG-
---RS-----MCQLF---STATL-------
------------------------------
Q--------------ELGE-----------
--------------------A--WV-----
-----AT-------GV----V-AR---RE-
--SIR-------ATYLR-ID-N--------
---------NIYAGLHV--FP-----T---
-FG-----ES----------NSA-------
NAIT-MA-T-L-DNT-D-N--WA---Y---
TYGEDNNGVH-M---TT-------------
-A--T---S-VD-T---W---LAQPAEDRA
-------T-PEFVG-S-W---TRNAS---D
A-Y-VY-F-A-YTETD---V-N--------
-------SG-----E-KQSLI-ARICK---
--DDPG----T-----SVFNLFNSFVAI-R
IKC--------T-S---G-S----------
-----VPMDVM-TAAAA-T-PP---LPSTS
--------ATH---AQ------R---FYAA
-----FR---STD---EG--VG--------
---GDFGFGICAYEYD-----GQ-----Y-
----SI-N-----------------YE---
--L------S--G----R------IDP--Q
-----L--------------N---------
------P-S-----GPDFA--C----N---
----RD-L----------------------
--GQ----------------------A-V-
-T----------------------------
-------------------LVRA--ND--A
--T-------------N----A-DP-D---
R-L-G--F---------------------L
----------R-----A--S-S--------
----------------------PL--F---
----AH------QSNAHIV-DM-H----VD
V--V-TQP-----DGT--S-IDVI---W-A
VDNT--GV-VF---KVPV--Q---PD--G-
----------A--------T-P-TS--DRV
AV-L--R-P--PSP-----------T--PV
-----S-F-AR--V-YVLP-----------
-N-Q-TSAAV-AFE-DQV--VS--L-S---
-----------------------------E
CA--VH---T-TC--T-SCMQ-----ARD-
PY--CGWCAA--T------A--SC--V--L
A-S-T----------C--PD-A--A-----
-------T--------------------N-
-------W------A----Y-----S---V
FTA-NT--------DACD-----
Aquee_Plexin-1 
------------------------------
-------------------YQLQN--DTLS
TC-----------L-V-LSD----------
------------G-SLLI------------
------------GT-T-SHI-IKLN--SD-
--NL--T-V-------N---------SS-L
P----L----------NT-TT---------
------------------------------
------------------------------
------------------------------
------------------------------
--N----------QLLLPLN----------
-----DTGF-T-Q--NIL----SCQ-----
---EQ-----ECFLL---NPNDL-------
------------------------------
S--------------VTVS-------VS-T
----------------S-------------
-PT--P-----ST-FL-F--P---T--TP-
--D---------MPGLY-TE-G-R------
---------NFFVGK--DADS-Q-------
I------------V----------------
SSIS-KL-----QYS-P-SG--S--Q----
----L-QV--------------M-------
-LVGSQ------------------------
QERVINFP-RKFLT-N-F---QQ------N
G-F-VY--YV-FHLPDFG------------
----------------SKLQIA-RICS---
--NDTGLE-E------DNILTLTTYTEA-E
LQCDE------------M------------
-----TTPDSITAATFV-Q-----------
--------R-N--GES------M---IMAS
-----MR-----------------------
---SGKTNIICTFSVS-----EI-----N-
----TR--MDD-KLS----SC----IN---
--G--------QG-TLS---------I--K
-----R--------------F-SGS-----
----------------------DAC-P---
----TNLE--------------------Q-
--DK------------------------K-
------------------------------
---------------------D-A-IT-VC
--N---------------R-PGQF-IV---
P-F-E-----------------V------D
----------N-P---T--F-GE-------
----------------------RV--A---
----FT------SQIFSLN-SL-A----YE
N--------------------IVY---L-Y
AGSD--QT-IE---QFYF--N---AS----
---------N----------SLIPI--RNI
TL-A--TN-----------------E--QV
-----D-K-IG--F-S--S-----------
--DS-EYLYI-QSE-SYV--VKR--P----
------------------------------
CD--SF-T---SC--D-SCVES-----GDP
--I-CGWCVL--S------S----SCT--K
L-D-D------------CTT---TP-----
---------A------------------I-
-------WQ----------K-----T----
----T---------S-Y--C---
Aquee_Plexin-A5 
LI----------------------------
-------------------SSTLS--STVT
YL--A--------V-S---S----------
------------N-GVFV------------
------------ST-A-NQV-HRFS--ST-
---L--Q-Q-------L---------EGSP
D---------------TPGGT----I----
--DG--------------------------
------------------------------
---------------I--------------
--------------AST-----------PD
G-E---------------------------
---------------WCV----VCTDDGG-
----V-----TCSVL---NGSNL-------
------------------------------
Q--------------APAN-------R---
------------------------------
------T-------VD-L--N---S---G-
T-A-T-------SLVVF-TV-D--------
------G-NSFYTGSFV--NP-----R---
------------------------------
-ILY-HQ-Y-WFAGS---------------
---------T-L---S------R-------
-ATNPANQI--A----------------SF
-------T-RVFVS-G-F---FA------S
G-Y-AY-Y-V-VIDP---PP-S------G-
--------N--Q----NRLRI-IRVCN---
--DSAV----D-----SATDSFNNQYEL-T
LGCD---------G--------N-------
--NA-FFNPTL-RGVSV-------------
--------I-N--EE-------T---LLIA
-----IS--A--------------------
-----DSNDICSYSLS-----QI-----N-
----SL-M-DT-AYQ----SC----VI---
--N------G-TG-NKN---------I--V
-----W------------------------
----Q-SS--------------ASC-S---
----G-------------------------
--GL------------------------T-
------------------------------
---------------------G-S--I--C
--S----------I--SDSRGA-NPAP---
A-V-G--V---------------------S
----------N-P---L--T-ST-------
----------------------GLV-T---
----NN------TILTGLT-AI-V----GV
S--I-----------D--D-NDFIYFAF-S
VNSN--NY-IN---KYHL--V---NS----
---------TT--------L--TFV--SEV
TL-T--SS---------------------I
-----T-V-LK--W-T--Q-----------
-G-S-EYVYG-ISG-SNV--IA--LK----
------------------------------
C--SSA---T-SC--S-ECVS-----LGD-
PL--CGWCMI--E------N--KC--S--R
R-P-F----------C--QD-S--Y-----
-------Q-----------E------R-R-
-------Y------LTQGD-----------
-----S-NN-------------C
Aquee_Plexin-A4 
------------------------------
-------------------SSSLS--STVT
HV--A--------V-S---A----------
------------N-GVFV------------
------------ST-A-NQV-HHFS--PT-
---L--Q-Q-------S---------EGSP
D---------------TPGGT----V----
--TG--------------------------
------------------------------
---------------M--------------
--------------AST-----------PD
G-E---------------------------
---------------WCV----VCTDAGG-
----E-----TCSVL---NGSNL-------
------------------------------
E--------------APAN-------R---
------------------------------
------T-------VT----K---S---G-
----I-------AISLA-VF-TG-G-----
---D--G-NSFYTGSFV--NS-----H---
------------------------------
-ILY-HQ-Y-GFAGS---------------
---------T-L---S------R-------
-ATNPVHQQ--T-------------S--GF
-------N-RVFVS-G-F---FA------S
G-Y-AY-Y-L-VSDP---ST-S------G-
--------V--N----RRLRI-IRVCN---
---DS------------TADGFNNQYEL-T
LGCD---------G--------N-------
--NG-FFNPTL-IDVFV-------------
--------I-N--GK-------T---LFIA
-----IR--F--------------------
----GSVVDVCSYSLP-----EI-----N-
----SL-M-DA-AYQ----SC----VV---
--D------G-NG-NKN---------I--F
-----W------------------------
----Q-NS--------------VSC-S---
----V-------------------------
--GL------------------------S-
------------------------------
---------------------G-S--I--C
--S----------I--SDSRSG-TPAP---
A-V-G--A---------------------S
----------N-P---L--T-PT-------
----------------------GLI-T---
----NT------TILNGLT-AI-V----GV
S--I-----------D--D-TNFIYFAL-T
LNSN--NYCIN---KYHL--V---NS----
---------TT--------L--KFI--SQV
TS-T--ST---------------------V
-----T-S-LS--W-S--Q-----------
-G-S-EYVYG-ISG-TNV--IA--LK----
------------------------------
C--SSA---T-SC--S-ECVS-----LGD-
PL--CGWCMI--E------N--KC--S--R
K-P-F----------C--QD-N--D-----
-------Q-----------T------G-R-
-------Y------LTQGD-----------
-----S-SY-------------C
Aquee_Plexin-A3 
------------------------------
-------------------SSSVS--STVT
HI--A--------V-S---A----------
------------N-GVFV------------
------------ST-A-TQV-YRFS--ST-
---L--Q-Q-------L---------GDPL
G---------------SIGGT----V----
--NG--------------------------
------------------------------
---------------L--------------
--------------ACT-----------ID
G-E---------------------------
---------------WCV----VCTDAGG-
----V-----TCSVL---DGSNL-------
------------------------------
E--------------APAN-------R---
------------------------------
------T-------VT----N---S---G-
T-A-T-------SLVVF-TA-PG-G-----
---D--G-NSFYTGSYV--NA-----R---
------------------------------
-ILY-HQ-Y-GFAGS---------------
---------T-Q---S------R-------
-ATNPVHQQ--T-------------F--SF
-------N-RVFVS-G-F---FA------S
G-Y-AY-Y-F-VNDP---PT-S------G-
--------V--N----RRLRI-IRVCN---
--DSA------------AADGFNNQYEL-T
LGCD---------D--------K-------
--ES-FFNPTL-LGVSV-------------
--------I-N--EE-------T---LLIV
-----IR--T--------------------
-----SSVDICSYSLS-----EI-----N-
----SL-M-DA-AYQ----SC----VV---
--N------G-TG-NKN---------I--Y
-----W------------------------
----Q-SP--------------VLC-S---
----AGSS----------------------
--QL------------------------S-
------------------------------
---------------------G-S--I--C
--S----------I--SDSRGS-TPAP---
A-V-G--V---------------------S
----------S-S---F--T-PS-------
----------------------PLF-T---
----NS------TVLNELT-AF-L----GL
S--I-----------D--G-IDFNYFAF-T
LNNN--NY-TA---KYHL--V---NG----
---------TS--------L--AFV--SEV
TS-I--SS---------------------V
-----T-S-LS--W-S--Q-----------
-G-S-EYVYG-ISG-SNV--IA--LK----
------------------------------
C--SSA---T-SC--S-ECVS-----LGD-
PL--CGWCMI--E------N--KC--S--R
R-P-F----------C--QD-N--N-----
-------K-----------I------R-R-
-------Y------LTQGN-----------
-----S-NS-------------C
Aquee_Plexin-A2 
------------------------------
-------------------SSSVP--DPVT
HI--A--------V-S---A----------
------------N-GVFV------------
------------ST-D-THI-YNFS--ST-
---L--Q-Q-------L---------G-AL
G---------------FHGGV----V----
--KG--------------------------
------------------------------
---------------I--------------
--------------AST-----------TD
G-E---------------------------
---------------WCVVCTEECGLNLY-
----L-----TCSVL---KGSNL-------
------------------------------
S--------------TSAV-------E---
------------------------------
------G-------T-----A---S---K-
S-R-S-------SLAVF-TA-TG-G-----
---G--G-SSFYMGSYI--NH-----H---
------------------------------
-ILY-YQ-Y-GFPGN---------------
---------T-L---S------R-------
-ATNRLHQL--S---------G---S--NF
-------H-RTFVK-G-F---FA------L
G-Y-AY-Y-V-TLDP---PK-R------G-
--------T--T----KQIRI-IRVCN---
---DS------------AANDFSNQYEL-T
LGCD---------G--------Q-------
--DS-FFNPTL-LDVSV-------------
--------I-G--EE-------L---LLIA
-----IK--T--------------------
----GSSADVCSYALS-----EI-----N-
----SL-M-DA-TYE----SC----IV---
--S------G-TG-NKN---------I--F
-----W------------------------
----Q-QF--------------ASC-S---
----E-------------------------
--KL------------------------S-
------------------------------
---------------------G-S--I--C
--G----------I--SDSRSR-NPAP---
A-V-G--V---------------------S
----------S-I---L--S-PK-------
----------------------RLI-T---
----NN------TILHGLS-AI-T----GM
R--I-----------E--D-INFIYLAF-V
ADGI--H-YIS---KYQW--S----N----
---------MD--------L--KFL--KEV
IV-T--SS---------------------I
-----T-S-LS--W-S--E-----------
-G-S-EYVYG-ISG-SNV--IA--LK----
------------------------------
C--SSA---T-SC--S-ECVS-----LGD-
PS--CGWCMI--E------N--KC--S--R
R-P-F----------C--QD-N--N-----
-------E-----------T------R-R-
-------Y------LTQGD-----------
-----S-NS-------------C
Aquee_Plexin-A1 
------------------------------
-------LQSVEV--L--SSPSTG--NAIN
GI--C--------------R-LG-------
-----------G--SIVV------------
------------STTS-NTI-YSIS--LS-
G-----------------------------
------------------------------
------------------------------
------------------------------
------------------------------
----------------------------GV
LLSLHQLH----------VS----------
----------N-G---GL----ACSGSSN-
---VT-----MCLY----NSSCF-------
------------------------------
S--------------ISDN-------RG--
------------------------------
------L--------Y-EVYR---P-TGL-
S-Y-SAS-----SSAVF-YY-KG-------
---------LVYAGMFR--SN---------
--------------------S---------
-ALE-LI---H-------L---V-------
K-ISS------N---GE-------------
-A--F---Y--S-V---S---H---S--NF
-------Q-RRFVS-G-F---GT------D
S-Y-LY-F-A-VEDP---HP-K--------
--------------H-YDIRL-LRICK---
--NN---------------GSIDALYEL-H
LKTL--------------------------
--P--KTNKLV-NAAII-------------
-----T---IS---EN------APIVVFTM
-----A------------------------
---SEGSSGLYWYRLS-----TI-----N-
----NE-M-EL-SFI----NC----LA---
--G---------D----S------FKL--P
-----W--D-----------R---------
------ER---------RD--C----D---
----QFD-----------------------
--TA----------------T---------
------------------------------
---------------------PTP-TH--C
--N----------F--NKG-SS-HV-E---
A-L-H--M---------------------R
----------S-D---I--Q-YA-------
----------------------AIL-E---
-----M------NA--LIT-AS--------
I--F-F-------KYH--S-VLLL---Y-V
AYDN--TS-LSSINKYLV--Y---NE----
---------T-------D-P--QLL--NTV
NV-E--E-S--------------------V
-----Y-H-FD--Y-S--L-----------
Q--H-N-VLIASSN-TSV--YFVP------
-----------------------------D
CS--NY-D---NC--H-DCT-------QDF
--L-CGWCVV------E--N--KC--S--S
E-F-N------------CDH---GN-----
-------LTG------------------H-
-------W------I----Q---------E
----D---------D-HC-P---
Aquee_Sema1C    
------------------------------
------MNSHR-P-------FIYN-LAVTN
LF--K--------I-D---Y-AS-------
-----------D--LIIL------------
------------AA-K-NNI-LHLT--LD-
L--Q--T-I-------L---------NAQ-
N----A----------T----PSATKI---
--HTCRT------------SN---------
------------A-I----------F----
--------E-----SL--------------
--------------ANC-----------QN
F-HHILHI----------PTT-DT---LLS
LDNNQTVPL-N-E--TIL----ACGSDAY-
---QP-----LCFYR---NRTDL-------
------------------------------
T--------------LLKS-------YE-A
------------------------------
------R-------NF-C--P---F--GR-
S-F-V-------SASTL-SS-NG-------
---------NLVSGTSL--NV-----R---
--------------------ASS-------
YGLS-LS-------H---S---P-------
FNGTA----S-V---TT-------------
-I--N---Y--Y-I---S---F------Q-
-------E-PEFVD-V-Y---EF------G
D-Y-YY-F-F-MRET---AE-E------I-
---GQV-SM--R--P-IYSRV-GRVCK---
--NDTGVT-NILI--PTSTKVFVTYLKA-R
IMCQSRAKS----R---N-D--V-------
--R--FTFNSL-RMSPL-S-LIISTYYSTI
EDTVHVS-NVS---GE------Y---MYGA
-----FT--S-SE---N-------------
---GPAGSAICVYTLN-----GENTNDLS-
----DV-F-TK-SYL-----K----PV---
--A------V--N----D--------W--D
-----TVPN-----------N---------
------NP---------VT-----------
------------------------------
------------------------------
------------------------------
------------------------------
------------------------------
------------------------------
------------------------------
----------------------TYV-S---
----SR------QGSKDFT-SQ--------
------------------------------
--------------NVELERN---TE----
---------N-------GEG--QVV--GMM
EL-Y--K-T--K------------------
---------------A--N-----------
N---SVYVYL-STS-EGL--YVVP------
-----------------------------D
CE--RL--YS-TC--S-ECIS-----SRD-
PY--CAYHVE--E------G--KC--V--S
T-I-NS--------VG--G--S--G-----
------SL-----------L--------Q-
-------D------I---VN-----G---D
-----S--------SIC-----F
Aquee_Sema1A    
R-----------------------------
----------TVS--Y--GRACTG--LSVT
QL--S--------L----AG----------
-----------Q--VLL-------------
----V-------GG-N-NSI-YSFD--TS-
P-RL--E-V-------K---------ESF-
S----I----------AP-SS---DRI---
--SQCKI-------------D---------
------T---V-T-L--------D------
------S-------ST--------------
--------------EC------------GN
V-VRVLQQ----------VSS-AALSAAML
SNDSMETAL-N-D--SVM----VCGTNAF-
---YP-----KCTFH---KIYNL-------
------------------------------
S--------------DWIE-------FE-T
--------------------G--NA-----
-----LI-------GF----S-PY---SV-
--T-S-------KSIGL-LG-SN-G-----
---------RFYTGTNF--GR-----F---
--------------------STS-------
FRISVA--L-H-PLRFNRS--F--------
-------D---I-----N------------
-T--HS--S-SP-I---W---FS--I--S-
-------S-TDFVS-I-Y---EI------G
D-Y-IY-V-F-LNEPA---E-E------V-
----DE-GN--S--I-TYARV-VRFCK---
--SDPGFL-IG---N-IPPVLFSTFQKV-R
ITCS-------Y-SRHKS-S--P-------
--K--FYYDRI-ISTYL-N-WQ---ND---
--------STP---SP------T---LYAT
-----FS---SSI---N-------------
---GPEGTAVCKFSFD-----PT-----VT
GNINSL-F-DS-DTQ---IKY----YV---
--T------G--S----S------TTL--A
--------------------E---------
------EME-----N-AFV--C----P---
----GK-S----------------------
--GR----------------------Q---
------------------------------
-------------------------RS--E
---------------------S-ES-Q---
R-HQL--L---------------------V
----------G-E---V--E-SS-------
----------------------AIL-T---
----RD------GQ--TFT-SI-V----VD
M--F-KY------NNS--V-YEAV---Y-V
GTKD--GR-IF---TSVF--S---NG--K-
----------L--------F-K-TL--DDI
KLS---N-E----S-----------V--IE
-----M-L-LS--I---SN---E-------
TK-I-RRIYA-ST--------------E--
------------------------------
CS--RY---M-TC--M-ECLE-----SRD-
LY--CSWQN----------G--SC--INK-
--L-L----------S--KA-Q--E-----
------------------------------
-----------------AMN-PPSN----T
-----L--------DY------C
Aquee_Sema1B    
MR-----------------LCAL--LIP-V
LLA-T-ACYSQDY--T--YWSHPQ-IELTN
LF--K--------I-D---H-AN-------
-----------K--LIIV------------
------------AA-K-NNI-CHLS--LD-
L--K--T-T-------L---------NAQ-
N----A----------T----PSATKI---
--NTCRT------------SN---------
------------A-I----------F----
--------E-----SL--------------
--------------ANC-----------QN
F-HHILHI----------PTT-DT---LLS
LDNNQTVPL-N-E--TVL----ACGSDAY-
---QP-----LCFYR---NRTDL-------
------------------------------
T--------------LLKS-------YE-G
------------------------------
------R-------NF-C--P---F--DR-
N-S-V-------STSIL-SS-NG-------
---------NLVSGTSL--NV-----R---
--------------------ASS-------
YGLS-LS-------H---S---P-------
FNGTA----S-V---ST-------------
-I--N---Y--Y-I---S---F------Q-
-------E-PEFID-V-Y---EF------G
D-Y-YY-F-F-MRET---AE-E------I-
---GQV-SM--R--P-IYSRV-GRVCK---
--NDTGVT-NILA--PTSTKVFVTYLKA-R
ILCQSRAKS----G---S-D--F-------
--P--FTFNSL-QDT---------------
---VHVS-NVS---GE------Y---MYGA
-----FT--S-SE---N-------------
---APAGSAICS------------------
------------------------------
------------------------------
------------------------------
------------------------------
------------------------------
------------------------------
------------------------------
------------------------------
------------------------------
------------------------------
------------------------------
------------------------------
------------------------------
------------------------------
------------------------------
------------------------------
------------------------------
------------------------------
------SVYL-STS-EGL--YVVP------
-----------------------------D
CE--RL--YP-TC--S-ECIS-----SRD-
PY--CAYHVE--G------G--KC--V--S
T-I-TS--------VG--G--S--G-----
------SL-----------L--------Q-
-------D------I---VN-----G---D
-----S--------SN------C
Aquee_Sema-FN1  
-------------------------LRL-T
WNE-T-AGMKDTF--V--FPEENV--TAFD
AY--SFFVNEINFN-D---S-TT-------
------------G-NIFI------------
------------GA--KNIL-YELN--IN-
---L---TK-------V---------KEF-
S----W----------GA-TP---AEV---
--TACKT------------I---S------
----------V-------------------
--------D-----DS--------------
--------------FAC-----------HN
H-IRTYRK----------LP----------
-----DTTA-A-D--RLY----VCGTDAY-
---AP-----KCRTLK---LSDI-------
------------------------------
S--------------NTSE-------AS--
-------------------DPISTH-----
-----DV-------GV-I----S-V--HP-
--S---I------PALW-DF-QG-DD---K
--IV---ASGFYAANLWN--S-----FD--
--F------------------ARY------
NISY-NT-S-S--K-----------N----
LEVSGK-----D---RTI------------
-Q-SSD-DF--Q-----IR------A--PY
-------H-PIDIY-NVD---L---SDD-D
N-FKMYLF-F-FRERE---F-L------AT
----DS-SS--S--P-VRSRL-IRVCKD--
---DRA----------LSGNLFGSLVKA-E
IYCGK--------E----PL--G-TPESYG
AQI--FFYTGL-RDTHM-T-DV---KSRWH
GN-----KHIW---HKL---------MYAI
-----FT--S-EQ---Y-------------
---APNGTAVCVYFAG-----KI-----D-
----IG--VA-GSF------------L---
--AE-T-YRG--V-----------YE----
---VFN------------------Q-----
NN--F-ERRLGDAKARSYL-DC----S---
----K-------------------------
ANNR----------------------F-S-
------------------------------
---------------------MGE------
S-D----------Y--------IRT-K---
S-G---IQ----------QYY---------
----------------G-IY--L-------
----------------------PLA-E---
----FP------G--EVFT-KV-V----TD
R--ACVTAFNDSSHCL--M-QDVIF----L
STNN--GK-IY---KMAL--T---TK----
-PSDYPMDRRA-------GLRQVSH--DSI
VS-Q--E-WELADS-----------R--SV
-----E-Q-LY--L-R--IE----------
GN-S-RYLYA-TTY-SRV--YK---F----
-----------------------------S
CH--LY---G-NC--R-DCIK-----SRD-
AQ--CVWDTSVDG------G--KC--VYN-
--N-I----------T--AG-E--D-----
-------GEG-------DVP------S-N-
-------I------YQNIHT-G-------Y
-----H--------SICNAPPIC
Mleid_Plexin-2 
------------------------------
------------------------------
---------------------KR-------
------------G-HIYI------------
------------GA-V-NAL-YQLD--PL-
---L--N-V-------L---------NYT-
V----T----------GP-VQ----DN---
--PACAP-------------P--Q------
----LGM---E-F-C--L-----IEG----
------E-E------M--------------
--------------RTS-----------DN
Y-NQLILI----------DE----------
--------V-A-G--HLI----SCGSVFQ-
----G-----TCTARM---LEDI-------
------------------------------
S--------------FAIP-------DM-E
----------------S--F---YV--E--
------N-------YV-V--A---T--DH-
--R-L-------KSVGF-IG-EV-E-----
--PG--K-QSLFIGGYV--S--A---DD--
--EFT--VQE----------YKK-------
AAIA-NR-K-L-LNQ-E-E--SG--Q----
SFTY----YT-S----M--QR-T-------
----L---F--YQRSWHV---K---P--YV
-------D-ISYVS-A-F---QD------D
R-F-AY-F-L-FHER---QL-A------T-
--------G--M--G-TETRI-ARTCL---
--SDTGNT-NS---P-LSDSTYTSYIEI-P
ISCT---------Y----------------
-EG--VEFPAL-SSVDL-V-ES---EK---
------LYEGD---GK------V---LVGT
-----FS--N-EK-----------------
---NNTQTAICTFSFD-----EI-----N-
----RR-L-NA-KTL----AC----AN---
--G------E--G----V------KKI--R
-----S--------------E---------
----A-RDN-------VLP--C----T---
----NSKD----------------------
--GCTFGHAIRGFEHVTQEASQQMMLT-V-
-ELKTTYEFMLPFFCAHIYTITVCRFRSAS
ERYSQIGTVTSIAEFHTTC---E---D--V
--C----------T--C----N-IR-NDNY
P-L-E--V---------------------S
----------E-K---L-RS-SS-------
----------------------AK--L---
-----I---E--G---Y-VRSI-A----TN
V--V-----------K--G-VVEI---F-L
GVDH--HH-QNSLHKYVI--E---SV--D-
--R----------------V--HHI--DDY
SP-E--P-L----S-----------S--KV
-----L-Q-IE--V-L--S-----------
-Q-K-AEVLI-LTE-NSL--FT--R-P---
------------------------------
CA--SY-VDA-DC--Q-KCIQV-----RDP
--H-CGWCEM------A--G--RC--T--P
E-H-Q------------CTS---D------
----------------------------V-
-------W------R----T---------E
--------------G-A--C---
Mleid_Plexin-3 
------------------------------
---------------------------TLR
QI--V------------VDD-LS-------
------------G-NVYL------------
------------GG-D-NLL-CQLN--PN-
---L--D-L-------M---------HEV-
S----L----------GP-KM----DN---
--EGCIP------------AT--A------
KLN---A---G-H-C--L-----SPS---A
------E--------L--------------
--------------SQT-----------NN
I-VKILVI----------DH----------
--------H-Q-S--ALI----VCGNVYQ-
----G-----SCQMR---NVQNI-------
------------------------------
E--------------ELIS-------WP-T
----------------S-------Q--G--
------H-------WV-I--A---N--KG-
--D-N-------ASYGF-IA-AG-PS---G
------T-NVLYVGASF--AE-----P--D
--S-----AL----------VIL-------
PSIA-IR-K-I-DKD-N-S--EQ--M----
FKLYKN---S-E---SE-----N-------
-K--R---T--L-Y-RSR---S---R--NA
-------H-VIYNG-G-F---AS------G
S-Y-RY-F-S-TIKP---TT-P------G-
-------SG-----VY-KSRL-TRICQS--
---DEGD---------FRNRKLISYTEA-Q
MECK-K----------------D-------
--G--INYQLL-QALAI-G-KA---GSELA
TELKI---ISQ---SD------I---VIAL
-----FA--Q-A---QEGK--H--------
--EPTGDSAICIYTIK-----EI-----E-
----LA-F-EN-KTR----DC----WN---
--G------K--G----F------SGL--S
-----F--------------D---------
----G-QNN-------RPK--C-----N--
----AQ-T----------------------
--KA--------------------------
------------------------------
---------------------FN---A--C
--N----------V-------L-SN-S---
P-L-E--L---------------------D
----------N-P---I--T-KT-------
----------------------AAF-I---
----LR------DD--TML-SL-A----VN
S---------------HDD-YSVA---F-I
GTKN--GK-LL---KVLL---E--SD--K-
--E----------------I--SMF--SNA
EI-S--S------------------T--PL
-----E-E-LA--L-S--K-----------
-D-N-DYVFA-MAT-DQL--VK--VPVA--
------------------------------
CG--TY---D-NC--S-SCIS-----SNN-
PY--CGWCVL--K------N--RC--S--T
Q-D-E----------C--DN-S--S-----
-------Q-----------------DI-H-
-------W------K----R-----G---E
-----P--------DQ-C-----
Mleid_Plexin-1 
------------------------------
---------------------------WFN
NI--S----------------SN-------
--KL--------------------------
------------------------T--YED
K-PI--G-F-------F---------ESK-
S----F----------RP-HV----IS---
--PAF-------------------------
---------------TK-------------
--------------------FDKFVVMKKS
S-----------------------------
------------------------------
----------------------TYKQAYY-
------------------INPDI-------
------------------------------
E--------------Q--------------
------------------------------
------------------------------
----S-------KSST--------------
--------GALNCDNSN--E----------
------------------------------
DAIL-GF-G-L-AGK-P-------------
------------------------------
-------------Q---S---K---V----
---------G-DIV-P-T---SS------D
D-L-TH-F-VLFKNQS---Y----------
----------------------HRICS---
------------------------------
------------------------------
------------------------------
------------------------------
------------------------------
------------YTEG-----EM-----A-
----NE-A----------------------
------------N----I------FKN---
------------------------------
------------------------------
------------------------------
------------------------------
------------------------------
------------------------------
------------------------------
------------------------------
------------------------------
----------------------SLF-T---
----EQ------IDSSTIE-SL-N----GR
V--V-----------N--NEIVVL---YSI
GKS------VY---KIVF--T---EG--D-
----------S-------SF-D-YPDPTRK
VL-Y--T-A----E-----------H--NI
-----N-K-ME--F---Y------------
-D-D-DLVFA-SSN-STI--FSF-V-P---
------------------------------
CG--DY-N---NC--R-SCTEL-----NDP
--H-CGWCTL------Q--N--KC--T--T
L-S-Q------------CTI---KP-----
---------D------------------L-
-------W------T----K---------T
----S---------S-Q--C---
Mleid_Plexin-4 
------------------------------
------------K--Y--TYNTED--SAVQ
NI--I--------Y----DD-SN-------
-----------K--RVF-------------
----V-------GG-T-NQI-LRLS--DV-
L-----E-V-------L---------NKK-
I----T----------GP-VD----DN---
--LNCYY-------------G---------
------Y---C-T-E--------N------
------D-------QK--------------
--------------VEM-----------DN
V-NKILLI----------SQ----------
------------G--LLI----YCGSVFG-
----G-----RCSAC---DLSTL-------
------------------------------
K--------------DSVY-------ET-S
----------------S--AP--NS-----
-----DN-------SL----W-VA---SA-
--K-S-------PTFAI-TG-SG-LA---Q
---N--N-EGMFVAVDS--GY-----K---
-PS-R---LG----------NSF-------
PYIASY--Y-L-NVA-D-P--AN---M---
-------F---R-----R------------
-V--ES--G-W--V---R---L---Q--ES
-------K-GNFFY-I-F----K------S
P-T-TY-F-H-VVGKR---L-V--------
-------DT--------NPFI-SRTCL---
--MDVGGG-SS---R-FSPIQYNSYIDV-Q
FKCD-------G-----D-D----------
--N--DDFSEL-KNVIK-G-KL---AVNLS
LKMG---GKKG---DD------V---LIAI
-----FY---DR------------------
---AADKSAICPLLVS-----QL-----N-
----EK-F-DE-STG---L-----------
------------------------------
------------------------------
----------------DNR--C----N---
----HN-T----------------------
------------------------------
------------------------------
------------------------------
------------------------R-N---
S-IP---E---------------------S
----------E-A---I--V-LE-------
----------------------PIG-T---
----FK------GH--NAT-TL-L----LQ
T--V---------KD-----DNVL---V-V
GTSA--GD-II---KIVL--R---DE--A-
----------S--------G-G-I---KM-
TSR----------S-----------V--SI
-----K-S-IK--M---LT---A-------
-S-S-TMMYG-YSG-TQV--FG--E--P--
------------------------------
CE--AF---E-TC--E-TCAA-----SED-
PF--CGWCLL--K------A--RC--MQY-
--S-E----------C--DS-G--P-----
-------GTA-------FIP------E-L-
-------W------VNN------LAQ---N
-----S--------DQ------C
Mleid_Sema1C    
---------------------------P-R
YCT-N-STNYCSK--C--YFNKEV--RDYR
NH--Y--------M-S---Y-ND-------
-----------N--RLIV------------
------------GA-L-DNI-FAFD--VT-
DNLF--T-K-------L---------QQV-
D----A----------KP-SLIDGGSY---
--PRCLQ------------EG---------
------------Y-----------------
--------------PM--------------
--------------ESC-----------RN
Y-NRVLLP----------LPD---------
----------N-N--QIL----TCGTNAYA
VDGNN-----ACQIR---EVTDL-------
------------------------------
T--------------NFKR-------MS-G
------------------------------
------Q-------GF-V--P---I--NE-
Y-A-Q-------NTATF-SD-S--------
---------RVFAGSMM--SS-----N---
--------------------PAD-------
NAFVIAS-AKI-GRE-G-G-----------
VASFV----N-V---VT-------------
-T--S---P--S-P---E---V------LN
-------R-AKFVS-S-F---TS------G
D-Y-AY-F-L-FQEI---DY-I------FS
DASSGS-SV--T--K-IVSRI-ARVCK---
--EDTGLL-YDVEYFKSANRIWKTFVKS-R
IYCENKVTD--PTF---G-E--Q-------
--T--FTYNRV-GAGVI-------------
---------DD---NR------I---LYAA
-----FS--E-GD---T-------------
---SASGSVVCRFNLT-----QI-----D-
----FN-F-DT-TEY----YH----FN---
--D------G--G----R------P-K--A
-------KD-----------R---------
------TP---------PT--C----G---
----DMES----------------------
--TS----------------S---------
------------------------------
---------------------PDI-FE---
-----------------------L--R---
LTV-K--D---------------------I
----------T-----S--P-EP-------
----------------------PLF-L---
----QS------GP--QFT-KL-L----VD
T--N-V-------RNV--S-NPVL---F-I
GTNM--GK-VL---KVTW--L---TN----
---------KD----GSFQP--ILI--ESM
QV-A--K-G--DIN---------SDL--TV
-----N-F-LA--F-E--K-----------
TI-DPNYLFV-GTG-T--------------
------------------------------
CL--RF---P-KLTQS-CCFA-----SRD-
PY--CGWCSA--M------R--KC--T--S
R-P-D----------C--RL----------
------------------------------
------------------------------
---------------V------C
Mleid_Sema1B    
------------------------------
--V-T-EEVVSLQ--Q--NCVDCL--KNVS
SV--L--------L-T---N-EG-------
------------S-KMYV------------
------------GA--KSLL-LSVD--MD-
KCE---------------TT------NTL-
PW---M----------GE------------
------T------------S----------
----------S-V-N---------------
-----CG-------TQ--------------
--------------WEC-----------GN
F--ITRIL----------DLE---------
----------G-T--NLV----ACGTNYG-
---KP-----EAIVM-----KPL-------
------------------------------
--------------VMLEK-----------
-------------------R---TD-----
-----LP------R-I-C----SQ---SP-
Y-W-G-------SSYLQ-TDSSI-FV---G
---V---NEDSDISAIT--R--Y-------
------------------------------
------------------------------
------D----VNQRLQ--------LSADR
AT--T-----SE-L---WL----------N
-------K-AKFVS------SF-----EHG
D-F-VY-F-V-MREH---VD-D--------
--------------T-YKATI-GRVCKS--
---DPGAS-HDQ---SDIEKMFLSFTKT-H
ITCKM--------S----MSSRQ-------
--T--LDFSVI-FTATF-N-SA---S----
---------------G------Q---LYAT
FTQYLDVD---IG---KHV--------DV-
-TRPFVTSQACRHTTVTGRQGAR-----L-
----LE--HKQ-YILQVRKVLFTPPHRGAL
NLAL-LQD----------------FSSTLP
-------SY-NCNHADIA-----ML-----
-S---PGV--------LKR--C----D---
----V-D-------------S------HSS
S--C------------------------LS
YN----------------------------
----------------IVK-I---------
------------F---S------ST-M--C
S-L-IILG----------SAK---------
------------Q--VF--G-KTPQDIQ-Y
SKLDLKSPLS-----TLCKYREKML--QVT
KFPYNLGQTLS-N--YTVT-HA-I----FT
T--I-LAE-----TVG--R-HTVLY----V
GTNS--GT-VE---KLVI--T---SS--N-
----------Q--------L--VLS--TEF
VV-A--D-S---------------HV--QV
------RS-MQ--F-A--N-----------
-SR-NREMVV-STE-NTV--SKF----P--
------------------------------
CS--SH-T---EL--D-SCIEI-----QDP
--H-CCWCQT------S--H--SC--S--H
V-S-E------------EAT----------
------------------------------
-----------------------------E
----C---------V-ND-----
Mleid_Sema1A    
------------------------------
-----------YA--K--FQESYVPAIG--
DF-----------A-A---N--G-------
------------N-VVYL------------
------------GA--KSKI-LKLH--FA-
R--R---EFV----------------AQF-
E----V----------LS------------
--SKCDL-----------------------
------------------------------
--------------GD--------------
--------------NSC-----------SD
Y-TQHVLL----------ADG---------
--RLFGEEL-D-Q--VAV----TCGTHGG-
---RP-----RCVIRG---LGLL--NV---
------------------------------
----------------IKE-----------
-------------------I---RP-----
-----LQ-------FA-A----A-S--HP-
--T-L-T-----SLAVV-HD----------
--------NAFYYTSYVT--N-----DT--
--S------------------HP-------
ILG--M----Y-S-----------------
--------QHRQ---LTT------------
-K--L---D--D-K---WF------N---N
---------AQFVTL--L---PI------D
R-H-LY-V-F-YKELT---F-D------YP
--------S--P--I-LTSRV-ARVCLN--
---DPGGN-KL-----LLHKHFRTFTKA-T
ITCTS--------P----ST--M-AG-V--
-PD--YSYNFI-DGVAM-P-HE---SL---
--TD---PSRE---DRM---------MYAI
-----FS--N-IP---N----G--------
---PCSASAVCAYNVV-----DV-----H-
----SS--FTSDKF------------V---
--KI-D-HG---------------T-----
---TTQ--H-T------V------------
------SS-------VSDS--C----E---
----E-----------------P-------
------------------------------
------------------------------
----------------------RS------
L-Y----------D--------AHK-Y---
N-F---LR----------DPV--R------
-H--------------T--H-DG-------
----------------------PLN-----
-----T------AKCRRYT-AI-G----AD
R--I-----------N--G-IDVIF----I
ATDD--MT-FV---KMAV--N---GG----
----------V--------A--YEV--DSF
RI-R--K-E----T-----------N--PI
-----T-K-IV--V-D--P-----------
-N-A-NYVLA-SGP-DYL--LRI--P----
-----------------------------Q
CK--RF---N-DC--N-SCVA-----SRD-
PY--CGWCPT--Y------N--SC--V--A
T-V-S----------C--PK-P--V-----
--------------------------T-N-
-------Y------L----E-----E---F
-----E----TA--NI------C
Mleid_Sema-IG2  
------------------------------
---------CYRC--S--RYDYEN--ANFS
S--LV----------S---V-SQ-------
------------G-EIVI------------
------------GARR-NTV-YKIE--FG-
Y--Q--K--V----------------TPF-
N----DE-----V--PVS-SN---SAY---
--QNCID------------S----------
----------G-R-----------------
------T-------E---------------
--------------QDC-----------QN
Y-YKVLVK----------IT----------
----------D-N--DLM----LCGTSSF-
---QP-----MCDIR---HLSDL-------
------------------------------
N--------------YKSR-------DH--
-------------------V---LS-----
-----GD-------TI-C----P-S--DP-
--N-T-A-----TSVIV-LE-SD-RT----
---------VGFSATCI--D--E---CN--
----------------------D-------
YQIS-RI-N-L-LP--G---S---------
---LSF-N---G---RTM------------
-R--T------T-D---WL------N--R-
---------PTFVY-S-F---EE------G
E-Y-VY-F-L-FYET---AI-E------V-
-------KT--E--Q-VYSRV-ARICKN--
---DIGSG-QE-----YFSNYFLSFSKA-R
IYCTSNK------P---G-E--P-------
--P--FDHNEI-GGAFY-K-----------
--------------DRV---------LYAV
-----FS--G-QR---N-------------
---VRTGSILCSYQIK-----DI-----D-
----AV-F-S-GPY------------L---
--SY-D-N----------------SNR--E
-----W--I-T------TE-----------
-------NQ-------PFS--C----S---
------------------------------
----------------------------N-
------------------------------
---------------------KKS------
I-N----------V--A------AT-Q---
T-M-M--E----------RAI--S------
-------------------Q-SE-------
----------------------PL--Y---
----YT------QTETRLT-SV-A----VI
T--K--HV-----GER--D-HTII---Y-A
GSEE--GY-VV---RVGL--E---AG--L-
-TG----------------V--THY--SIV
KT-A--P-R---------------G---AV
-----I-S-LS--I-S--Q-----------
-D-T-NIIYA-LSN-SWV--IK--I--P--
------------------------------
CQ--HA-A---TC--S-ECLDL-----YYP
--Y-CSWCKT------TNEM--RC--V--A
SQS-E------------CLV---SD-----
-------L----------------------
--------V----------R----------
---PT---------E-T--C---
Mleid_Sema-IG1  
------------------------------
----------YHC--V--RYVGAD--VYFT
A--QG--------------L-VN-------
------------N-TLVI------------
------------GG-R-NAV-LKLD--FE-
N--Q--I--D----------------ENF-
P----DRDVTGQSNIQDI-TH---NDY---
--SNCLD------------A----------
----------G-R-----------------
------S-------K---------------
--------------EMC-----------AN
Y-YKVIIQ----------ID----------
----------S-R--TVL----LCGTSAY-
---NP-----QCDFR---QISDL-------
------------------------------
S--------------YSKR-------LD--
-------------------T---VS-----
-----GE-------GL-C----P-A--DP-
--N-T-S-----VTYTK-TS-PV-------
---------VGFAGTCR--S--V---CN--
----------------------E-------
HAIS-RM-N-L-QA--G---S---------
---LVA-T---A---RTF------------
-K--T------D-E---VL------S--G-
---------ADFVY-S-F---EQ------G
D-F-VY-F-L-FKET---AL-E------E-
-------ER--E--Y-VYSRV-GRLCKN--
---DVGSS-SP-----FFKDYFKTFLKV-R
IYCTSNQ------P---G-E--A-------
--P--FDHNEL-GGAWF-D-----------
--------------DGI---------LYTT
-----FS--G-PK---N-------------
---LVSGSILCTYSLQ-----DI-----E-
----AA-F-K-GKY------------K---
--VH-D-F----------------QTM--K
-----W--L-P------RR-----------
------NFK-------PVQ--C----T---
------------------------------
----------------------------S-
------------------------------
---------------------HPN------
I-T----------A--A------RE-I---
V-L-M--H----------DPI--Y------
-------------------S-LT-------
----------------------PLY-S---
----YP------S--DRLS-GL-V----GR
Q--F--SA-----FGS--T-FYEL---F-S
SNAE--GK-VV---RVTY--D---KA--N-
-PH----------------V--IYD--QTF
K--A--A-N---------------S---EI
-----L-S-LL--L----------------
-N-K-DKIYA-LSQ-TSV--TM--VP-S--
------------------------------
CG--KP-K---TC--Q-SCISH-----HYP
--M-CGWCYG--Q------G--TWSCT--E
S-H-A------------CT-----------
---------A------------------S-
-------WI----------S-----P----
----L---------S-K--C---
Mleid_Sema-IG4  
------------------------------
---------------C--VVYTTE--TNFS
S--MI--------------S-FE-------
------------S-KVLI------------
------------GA-R-NSI-FEID--FS-
E--E--I--S----------------TKH-
E----DRT-NR-DKSLQY-EP---AGL---
--DSCKR------------L----------
----------G-Q-----------------
------Q-------V---------------
--------------EDC-----------QN
Y-YKVMLR----------LN----------
----------Q-A--DLF----ICGTSAF-
---SP-----VCGVR---TISDL-------
------------------------------
S--------------YSAH-----------
-------------------S---ND-----
-----GL-------GI-C----P-A--NP-
--R-S-S-----TSYIK-LK-DS-P-----
---------FGFAGTER--A--S---SS--
----------------------E-------
YAIS-LI-N-L-GY--G---S---------
---YDV-L---A---KTK------------
-S--D------N-H---WL-----------
---------NNYCK-M-F---SI------F
RTR-VC-L-L-LRVR---GP-R--------
-----------------VLRA-ARDCCRSY
EYREYN---KP-----CCPGSFRDEAEAKP
FTCLDG-------R---T-A--Q-------
--D--ASRNQL-MSSVI-T-SS---DPV--
---------FY---SGY---------LYGI
-----FS--G-PT---SV------------
---IETGSVLCRFSMK-----DI-----T-
----RV-F-E-GKA------------K---
--YF-A-Y----------------ENK--R
-----L--HST------LQ-----------
------SI--------INL-VV----Q---
-----VH----------------------S
-ETK---------------------QKLS-
------------------------------
---------------------PSP------
AWT----------V--E------QL-K--M
P-A-G--T----------SSCRAL------
-------------------S-PP-------
----------------------QIP-S---
----ST------GVAVQMK-KL-V----IQ
S--V--NI-----GKE--T-SIIA---N-T
ATNG--GK-LI---RIGF--K---EN--Y-
-GG----------------T--VRH--RIL
KM-Q--R-T---------------G---PV
-----V-E-LS--APD--G-----------
-D-S-SQVYL-MSN-DWV--GY--AP----
------------------------------
CS--HY-T---TC--Q-SCQS------AFP
--Y-CGWCSS--RSDDE--R----LCT--S
T-S-E------------CGE---E------
---------R------------------T-
-------WR----------S---------P
----Y---------E-N--C---
Mleid_Sema-IG3  
------------------------------
LQL-P-DYDCQGC--N--QYYDDS--ATFM
S--ML----------F---V-SS-------
------------D-TLIL------------
------------GG-R-NTI-HSVD--ML-
S--D--T--H----------------TAY-
K----DA--------PLQ-LE---AKV---
--EQCME------------E----------
----------G-R-----------------
------I-------E---------------
--------------DDC-----------QN
Y-YKVLLM----------LS----------
----------E-T--DIM----SCGTWGF-
---SP-----ECDVR---TVRAL-------
------------------------------
E--------------FRER-------AH--
-------------------V---RN-----
-----GN-------GF-C----P-A--NP-
--K-E-P-----TSYLK-LS-GD-------
---------IGFAGTCT--E--V---CA--
----------------------S-------
DQIT-RF-N-L-QP--G---S---------
---LSS-T---S---HTF------------
-N--T------N-D---QL------S--D-
---------PKFVY-S-F---EE------G
D-Y-VY-F-V-FKET---AS-E------L-
-------PT--E--K-IYSRI-GRVCKN--
---DVGSS-SP-----FLQNVFTSYFKA-R
FYCTSSQ------P---G-H--Q-------
--P--FDHDEV-DGAVY-Q-----------
--------------ERV---------LYAA
-----FS--G-PK---N-------------
---LQTGSIVCSYPIA-----AI-----D-
----EV-F-D-GPY------------I---
--TF-N-K----------------TSR--E
-----W--E-S------EP-----------
-------NR-------NFN--C----N---
------------------------------
----------------------------T-
------------------------------
---------------------KKE------
G-R----------E--A------IY-L---
F-L-M--E----------KGI--H------
-------------------N-PS-------
----------------------PL--F---
----NT------ESSERVN-AI-T----AD
S--F--TY-----NSE--D-IMVL---Y-A
ASDL--GR-VH---RIAF--I---RE--M-
-DG----------------K--VYH--TSF
Q--A--G-D---------------S---EV
-----I-S-IT--Y----------------
-G-S-GHVYV-MGT-NWV--TS--VPIK--
------------------------------
CA--A----S-SC--G-ECVG-----AHF-
PY--CGWCSD--VT----LGKWSC--T--T
K-S-KC------------PS-T--------
----------------------------N-
-------W------V----A----------
-------P----T-DT-C-----
Mleid_Sema-IG5  
------------------------------
----------PLC--K--FYSQPG--ANFS
S--VI--------------M-VN-------
------------G-KLVV------------
------------GA-K-NAL-YYLD--FA-
Q--E--T--A----------------SYF-
P----D---------GIN-PP---ANF---
--DVCTN------------SY---------
----------G-Q-----------------
------N-------Q---------------
--------------DDC-----------QN
Y-YKVILK----------LR----------
----------N-Q--DLF----ICGTEAF-
---KP-----SCSVR---SLDDL-------
------------------------------
S--------------YSTY-----------
-------------------N---QD-----
-----LS-------GI-C----P-A--SP-
--R-S-P-----TTYIK-LS-DM-QN----
---------VGFAATST--G--V---GG--
--V-------------------D-------
HAIQ-RI-D-L-KY--G---S---------
---FGT-K---S---RTK------------
-S--D------D-F---WM------K--A-
---------PEFIY-S-F---ED------G
E-Y-VY-F-L-FKEI---AA-E------E-
-------FP--E--R-IYSRV-ARICKS--
---DEGSQ-NP-----FFQDNFLTFVKA-R
IFCQYSR------D---G-T--S-------
--P--YTFESI-SGAHY-L-----------
--------------NRT---------LYVL
-----FT--G-AG---SI------------
---VDTGSVLCSFGME-----DI-----Q-
----KV-F-S-SNY------------R---
--NF--------------------NRG--L
-----W--Q-T------FD-----------
------NPE-------PFT--C----Q---
------------------------------
----------------------------N-
------------------------------
---------------------PRS------
V-Q----------D--V------NR-D--G
L-L-M--T----------AYI--R------
-------------------A-NK-------
----------------------RVL-L---
----YS------ELELKTT-VAAH----IQ
MQNQ--GQ-----NER--D-FITI---Y-A
GSAD--GK-VL---KVGV--S---SN--D-
-YG----------------E-IRTT--KVR
TL-N--T-H---------------TG--EI
-----E-Y-LI--SDD--Q-----------
-A-P-GAVYA-VSQ-DSV--SY--IP-V--
-----------------------------D
CS--IY-T---TC--Q-SCQD------AYP
--G-CGWCYD--PVRMV--G----MCD--R
T-Q-S------------CNA---TE-----
---------K------------------N-
-------FY----------G---------P
----F---------S-QC-P---
Mleid_Sema-IG6  
------------------------------
------------C--R--QYRRPG--ANFS
S--VV--------------T-YQ-------
------------N-SIVV------------
------------GG-R-NAL-YELN--FQ-
W--M--N--D----------------DVY-
P----D---------KFV-ET---DDY---
--EYCIA------------AM---------
----------G-Q-----------------
------R-------P---------------
--------------IDC-----------HN
Y-YTMLIK----------LS----------
----------D-T--NLF----VCGTSSF-
---AP-----ACGTR---LKSEL-------
------------------------------
S--------------YKSN-----------
-----------------------EA-----
-----KV-------NY-V----S-S--NP-
--Y-S-S-----HIYLR-LK-EV-NY----
---------TAYVGTEL--G--S---NT--
--Q-------------------D-------
FVIA-SV-N-M-MP--G---S---------
---YAM-K---A---TTP------------
-T--E---S--N-T---WL------N--A-
---------PKFIY-S-F---EL------D
E-Y-VY-F-V-FQET---AV-E------I-
-------SP--E--R-VYSRI-ARICKD--
---DTGDT-SP-----FFSKKFLTYTKL-R
IQCSYSQ------T---G-Q--A-------
--P--YQFDKI-SGAYY-Q-----------
--------------DNY---------LYTV
-----FS--G-SN---TI------------
---IDTGSVFCLFNME-----DI-----K-
----QA-F-N-GKY------------K---
--YF-T-K------------------G--W
-----W--AET------MP-----------
------AGA-------PFS--C----G---
------------------------------
----------------------------G-
------------------------------
---------------------DPN------
W-T----------ANQA------TR-F---
Q-M-I--A----------QTL--K------
-------------------T--E-------
----------------------QV--I---
-----H------YDQDELN-SL-D----LF
I--T--TI-----KDK--E-YKIL---H-S
GSMT--GK-VV---RVGF--H---ID--R-
-FG--E---LE--------S--VKH--QEI
QA-G--D-G-------------------QI
-----K-QIFR--Q-S--S-----------
-H-S-GDIYV-LTN-DWI--TQ--IPL---
------------------------------
CS--VH-T---TC--Q-SCSG------AFP
--G-CGWCVS--QTLR---S----TCT--R
A-D-Q------------CS-----Q-----
---------A------------------N-
-------WK----------S---------A
----F---------E-R--C---
Tadha_Plexin-A1 
------------------------------
---------TATY--T--SPNVNS--VTFQ
NM-------------D-LDE-SA-------
------------G-RIYI------------
------------GA--KNAI-YLLN--ST-
T--L--T-I-------L---------TSA-
S----T----------GP-VQ----DS---
--PYCA-----PLPDSCSS-----------
------------------------------
------S--------R--------------
--------------NLS-----------DN
Y-NKILIA----------DT----------
--------S-G-Q--RLI----VCGSVNQ-
----G-----RCRIRQ---LNNL-------
------------------------------
A--------------LITN-------T--V
Q-----------------------P--S--
-------------YFV-A-----AN--QP-
--S-A-------STLAF-VG-SG-VP---N
---T---TKVLYVGVQY--TQ-----RSF-
--------FS----------SAV-------
PALA-AR-S-L-YHQ-S-S--QS---D---
LLNYANLLPS--------------ES---N
IK--F---T------------D---R--SY
-------E-VQYIN-G-F---SH------G
G-Y-TY-F-A-TVQK---AV-T------LT
S-TTAS-IA--N--NY-ISKLI-RLCNG--
---P---------------NQFQSYVET-P
LECRGA----------------N-------
-S---RIYNLL-QAAYL--TKP---GSSLA
TSLQ---VSTS---SD------I---LIGV
-----FS-AS-NE---TNS--R--------
--FPSTDAAVCIYTMQ-----S-----VS-
----SV-F-ST-NIN----NC----YG---
--S------Q--I----L------VGL--P
-----Y--------------I---------
----V-N---------P-TARC----QVSQ
----VP------------------------
------------------------------
------------------------------
--------------------------Q--C
--S----------S-------Q-TN-P---
A-I-G--G---------------------S
----------Q-S---I--Y-GQ-------
----------------------ALL-E---
---------LK-QH--IIT-SI-I----AT
P---------------VRS-NTVV---F-L
GTNS--GH-IL---KLRV---N--SA--T-
--S----------------A--SQY--QDL
TI-D--Q-N----Y--------------PI
-----I-S-MK--Y-T--K-----------
-N-K-NSIYT-LST-TKL--VL--I--P--
------------------------------
CN--TH---K-NC--D-NCMN-----SKD-
PY--CGWCTI--A------N--KC--T--S
R-S-G----------C--FT-S--N-----
-------E------------------A-F-
-------W------T----Q-----S---G
T----T--------AR-C-----
Tadha_Plexin-A2 
------------------------------
------------F--D--IERLQS--DNIQ
HV--V--------I-H-Q---VN-------
------------G-DVYV------------
------------GA-T-NTI-VKLT--AN-
---L--T-W-------Q---------SNS-
T----T----------GP-QM----DN---
--PLCLP-------------D--T------
------------N-C----------N---H
------P--------R--------------
--------------KLT-----------DN
I-NKLLLI----------NY----------
--------Q-G-N--SLI----TCGSVFL-
----G-----RCQLR---DLKTL-------
------------------------------
A--------------NRQE-------PT--
---------------------------I--
--------------SV-A--S---N--DP-
--N-A-------TTYGF-IG-AG-PD---H
-------ENVLYVGATH--TQ-----H--G
--G-G--DWY----------KVV-------
LAVS-TR-R-L-KHI-S-V--TE--V----
AL-------S-V---YD-----NT------
-N-SQ---F--N-Y---D---D---P--NY
-------Y-IDYHY-G-F---IS------G
S-Y-SY-F-L-TVQK---GV-V------IN
G-FNSV-ID--Q--RY-ESRV-VRLCSA--
---D---------------ATYTSYVET-P
LKCLGR----------------N-------
--N--INYNLL-QAAYT-I-KP---GSSLA
TSLG---ITTR---ED------I---IIGV
-----FA--A-ST--TP-S--S-----K--
--IPSTSSAVCIFTIA-----QV-----N-
----KV-L-RD-TIR----NC----LA---
--G------G--I-----S-----RGL--P
-----W--------------D---------
----T-K---------GAG--S----KKCT
----KV-D----------------------
--LN---------------------T----
------------------------------
------------------V--P----E--C
--SR---------R--Y----L-SN-P---
R-I-G--G---------------------N
----------I-S---V--T-TT-------
----------------------AVR-E---
----YS------NR--LLT-SI-V----AF
S---------------ADS-TTLA---F-I
GTSD--GD-IV---KLSI---N--SK--S-
--I----------------A--TQY--FEE
HV-A--Q------L--------------PI
-----N-S-LA--F-A--K-----------
-D-S-GKYYA-ATS-KTV--HR--LP-L--
------------------------------
CQ--QY-L---DC--N-QCILS-----ADP
--L-CGWCVF--D------N----RCS--R
K-S-S------------CVK---NT-----
----------------------------Y-
-------WL----------G-----RGD--
----T---------S-R--C---
Tadha_Sema5A    
------------------------------
------------------FEISYV--SSYY
S--IV--------E-D---P-TH-------
------------D-QIIL------------
------------GA-K-NYI-IALR--KQ-
S--L--N-L-------L---------QIV-
P----Y----------NS-SL---QQK---
--RQCQF------------R----------
----------P-S-----------------
------S-------SPNV------------
--------------NLC-----------NN
Y-VTFLAI----------VG----------
------------R--NLY----SCGSYSL-
---AP-----NCTIR---KLSNL-------
------------------------------
H--------------QILH-----------
-------------------T---HD-----
-----GH-------GL-V----S-F--NP-
--A-L-P-----SINAISAD-G--------
---------SLYGGTVY--D--I---DR--
--K-------------------S-------
YTIQ-RR-F-G---------G---------
---KVS-----L---NTD------------
-G--S---S--P-T---WL------N--A-
---------PRFAG-F-H---ES------L
N-H-MF-V-W-FSET---IQ-E------FQ
-----E-AD--N--A-VYPRI-ARICKN--
---DIGGV-Y------ILRNQWTTFAKA-R
LNCSL--------P---G-K--F-------
--P--FYFRNI-KDIFR-M-----------
---------ED---TKT---------TYAV
-----FT--T-LS---N-------------
---GLPGSAICAFKDE-----AI-----N-
----AV-F-A-SDY------------I---
--RRDE-------------------NG--K
-----W--Q-K------AT----N------
----P-GHI-------EK---C----ETYE
TSI---S-------------R---------
---G-----------------------QP-
------------------------------
---------------------AGT--TKRD
L-F----------Q--A------MK-Y---
Q-S-M--A----------KVV--Q------
-P--------------I--Q-KI-------
----------------------PLV-V---
----MN------D--VRFS-KL-M----ID
K--V-QIR-----GGQ--H-VQIF---F-V
ATDH--GT-VL---KMYQ--P---HG--R-
-Q--------K--------L--CTI--EEI
KI-S--S-A-------------MKGE--KI
-----T-N-ML--F-I--------------
KK-E-KYLFI-TTE-TKV--LR--IGIN--
------------------------------
CG--RY---A-TQ--S-QCLL-----AHD-
PY--CGWSVK--D------N--KC--T--E
---------------Y--TP----------
-------------------L------S-N-
-------W------I----Q-----D----
-----L--------SK------C
Tadha_Sema-FN1  
------------------------------
------------------------------
---MA--------Y-D---S-GR-------
------------R-KLIV------------
------------GA-K-NAF-VSLD--TS-
D--I--S-L-------S---------PRV-
Y----PVP--------VN-QA---I-K---
--STCTS------------A----------
----------R-P-----------------
------T-------K--V------------
--------------QQC-----------EN
F-VRVLLV----------HD----------
------------D--TLL----VCGTNAY-
---QP-----ICQNR---SLSNL-------
------------------------------
D--------------NMLT-----------
-----------------------NP-----
-----QN-------YY-C----P-S--DP-
--T-V-D-----NGAIV-DG-N--------
---------KI--AFSY--N--H---NG--
--N-------------------P-------
TIQM-SE-L-E---------N---------
---VNS-----Y---VRS------------
-E--V---N--N-R---WL------N--D-
---------PHYVA-E-I---SL------P
G-E-IF-F-F-FREH---AT-E------AE
-----T-VE--K--M-IFSRV-SRICKN--
---DQGAP-NA-----GLRHMMTSFQKA-R
LDCSL--------P---G-Q--Y-------
--P--YYFNYM-KHVQH-I-SG---TYNP-
--NG---IHTK---RDL---------FYGV
-----FT--T-AT---NG------------
---VVTSSAICVYDVK-----AL-----N-
----TS-F-F-SDFK-----------A---
--QR-F----NDT-NS-GP--KLDVDS--A
-----W--I-R------QK----N------
-P--L-VDR-------YRL--C----K---
--Q---S-------------P---------
--T------------------------TA-
------------------------------
---------------------ADE------
A-K----------V--A------FK-Y---
Q-L-M--Y----------NPV--Q------
-P--------------L--T-GR-------
----------------------PLY-V---
----RT------G---QFS-RI-A----ID
Q--V-TAK-----SGE--V-YDVM---F-V
SLDT--GH-VD---KVVM--L---LD--S-
-ATRKF---TK--------A--HKI--ETI
DV-L--P-S--------YA--KGNNR--KI
-----L-S-ME--L-H--K---A-------
NS-K-SYLYL-GTE-TLV--AQ--V--P--
------------------------------
C--QRY---K-SC--E-DCLG-----IKD-
PY--CGWNTQ--S------N--LC--T--T
M-P---------------SS-N--M-----
--------------------------Q-H-
-------W------LQRLDD-----R---T
-----V-DSCPCV-SS------C
Nvect_Plexin-1 
------------------------------
----------------------------IT
NI--V------------VDN-ST-------
------------G-NVFI------------
------------GG-T-NIL-VKTE--AD-
---L--E-V-------L---------VNT-
T----T----------GP-ID----DN---
--ENCLP------------AP--S------
------------Y-C--D-----PSK---Y
------P--------R--------------
--------------VPT-----------DN
R-NKLLLI----------DY----------
--------S-S-T--QLV----TCGSIYH-
----G-----VCQLR---DLNTL-------
------------------------------
S--------------VTEL-------S---
------------------------------
------S-------SI-T--A---S--SN-
--V-K-------PAVGF-IA-PG-GR---D
--------EVLYFATSW--RK-----A--F
--G----DLY----------STA-------
YSIS-SL-S-L-DPA-D-P--FT--L----
TN-------Q-----LQ-----G-------
-S--Y---L--K-F---K---D---Y--TF
-------D-VRYIY-G-F---SS------G
D-F-SY-F-L-MVQE---TL-E------SH
K--NKK-DS--N--IY-ETKL-GHVCHR--
---D---------------KSFSTYVEI-P
LVCKGR----------------T-------
--G--AHYSVA-TSAFV-A-KP---GLNLA
RRLG---ITSQ---SD------V---LFVT
-----FT--N-NT---GSS--V--------
--ASGEHSALCYFSLK-----AI-----D-
----KG-F-ET-NIK----NC----SE---
--G------Q--I----P------LGM--P
-----W--------------A---------
----R-N-G-------DGA--C----K---
----KE-E----------------------
--YL--------------------------
------------------------------
------------------S-------M--C
--N----------I--G----T-SN-Y---
P-I-S--G---------------------T
----------G-G---V--V-AL-------
----------------------AGL-E---
----WN----R-KP--VLT-SV-T----AM
V---------------HEA-HTAV---V-L
GTYN--GH-LI---KISV---G--DG--S-
--K-------L--------V--IPY--YNK
GL-L--P-G----N-----------V--I-
-----W-K-LD--L-S--K-----------
-D-R-TAVYA-TTD-FKV--IK--H--P--
------------------------------
CS--TF---S-TC--E-SCSG-----RGD-
PF--CGWCTL--Y------N--KC--S--V
K-S-E----------C--AD-S--S-----
-------L-----------SP-----L-R-
-------F------A----T---------E
-----K--------SK-C-----
Nvect_Sema5A    
------------------------------
-----------------------V--KNFS
N--LL--------L-D---S-A--------
------------NQQLVV------------
------------GA-R-NLI-IQID--LG-
N--F--S-SF----------------KVL-
K----WE----------P-SK---ENV---
--RFCTQ------------S----------
----------R-R-----------------
------P-------K---------------
--------------EEC-----------YN
Y-ILVLQP----------YQ----------
------------G--RLF----TCGTNAY-
---TP-----TCKWI---KLSDL-------
------------------------------
S--------------PASG--------TDS
------------NGNVFRED---MD-----
-----GV-------GL-V----P-Y--SP-
--R-Y-K-----STGIM-SD-QG-------
---------RYYAGTMM--D--G---SA--
--R-------------------E-------
PIIF-SL-D-F-KR----------------
--RYRM-----L---RTL------------
-R--G---D--D-K---WL------S--D-
---------AEFVT-S-F---DV------G
L-Y-VY-F-F-FREA---AV-E------NM
-----K-CG--K--T-RYSRV-ARICKG--
---DYGGS-EY-----VMKNTFVTFNKA-R
LNCST--------T----GE--Y-------
--P--AYYDLI-QDVFL-D-----------
---------SN---RGV---------FYAV
-----FT--T-QP---N-------------
---GVAGSAICAYSLD-----EI-----N-
----RV-F-N-GDY------------K---
--YG-D----D-------------KTG--E
-----W--S-V------QT----N------
--EHH---F-------A-N--C----T---
----VK-NTSHVPISPEWKRKLV-PEGM-M
STPL-----------------------FT-
------------------------------
---------------------KPA------
F-D----------D--S------KR-Y---
Q-L-M--A----------EAV--Q------
-P--------------A--T-QA-------
----------------------AHY-I---
----I--------HGTRFS-SV-A----VH
V--I-----------N--N-ALVT---Y-V
GTES--GS-VL---KLFT--P---EG----
-H---E----S--------A--CVI--EEI
RL-S--T-Q----K--------GSSE--PV
-----T-S-LR--L-D--V-----------
-A-M-NAVYV-ATQ-SKL--VK--LRL---
------------------------------
CS--QH---T-DRR---SCMD-----AHD-
PY--CGWKKE--A------S--AC--T--P
W-D-S--------------S----------
-------S-----------------KG-S-
-------W------E----Q-----E----
-----L--------NR-C-----
Ctele_Met       
------------------------------
-----------------------G--TNFQ
RI--K--------V-D---V-DS-------
------------G-DVFV------------
------------AG--KNTL-YKLD--EN-
---L---NF-------V---------NMQ-
L----T----------GP--Y---EDH---
--ITCDA------------R--RD------
----------D-E-C---------------
--------D------V--------------
--------------AEI----------TDN
D-ARVLEI----------NP----------
-----T----S-R--HLV----LCGSLKQ-
----G-----LCSMYS---MSFL-------
------------------------------
N--------------KSQD-------LP--
-------------------V----------
-----SN-------PV-N----Y-A--GG-
--R-A-G-----VSSFY-GH-WG-SH---S
--AD---VDTLWLANTYD--G-----RP--
--P-----------------QLAT------
PALS-AR-R-L-VKL-S-D--GT--F----
NMTYAHEDAGRS---TSI------------
-R--F---D--P-L---WL------T--NY
-------L-VKYIY-G-F-------E-H-G
G-F-TY-F-V-TIQRE---N-T------E-
-------LT--T--N-YQTKL-VRVCQE--
---D---------------TGFDSYAEL-E
LTCRK--------K----NG----------
-VT--TFYNIA-QAASL-S-PI---GEEMA
KKFA---LHAR---EDA---------LYVI
-----LG-KS-LE---NSS--E-----S--
--HAEYGSGMCVFTMS-----KI-----R-
----EA--FT-TEQ------------R---
--YC-Y-QGF--G-----------RL----
---VP-------------------------
WI--T-SA------EP----EC----T---
----I-D-------------NN-IA---AG
ITES----------------------FCG-
------------------------------
---------------------N--------
P-K----------N------------V---
G-I---KS----------RYP---------
----------------L-QT--E-------
----------------------TNL-T---
----NS------G--FLAT-SL-A----LW
I--H-----------E--G-ETVAI----I
GTNK--GR-IL---KVLT--I---AQ----
-KS----------------L--PNY--YRV
RY-C--K-Q----Y----------------
-----S-E-LL--I-----N----------
-R-P-R---C-LSE---I--SKV--P----
------------------------------
CR--IY-E---DC--S-TCVTT-----ADP
L-N-CGWCDN------------HC--S--T
E-K-E------------CTS---AG-----
----------------------------S-
-------W------M----K---------D
----------------S--C---
Ctele_Plexin-2 
------------------------------
--------------------------MVID
RW--T-------------------------
------------G-KVYV------------
------------GA-V-NRL-YQLS--DT-
---L--G-L-------E---------KSL-
T----T----------GP-KS----DS---
--PNCP-------------P---D------
I-----S---S-E-C--D-----Y------
------P--------K--------------
--------------KTT-----------HS
Y-NKALLI----------DY----------
--------K-N-S--RLI----ACTNLYS-
----G-----HCEKL---LLSDL-------
------------------------------
N--------------IKDP-----------
----------------I-------S--W--
------Q-------PM-V--P---S--DE-
--T-S-------SVAMF-IA-PG-YP---N
P-AS--T-MTLYVGATR--ST-----K--G
--E-T--AFK----------DLL-------
PSVC-SR-N-L-HDF-Q-L--VF--D----
DNLVAS----------K-----M-------
-E--IE-----G-Q---Q---R---D--TF
-------R-VEYVY-G-F---GS------K
D-F-SY-F-L-TVQK---ES-V--------
-----A--S--D--N-YATRI-VRVCQ---
--GD---------------EKFNSYVEI-S
LEC--------S-H--------N-------
--G--TDYNIL-RAATV-S-HA---GAELA
RNLVLSDIPPQTDMEH------V---LFAV
-----FS--K-SR---PSS--------RD-
---PEPDSVVCVYPMK-----DI-----R-
----RE-F-TE-TII----RC----FE---
--G------Q--D----N---I---GP--S
-----H--------------F---------
----V-LP---------QQ--C----L---
----GV--------------A---------
---L----------------E----I----
------------------------------
------------------T--DS---Y--C
--G----------E--Y----D-FN-K---
P-I-T--G---------------------S
----------Q-P---I--S-EE-------
----------------------AVI-R---
----FP------NA--SLT-AV-S----IA
V--T-----------S--N-YTVA---L-L
GTDN--GR-LK---KVVI--EN---K--T-
----------S--------A--FEY--ETL
VI-D--E-G----S-----------P--VS
-----A-D-LA--L-S--D-----------
-S-G-DHAYV-MTE-KKV--TR--VKL---
------------------------------
CG--QY---A-SC--D-SCLA-----SRD-
PF--CGWCAL--E------S--KC--S--L
R-S-E----------C--QD-A--A-----
-------K-----------H------L-H-
-------W------L----P-----Y---K
-----D--------AQ-C-----
Ctele_Plexin-1 
------------------------------
----------------------------FL
HL-------------T-RNG----------
------------D-QLYV------------
------------GA--KNRI-YMLN--TQ-
---L--N-G-------V---------QEV-
E----T----------GP-KY----DN---
--VECLV----HLSEDCTA-----------
------------------------------
------G--------K--------------
--------------ILT-----------DN
Y-NKILVV----------DS----------
--------V-S-G--KLV----TCGSVYQ-
----G-----TCELRN---LNDI-------
------------------------------
S--------------EFEE-------FR-Q
D-----------------------M--T--
-------------RAV-A--A---N--SQ-
--E-S-------STVAF-IA-MN-------
---------NLYVGTTL--IN-----NNRF
--V----DRA----------TDV-------
PSFS-IR-G-I-D---A-N--SF--AF--D
LATPGTPFIP--------------D-----
KS-AL---F--Y-K---T---E---E--AE
-------K-VEFVA-G-F---NS------S
G-Y-NY-F-L-FNLY---LK-N--------
-----------K--ES-SSYIA-QICES--
---D---------------NLFESYVEI-P
IECG--------------------------
-----ATFKYI-HAAIA--TT---------
-------TEAG---EQ------I---IAAT
-----FT--N-TT---TQ------------
---SGRHSVFCVFKLS-----D-----VR-
----RQ-V-AS-NLQ----QC----FD---
--G------G--V----Q------RGE--H
-----F--------------D---------
----K-I---------S-SEEC----HQES
----YT------------------------
--VP--------------------------
------------------------------
---------------------DD---F--C
--T----------E--N----T-NN-N---
P-Y-S--G---------------------S
----------T-A---I--T-SD-------
----------------------PII-----
---------TS-DK--LMT-SV-A----VS
S---------------ASG-SDVA---F-I
GMST--GH-VK---KIFL---E--TR--E-
--D----------------G--QLI--EEI
VI-Q--E-G----S-----------P--IL
-----K-D-ML--M-T--D-----------
-D-E-NHIFA-MTT-NSL--YK--V--P--
-----------------------------D
CG--RK---T-TC--E-ECLS-----MGD-
PY--CGWCSL--E------N--KC--S--V
R-S-E----------C--GN-S--N-----
-------L-----------A------K-R-
-------W------L----T-----F---E
-----A--------WS-C-----
Ctele_Met-LP1 
------------------------------
---------------T--FPSESG--VTLR
NL--V--------Y-S---S-VT-------
------------N-ELFV------------
------------GG-V-NRI-YKLD--DN-
---L--S-L-------K---------TSL-
T----T----------GP-RE----DS---
--VQCPP------------NP--S------
D-SCCTGSDTQ-T-C--S-----V------
------V--------R--------------
--------------KRS-----------NA
T-TMALAI----------DT----------
--------S-N-N--KLI----ACSDLYY-
----G-----SCHKV---DMSSL-------
------------------------------
R--------------IVER-------V---
-----------F------------------
------V-------PV-V--S---N--DP-
--D-L-------LPIIF-IS-DG-MD---G
------E-GNLYVASPR--SH-----L--G
--M-D--QYT----------RRV-------
PLLA-TR-S-L-SSF-E-Y--AR--D----
AS-------------FK-----D-------
-L--R---N--T-D---N---Y---E--YF
-------E-VLYKY-A-F---DY------K
G-Y-NY-F-M-SVQR---E-SL-------T
--------S--R--V-LVTKI-SRVCQ---
--LD---------------EYYNSYIEI-P
LSC--------S-S--------S-------
--N--TGYNVL-TSAYL-G-KP---GSILA
RMTG---AKTT---DS------V---IFAT
-----FT--K-DG-----------------
---DPSKSAVCIYPMP-----VV-----M-
----RA-F-LS-ALQ----RC----FS---
--G------N--N----VVVKV---GP--E
-----H--------------L---------
----V-QP---------QQ--C----T---
----AM-S----------------------
--VD----------------V---------
------------------------------
------------------T--GK---Y--C
--G----------T--V----S-SN-N---
P-I-E--G---------------------K
----------T-D---L-S--HF-------
----------------------ALY-R---
----IN------GE--FLT-AI-R----VK
A--I-----------D--I-HTVI---Y-L
ATES--GK-IL---KLVP--ET---L--S-
----------S--------G--RVY--QEY
PL-N--S-G----------------P--VL
-----PHG-MK--F-D--K-----------
-T-M-DSLYV-LTA-NKV--LK--VLV---
------------------------------
CD--KH-V---SC--E-SCLGA-----GDP
--H-CGWCFS------Q--N--MC--T--D
Q-D-E------------CPD---SE-----
-------NFS--------------------
-------W------F----D-----Y---S
----A-----------T--C---
Ctele_Sema1A    
------------------------------
----------------------AT--NHFK
V--VH--------------L-SG-------
------------S-SLLL------------
------------GA-R-NVV-YNIS--LD-
T--M--K-EN----------------KRI-
H----W----------PA-EE---GDM---
--KICGF------------K----------
----------Q-K-----------------
------T-------T---------------
--------------DEC-----------QN
Y-IRVIAP----------TE----------
---------S--G--GFL----VCGTNAF-
---KP-----SCRKYM--DMPDM-------
------------------------------
T--------------Y--------------
---------------KLLAS---ES-----
-----GL-------AK-C----P-F--DP-
--T-H-N-----NTALY-AG-D--------
---------RFFSATVS--D--M---SA--
--R-------------------D-------
ALIY-SD-------------S---------
---V-----------RTV------------
-Q--H---D--S-Q---WL------N--E-
---------PDFVS-S-F---EH------E
D-K-VY-F-F-FRET---AV-E------YI
-----N-CG--K--A-RFSRV-ARVCKN--
---DRGGE-R------MLRNTFTSFFKA-R
LNCSI--------P---G-E--Y-------
--P--FYFDEI-QSTSD-I-GK---GNVIP
-SVV---LSDR---ETM---------IYAV
-----FT--T-PQ---N-------------
---SIGGSAVCAFRFS-----DV-----L-
----KT-F-E-GPF------------K---
--EQ-K-----------S------ASS--N
-----W--L-P------VK----E---S--
EH--P-IPH-------PAK-TC----I---
--N---D-------------S---------
--YN-----------------------IQ-
------------------------------
---------------------SSH------
L-N----------F--I------KT-H---
P-L-M--D----------KAV--P------
-T--------------F--G-GA-------
----------------------PIL-Y---
----SA------SFNYRMT-TI-A----ID
W--QFRAA-----DDR--Y-YDIL---F-I
GTDH--GH-VL---KAIN--K---GS----
---ITS---MD--------P--VII--EDL
EV-F--P-N----------------Q--P-
----VL-E-LK--V-Y--RN-FG-------
AG-E-EKLIV-VSA-NQI--QN--I--P--
------------------------------
CQ--IH---P-TC--T-ACVA-----AQD-
PY--CAWF----N------G--AC--A--K
T-N-T----------R--G-----S-----
-------I------------------Q-S-
-------L------Q----T-----G---E
-----H--------PQ-C-----
Ctele_Sema2A    
------M--SVG----SIAFINGM--ID-A
LYC-F-PGVNRFP--S--EYTSTP--QYFR
K--MA--------L-H---G----------
------------D-HLYV------------
------------GA-M-DLL-IKFS--LV-
N--I--S-NA-T-AR-V--EQNVTEIHSF-
I----K----------TN-LI---ENV---
--EKCLK------------R----------
----------N-R-----------------
------H-------AP-D------------
--------------FDC-----------RN
H-IRGIYI----------DG----------
------------E--DVY----LCGTGSY-
---QP-----QDFFL---NRRDL-------
------------------------------
T---------LNDSALEKM--------S--
-------------------K---NS-----
-----GL-------AK-C----P-F--DP-
--H-Q-D-----STLIY-VR-EG-NP---D
---D---IPTTYSATSL--D--D---TV--
--E-------------------S-------
SLIY-RP-M-L-QS--D---S---------
K-SYQL-----L---RTI------------
-H--L---E--K-K---WL------N--V-
---------PHFIA-S-F---DI------E
D-Y-VY-F-F-FREI---SV-E------HP
-----Y-ED--E--V-TYSRV-ARVCKN--
---DRGGD-T------ALKNSWTTFLKA-R
INCSL--------P---G-D--N-------
--P--LYFNFI-QDVVY-S-----------
---------KN---DSA---------FYAV
-----FT--M-TM---G-------------
---NTRSSAVCRMNLS-----DI-----E-
----QF-F-RVEHF------------Q---
--EQ-L-----------D------VTK--L
-----W--Q-K------VP----Q---N--
KV--P-TPR-------PGE--C----N---
--P---D-------------S---------
--EH---------------------R-LS-
------------------------------
---------------------SVI------
Q-Q----------F--I------RS-R---
P-L-M--Y----------ESI--Q------
-A--------------------K-------
----------------------PLY-D---
----FT------D--ATFV-RL-A----VQ
R--VQNPE-----QTN--L-YRVF---Y-L
ADDK--GF-IQ---KVSY--W---NE--G-
-A---V---AH--------S--RLL--QVW
SP-F--S-A---------------PH--LV
-----R-Q-MI--V----------------
-H-N-NELFA-STD-YEV--IQ--LD-V--
------------------------------
CM--HY-T---KC--T-SCSV-------DP
--H-CKWNKN--IA--V--E--HC--Q--T
Y-P-E------------GSVQN-VE-----
-------AAS--------S-------L-A-
---------------TC--S---------A
----A---------D-AC-----
Ctele_Sema5A    
------------------------------
------------------YESKGI--EDYS
Q--LV--------I-D---S-KN-------
------------D-QLIV------------
------------GA-R-DHL-LRLS--SK-
N--L--D-EL----------------EAV-
S----WK----------P-NN---ISV---
--MTCLA------------R----------
----------G-Q-----------------
------T-------K---------------
--------------ENC-----------RN
F-VRVLVL----------HN----------
------------D--RIF----TCGTNAF-
---TP-----NCTWR---DVSVL-------
------------------------------
N--------------DVQE-----------
-------------------S---LT-----
-----GI-------AK-C----P-Y--HP-
--E-H-N-----TTALM-TA-SG-------
---------DLYSATVT--D--Y---TG--
--R-------------------D-------
PAIL-RM-M-G-------------------
--PSPY-----L---RTV------------
-Q--Y---N--S-R---WL------N--E-
---------PNFVS-T-Y---EI------N
E-S-VY-F-F-FRET---AV-E------YI
-----N-CG--K--S-VYSRV-ARLCKS--
---DTGGK-F------VLEDNWTSFSKA-R
LNCSL--------P---G-T--Y-------
--P--FYFNEL-QGTYF-V-----------
---------ED---QQL---------VYAV
-----FS--T-AP---T-------------
---SVYASAVCVYNST-----SF-----N-
----NA-F-S-GSY------------K---
--YQ-A----N-------------AEM--A
-----W--T-R------VT----N------
SR--P-----------NHQ--V----Y---
--SWQQSKH-------T---M-----IN-P
LFSA-----------------------LQ-
------------------------------
---------------------RQH------
L-V----------D--A------QK-F---
Q-M-M--D----------DAV--Q------
-P--------------L--S-QE-------
----------------------PVV-V---
----A--------ENERFT-HI-A----VH
Q--I-QTK-----HHE--K-FNVV---F-L
VTLE--GY-IK---KFIT--L---PE----
-S---K----K--------A--CLV--EEI
RV-V--K-G----E---------EIH--PV
-----Q-S-FQ--L-D--K-----------
-D-K-GTLFL-GMR-NRI--FQ----I---
-----------------------------R
CD--RF---K-TK--I-ACMN-----AQD-
PY--CGWHAK--H------R--RC--T--S
I-P--S------------NLPS--------
--------------------------T-H-
-------W------H----Q---------D
-----I--------TSCP-----
Acali_Met       
------------------------------
---------------------------PLH
AL--A--------V-D---K-KR-------
------------G-MLYV------------
------------GG--RNVL-LQLD--RN-
-MS-----------L-VSRV----------
-N---R----------GP-VR----FD---
--SSCAP------------N----------
----------S-L-C---------------
-----EG-------GT--------------
--------------LQP-----------ND
F--KVVVV----------SKV---------
----------K-D--KLL----ACGSAH--
---QG-----LCSVH---SLSNI-------
------------------------------
--------------SAMEE-----------
-----------------------LR-----
-----GS------T-L-G----RL---VA-
G-R-K-------SSLVL-LGSAG-KD---F
---P---FELAYVFQEY--D--G---RA--
--P------E----------YTP-------
HQMS-IR-K-F-FLN-G-T--HY--S----
MHYLQ-D----DKATSE--------FSGLG
IR--A-----EF-L---SN----------Y
-------Y-MSFVY------TF-----EYK
N-Y-LY-V-VMNQQR----K-VT-------
-------FP--N--L-VRVKI-GRICSR--
---DT-L--------------LSSYIET-E
LKCHY---------------GTE-------
--D--LLYNKA-QSVVM-S-DG---R----
---------------L------Y---LTAV
HLKS---G---TR---F-Q--------ID-
-D--SRGTALCVTQMSVIE---D-----A-
---------------------FIEGIYSC-
------------------------------
-----------YQGQGNR-----LD-----
WN---RGP--------GVR--C----K---
----Q-Q-------------Q---------
------------------------------
------------------------------
----------------S-------------
------------------------------
------------------------------
-------------------------FMTEI
MEGNFCGSPDNAGIESSKE-----------
------VIMDH-L--ASFG-TI-T----TA
M--T-AVQ-----SNK--T-QTLLA----L
GDID--GN-IR---KVFH--Q---IH--T-
--Y-GT---RE-------VS--SVH---QV
LV-YKVS-P---------------KP--IG
------QA-MN--V-D--------------
--R-DGRLIV-TTG-DKV--MQF----P--
------------------------------
CA--LH-R---DC--D-DCIVS-----DDP
--LDCGWCG--------N----KC--V--V
-ES-D------------CPT---SL-----
-------QWM------------------S-
-------LR----------K-----D----
---YR---------A-C--P---
Acali_Plexin-2 
------------------------------
------------------------------
------------------------------
------------------------------
-----------------NHL-YQLD--SE-
---L--N-L-------F---------VDV-
K----T----------GP-RN----DS---
--TKCFP------------PP--G------
------------F-C----------Y---A
------N--------R--------------
--------------TAT-----------NN
Y-NKVLVV----------DS----------
--------Q-R-R--YLI----TCGSVFQ-
----G-----SCEAR---SLTNA-------
------------------------------
S--------------RVLH-------TP-E
----------------G-TN---MK--N--
------S-------AV-A--A---N--TA-
--N-A-------STVAF-IA-PG-PP---A
L--M---GTVLYVATTY--TG-----T--S
--R-ENRVFR----------DVV-------
PAIS-TR-S-L-QEH-N-R--FS--L----
AQVDNNFLKGRQ---SA----LF-------
----L---K--S-E---I---A---S--TY
-------P-IDYVH-G-F---SS------G
G-F-SY-F-L-TVQR---DT-V------N-
----LQ-NR--G--KK-TTKI-IQICQE--
---D---------------SFFFSYADI-P
LRC-VK----------------N-------
--G--VDYNVL-ETARL-F-FP---GSELA
QDMFA--GRIP---GD------S---LVGV
-----FS--R-TD--P-----E--------
--WKTVDSAICVYSMK-----EI-----R-
----QK-F-LE-NIK----LC----HQ---
--G------N--S----SV-----SGG--G
-----Y--------------L---------
----R-V-G-----P-RGN--C----NHQS
----GL-V----A-------------T-H-
--DE---------------------D----
------------------------------
------------------E--HKY--L--C
--NT-----N---Q--L----E-SF-S---
N-I-V--G---------------------M
----------M-P---M--L-RE-------
----------------------PVS-V---
----FT------GL--RVT-SL-A----VT
V---------------VNE-FTVA---F-V
GTED--GR-IK---KLVL---A--TG--N-
--R----------------A--VEY--SEV
AV-F--K-G----Q-----------R--IL
-----P-D-MR--F-D--A-----------
-K-E-ENLYV-MTE-TNV--TK--VSVQ--
------------------------------
CG--EA---D-TC--T-GCLG-----DGD-
PY--CGWCSL--E------K--KC--A--L
R-G-S----------C--PN-S--D-----
-------D---------------PNQS-R-
-------W------L----H-----G---N
S-------------NQ-C-----
Acali_Plexin-1 
------------------------------
------------------------------
-L--A--------V-N-VES----------
------------Q-NVYV------------
------------GA-V-DYI-YSLD--KD-
---L--E-Q-------Q---------LEV-
K----T----------GP-AM----DN---
--PKCAR------------PV---------
-FS---S---K-S-C--M-----------Y
------E--------L--------------
--------------SLT-----------HN
Y-IKVLLI----------DY----------
--------V-H-N--RLI----SCGTLAH-
----G-----YCEKR---LLTDI-------
------------------------------
S--------------QRDE-------PV-N
----------------D-------------
------T-------PV-V--T---N--NR-
--T-A-------STVAF-IA-PG-PS---P
N-ASEPQPNVLYVSVTF--SL---------
--Q------V----------RDV-------
PSLA-SR-K-L-SDF-S-M--AY--E----
DEIKFT---G-----TF-----F-------
-N--F---D--N-Q---Q---R---R--QF
-------P-VTYIY-G-F---GS------E
N-F-SY-M-L-AVQK---TS-S------G-
-------SE--N--FQFHSVA-IRVCQN--
---D---------------KDFYSYVEV-P
LVCK-A----------------G-------
--G--VEYNLV-QAAYV-A-KA---GRELA
LDLGI---NTQ---TD------V---LYGV
-----FS--E-SK--QPNS--D--------
--MPTTNSALCVFPMD-----FV-----R-
----NK-F-TL-NIK----RC----FN---
--G------T--G----S------DGG--S
-----H--------------L---------
--------G-------RTK--C----TR--
----NT-E----------------------
--FT---------------------I----
------------------------------
------------------T--DE---Y--C
--G----------S-------D-SN-Q---
P-L-A--G---------------------S
----------I-P---I--E-GR-------
----------------------SVL-K---
----LP------ASTPHVS-AL-R----VA
V---------------THA-YTVA---F-V
GTKN--GD-VL---KMSL---E--SN--L-
--T----------------G--HVY--ETV
SV-V--P-G----Q-----------E--VK
-----K-D-LS--F-D--E-----------
-D-Q-SHLYV-LSE-KKV--VK--MKVA--
------------------------------
CS--VH---T-TC--T-DCLA-----ARD-
PY--CGWCSM--E------F--KC--N--K
R-S-E----------C--Q--G--S-----
------DI-----------P------K-G-
-------W------L----A-----Y---N
-----K--------DM------C
Acali_Met-LP1 
------------------------------
----------------------------FQ
RL--A--------V-H---A-PS-------
------------G-TVLV------------
------------GA-T-NRL-HRLN--AN-
---L--T-L-------L---------QS-A
S----T----------GQ-RD----DN---
--PDCPP-------------P--I------
-----------MP-C--S------------
------E-P------K--------------
--------------TPT-----------DS
V-TKALVV----------DP----------
--------E-S-E--SAI----VCTSLFH-
----G-----SCQTV---RVKNI-------
------------------------------
T--------------SVIK-------YV-Q
------------------------------
------K-------PV-V--P---N--DA-
--E-S-------SCVMF-VS-PG-AD---K
---K--P--SLYVGAEY--SA-----L--G
NSA-----YR----------DLV-------
PSIS-SR-K-L-DSL---D---F--A----
Y--------R-D---S------E-------
-GGTTMSVK--K-S---L---R---K--DF
-------P-IRFVH-G-F---SH------N
G-F-VY-F-I-LAQK---KD-A------K-
--------S--S--E-MVSRI-ARLCE---
--GD---------------KYFRSYVEV-P
LRCR---------D--------GD------
--MDSQASVVA-QDA---------------
--------AVD--GD-------Q---LVVS
-----FS--P-D---S------------E-
---SGSLSSLCQYKMA-----DV-----N-
----AV-L-DG-TVA----EC----YK---
--G--------QG-KVG---------P--V
-----H--------------Y---------
----Q-TL--------------RTC-M---
----R-VT----------------------
--DK------------------------P-
------------------------------
-----------------------D--L--C
--A----------A---TDVSQ-A-YP---
S-L-V--G---------------------D
----------D-P---V--T-SP-------
----------------------ALA-H---
----LG------DA--RIV-SL-L----VT
R--E-----------A--G-HRIM---L-A
GTQD--GV-VI---KSIL--S----D----
---------IM--------A--TEL--ARL
SL-G--VQ-----------------E--PV
-----Q-S-LV--M-H--P-----------
-L-P-ERVYA-LSS-T---------K----
------------------------------
CE--RR-P---SC--S-ECVDG-----QDP
--V-CGWCVM--D------G----RCT--A
Q-P-D------------CPA---SA-----
-------FSP------------------H-
-------WL----------P-----AVS--
--------------K-S--C---
Acali_Sema1A    
------------------------------
------------------------------
------------------------------
------------------------------
------------------------------
------------------------------
------------------------------
------------------------------
------------------------------
------------------------------
------------------------------
------------------------------
------------------------------
------------------------------
------------------------------
---------------M--------------
---------------GRQEE---ES-----
-----GI-------GV-C----P-F--DP-
--N-H-N-----STALY-TD-G--------
---------KIFSGTVA--D--A---DS--
--R-------------------N-------
PLIL-RK-------------S---------
---DKL-----I---RTQ------------
-L--R---D--S-M---FL------N--E-
---------PNFVS-S-Y---DK------D
D-K-VL-F-F-FRET---AV-E------NI
-----N-CG--K--A-VFSRV-GRVCKE--
---DEGDAIR------PRQNTFTSFFKA-R
LNCSI--------P---G-E--F-------
--P--FYFDEI-QATSL-F-GQ---GNYKP
-TKD---SGDR---SDM---------IYGV
-----FN--T-PD---N-------------
---SIQGSAVCAFRYS-----DI-----A-
----DV-F-R-GRF------------K---
--GQ-D-----------S------IRH--N
-----W--L-P------VR----W---D--
LT--P-TPH-------PE--QC----E---
--T---R-------------S---------
--QD-----------------------LS-
------------------------------
---------------------YDS------
L-M----------F--I------KT-H---
P-L-M--D----------EAV--P------
-A--------------L--G-HM-------
----------------------PML-V---
----HT------SFKSKFT-AI-A----ID
W--QVRAA-----DGH--Y-YDVI---F-V
GTDD--GR-II---KSIN--K---GK----
---GAQ---IE--------S--VVI--EDI
QV-L--D-E---------------DE--P-
----VV-N-LK--V-L--SNRAD-------
DT-R-QKLVV-ISK-RRI--VS--V--P--
-----------------------------R
C--AKA---L-SC--S-KCVA-----LQD-
PY--CAYNKD--M------K--EC--I--S
A-E-L----------G--------------
-------------------I------Q-N-
-------I------A----D-----G---K
-----H--------ES------C
Acali_Sema2A    
------------------------------
------------------------------
------------------------------
------------------------------
------------------------------
------------------------------
------------------------------
------------------------------
------------------------------
------------------------------
------------------------------
------------------------------
----------------------MCATGAY-
---SP-----IAYQL---KLENN-------
------------------------------
R---------FN---V--------------
---------------IKS-D---LN-----
-----GI-------GI-C----P-Y--DP-
--Y-D-N-----TTVIF-VE-NG-AP---G
---N---IPALFAASVT--D--S---IK--
--S-------------------D-------
PIIV-RP-S-V-YS--P---D-G--S----
L-VADY-----V---RTI------------
-R--A---K--N-D---WL------N--E-
---------PQFVG-S-F---DV------G
D-H-VY-F-F-YREV---AL-E------YT
-----N-CG--K--K-IYSRL-ARVCKN--
---DYGGS-RH-----LLQNIWTSFVKA-R
LNCSI--------P---G-E--Y-------
--P--YYFDEI-QDVYR-V-----------
--------------GDM---------FYGL
-----FT--T-NI---N-------------
---GLTASAICGFTIH-----DI-----D-
----QTFF-N-GSF------------K---
--EQ-R-----------D------LQS--I
-----W--L-P------VP----E---V--
EV--P-SPR-------PGD--C----K---
--T---A-------------G------ARS
KTGD-----------------------LP-
------------------------------
---------------------YKF------
T-N----------F--V----S-RS-S---
M-L-M--D----------RAI--P------
-H--------------R--F-KK-------
----------------------PIF-Y---
----QS------N--CLMQ-KL-V----VV
Q--N--V------AGH--G-ELVF---V-T
ASND--GV-IY---KIAA--W---PG--L-
-T---T---LD-----A--P---KT--YMV
------------------------------
------------------------------
------SHYI-PFS-DS-------LP-I--
------------------------QIHLET
CG--KY---K-KI--D-LCIY-------D-
PY--CGWDTL--L------N--EC--R--S
N-E-R----------K--NL----------
--------------------------I-N-
-------Y------A----NIDLLSY---S
--------------LE------E
Acali_Sema5A    
------F-------------------RF-I
SYE---SMIASGA--R--FTDQRL--VSFV
Q--FA--------V-D---E-DR-------
------------Y-QLLV------------
------------GG-R-DSL-FRLD--LK-
D--L--S-LL----------------EQA-
D----WK----------S-DD---RTH---
--NICIK------------K----------
----------G-Q-----------------
------T-------A---------------
--------------ESC-----------HN
F-VRVLLM----------VD----------
------------KEEKVF----ACGTNSF-
---NP-----QCTWR---NVSHL-------
------------------------------
S--------------SSEK-----------
-------------------T---ED-----
-----GR-------GI-C----P-Y--SP-
--N-Y-N-----ATALI-TS-RG-------
---------DLYAATVV--D--Y---SA--
--R-------------------D-------
PAIS-RQ-L-G-------------------
--NSPR-----L---RTM------------
-K--Q---H--T-N---WL------N--E-
---------PNFVS-A-Y---EI------G
N-F-VY-F-F-FRET---AV-E------FI
-----N-CG--K--R-VYSRV-ARVCKN--
---DKGGE-F------SLKHIWTSYHKA-R
LNCSL--------P---G-N--Y-------
--P--FYFDEL-QSTFY-S-----------
---------PD---ENL---------VYAV
-----FS--T-PP---N-------------
---SIPGSAVCVYNMS-----AF-----Q-
----AA-F-D-GPF------------K---
--HQ-E----D-------------PSA--A
-----W--L-P------NE----N------
KL--T-----------HSK--C----S---
----L---E-------S---S-S---SK-R
SSEQ-----------------------SS-
------------------------------
---------------------DLW------
W-M----------N--A------KR-Y---
Q-L-M--D----------KAV--A------
-S--------------R--E-TG-------
----------------------PLI-M---
----R--------ENERWT-HI-V----VD
H--V-LTK------AN--L-YDVL---F-L
ATED--GK-VR---KMLR--L---PG----
-T---N----K--------T--CLI--EEI
KI-V--Q-N----G---------KPR--PV
-----K-S-MK--I-S--P-----------
-Y-Q-GAIYI-STD-GDI--LK--I-P---
------------------------------
CH--RF---T-TS--T-MCMN-----AQD-
PY--CGWDSR--R------Q--RC--T--A
A-P-GG------------NPHA--------
--------------------------A-E-
-------W------E----Q---------D
-----F--------RQ-C-----
Celeg_Plexin-1  
N---------------------V--Y----
--S-I-DDNLVFK--N--PSHDGH--EVFE
KM--A--------I-D---P-ST-------
------------T-RVFV------------
------------GA-V-NSL-YDLT--SA-
D--L--T-V-------R---------RHV-
Q----T----------GP-QD----DS---
--PLCRD------------A---R------
N-----R---E-E-C--R-----H------
------Q--------L--------------
--------------SRT-----------NS
H-TKALSV----------YD----------
--------K-S-S--KLI----ECSNLYQ-
----G-----RCRLR---NLHNI-------
------------------------------
S--------------EVIS-------EA--
-----------I------------------
------E-------PR-V--S---N--DT-
--S-S-------SVVIF-VG-SG-PA---N
L-SS--E-PVLYVGATI--G--S---G--D
--H-D----R----------MSV-------
SSLF-LR-P-Q-KAF-E-V--VF--P----
GLYGG--T---H---VS-----L-------
-D--Y---R--S-R---G---Y---Y--KY
-------Q-IDYIN-G-F---ES------G
D-Y-AY-F-V-TRQR---VNIA-------D
--------D--S--S-IQSRL-VRVCT---
--GD---------------KNFHSYTEV-P
LEC----------T---Q----N-------
--G--VEFNLV-QDVYV-T-RA---GYELA
KSL---DISVS---DP------V---LYGV
-----FW--E-GD--KNSY--------R-S
Q-EPTGKSAICMFTMR-----EI-----E-
----TS-F-KQ-NIM----KC----YK---
--G------T--S----G---L-KKNL--P
-----W--F-----------S---------
----S--N---------DD--C----R---
----FT--------------T---------
--LP----------------W---------
------------------------------
---------------------EGI--K--C
--G----------K-------D-VN-S---
K-I-G--G---------------------D
----------T-P---I--S-TS-------
----------------------ATY-VM--
----ED------SS-NLLT-AI-A----IN
T--T-----------R--S-STVA---F-V
GTQG--GQ-LH---KILI--E---SK--R-
----------S--------A--EKY--ATE
MLTD--N-E----------------P--IL
-----S-D-ME--F-G--G-----------
-D-G-KHVYI-LTP-SKV--IK--MPT---
------------------------------
CE--AL---STQC--D-TCLS-----SRD-
PY--CGWCVS--N------N--HC--T--Q
E-E-S----------C--ER-E--V-----
-----PHT-----------S------R-G-
-------W------L----D-----F---Q
-----N--------SK------C
Celeg_Plexin-2  
------------------------------
---------------Q--KLFHFS--GHID
DF--I--------V-S-RDQ----------
------------Q-TIYV------------
------------AS-L-NRL-TSLS--IS-
N--F--S-I-------Q---------HE-V
S----L----------GP-VQ----DS---
--PWCSA---------------DG------
-----------KS-C--L------------
--K--DN-R------P--------------
--------------FPT------DV-----
--RT---------KILQILPT---------
------------N--QIL----QCGSVKL-
----G-----SCSTF---N-SKL-------
------------------------------
S--------------LITE-----------
------------------------------
------S----TI-AV-A--A---N--SP-
--D-A-------STVSK-II-DN-------
---------RLIVAAS--ATK-ESPYR---
DP----------F-----------------
PAVA-IR-N-L-PGL-N-VE--N--A----
GDLEGEA-----------------------
-AVF-L--R---------------------
AAYKNA---FKFLY-T-F---TH------Q
H-F-VF-VVA-MVT--P--R-E------S-
--------R--L--P-MTTRLI-RFCR---
--N---------------DTKFESYSEI-E
LQCRG--------E---D----N-------
-----TNYPF-LNAIIQ-------------
-------------SYD------K---LIAS
-----FS--T-S---S--------------
---TSPKSSICVFSMQ-----KV-----K-
----LT--FWY-NVD----RC----RS---
--G--------TD-SIR---------L--P
-----H--------------I---------
G--R--D---------------TKC-V---
----NKAH--------------------I-
--PL------------------------D-
------------------------------
---------------------E-D-S----
--C---------------E-L---------
G-V-G-----------------G------S
----------I-E---L--V----------
-----------------------EM-----
----ST------K--DIMG-KV-T----SL
M--A-----------V--D-QKAI---F-A
GTTT--SQ-IV---MFKW--D---EH----
---------HS--------NQLEEY--GRK
EV-G--DG-----R--------------TG
-----S-E-VS--KMV--K-----------
-F-G-DFVIV-QMP-YGI--ILE--E----
------------------------------
CS--HH-S---SC--T-ECLVS-----VDP
--L-CQWCHP------TQ----SC--T--T
-SA-R------------CTS---PV-----
------------------------------
------------------------------
----T---------S-Q--C---
Celeg_Sema1A    
-------------------------QII-N
SVG-I-GDRFGGI--G--TSSDES--DHFK
LL--A--------A-------DG-------
------------D-SLLV------------
------------GA-R-NAV-YNLS--LS-
T--L--S-------V-N---------HKI-
D----W----------KP-PA---EHI---
--EECIM------------K----------
----------G-K-----------------
------S-------K---------------
--------------TDC-----------QN
Y-IRVLAR----------KS----------
---------A--G--VSL----VCGTHAF-
---SP-----KCREY---TVTEF-------
------------------------------
G---------I-----RNT--------R--
-------------------Q---FD-----
-----GQ-------GI-S----P-Y--DP-
--K-H-N-----SSALY-VP-GT-N-----
---------QLFVATVT--D--F---VG--
--N-------------------D-------
ALIY-RK-T-I-DE------TPS--S----
K-SAAN-----I---RTQ------------
-S--Y---D--A-R---VLNA---------
---------PNFVAT--F---AY------K
E-H-VY-F-W-FREI---AS-E------AI
-----D-NNEEP--Q-IYARV-ARVCKN--
---DKGGA-R------PANERWTSYLKA-R
LNCSL--------PS--G-S--S-------
--P--FYFNEL-KAVSDPI-DA--------
--------GNN---NHV---------VYTV
-----FS--T-PD---S-------------
---DVRMSAVCKFSMK-----KI-----R-
----EE-F-DNGTF------------K---
--HQ-N----N-------------AQS--M
-----W--M-A------FN----R---N--
EV--P-KPR-------PGS--C----S---
----P-D-----------------------
-STK-----------------------LP-
------------------------------
---------------------ENT------
V-S----------F--I------LH-H---
P-L-L--H----------RPI--P------
----------------S--V-AA-------
----------------------PLL-V---
----EG------ADRADLT-QI-T----VL
P-RV-RAV-----GGH--N-YDIL---F-I
GTSD--GK-VL---KVVE--V---D-----
---------GN--------A--TVI--QSA
TV-F--Q-R----G-----------V--PI
-----V-N-LL--T----------------
-T-K-ESVVI-VSA-DEI--AS--L--P--
------------------------------
CA--QQ---T-SC--S-KCVQ-----LQD-
PH--CAWDSS--I------A--RC--V--H
G-G-S----------W--TG----------
-----DQF-----------I------Q-N-
-------M------V----F-----G---Q
-----S--------EQ------C
Celeg_Sema1B    
T--------------------------N--
VS--R-VDVSHLS--RA-L-SYGA--N-EK
LV--I--------L-H---KLPG-------
------------E-YVLL------------
------------GG-R-NHV-YNIS--IS-
S--M--L-E-------I---------ARY-
E----W----------TS-S----------
-----------------------D------
----EAR---T-N-C--A-----AIS----
------Q-T------P--------------
--------------ASC-----------EN
F-IRTYFE----------LT----------
--------N---D--TLI----LCGTHAL-
---QP-----TCAEFR---KGNA-------
------------------------------
K--------------PQRL-----------
-------------------I----S--A--
------V-------GM-S--P---I--DA-
--D---------STAPF-IR-SN-E-----
---------NIITVNVA--E--L---S---
--------------------SSE-------
PLLV-RR-N-V-IKM-W-K--GI--E----
--------ND-V----I--L--R-------
----T---P--R-G---L---S---S--FE
-------Q-ANFLS-M-H---KV------K
K-E-VL-F-F-FSES---PM-E------TE
-----G-CG--L--H-KVARV-GRVCE---
--DDPGGR-L------SYNKEWSSYEKA-R
IECS---------I--------EET----D
TDT--FYFNQF-AGVA--------------
---------ES---PT------S---FYGA
-----FR--S-QL----A------------
---GIGASAICKYSKK-----VI-----S-
----GS-F-AS-GYK----ES----TP---
------------------------------
------------------------------
-------D---------T---C----S---
----RAN-----------------------
---D--------------------------
-----------------IE-----------
-----------------EL---S---R--I
--R----------L------------K---
P-L-I--K---------------------Q
----------K-I-----S--AN-------
----------------------PIY-I---
----FH---GK-DR--FVH-VLAQEDTRDL
S--N-----------R--A-YDIL---Y-V
ATNL--GN-IL---KIVV--P---ST--D-
--K-------T--------G--RHA--VTL
KV-L--P-T----N-----------S--KI
-----V-D-MSLYS-K--N-----------
-N-L-EELIV-ITE-QSV--LK--V-P---
------------------------------
CH--LA-S---NC--A-ECLAH-----GDP
--H-CAWADG---------V--DC--I--D
I-R-T----------D--QR---KS-----
------------------------------
-------A------S----Q---------D
----S---------G-T--C---
Celeg_Sema2A    
------------------------------
------------N--T--FADPNI--GEFR
E--LL--------I-D---P-KA-------
------------G-ALFV------------
------------GS-E-GAI-FRLW--AY-
N--I--N-DT-G-ENVF---------AKK-
Q----L----------VL-SE---SEE---
--SECRS------------T----------
----------A-S-----------------
------D-------E---------------
--------------RLC-----------RP
S-TRFLAF----------TN----------
---------NL-D--SIY----VCSSVGM-
---RP-----EIRVL-----DSL-------
------------------------------
S--------------LRDQ-------QE--
-------------------P---RT-----
-----EI-------GI-C----V-V--DP-
--T-F-N-----FTAVV-VD-SG-NP---E
---D---ATSVYSGIRT--G--M---GG--
--E-------------------N-------
HLIY-RP-P-L-TK--N---G----K----
Q-LHAS-----I---RTI------------
-Y--S---D--N-K---WL------N--E-
---------PQFVG-S-F---DV------G
Q-H-VF-F-F-FREI---AH-D------NS
-----F-GE--R--I-VHSRV-ARVCKK--
---DIGGR-N------VLRQVWTSFVKA-R
LNCSV--------S---A-N--F-------
--P--FYFDHI-QSVKR-V-D---------
--------KHG---ETY---------FYAT
-----FS--T-SE---T-------------
---AFTSSAICMFQLS-----SI-----N-
----HL-L-DTGLL------------M---
---E-E-----------T------ANG--Q
-----F--S-V-------T----A---D--
EI--P-AHR-------PGT--C----S---
--Q---N-------------S---------
--HS-----------------------IS-
------------------------------
---------------------DTD------
L-H----------F--A------KT-H---
L-L-V--S----------DSI--S------
-------------------G-GT-------
----------------------PIL-P---
----LR------D--HVFT-HI-V----VD
Q--L-P------------N-QNVI---FAF
DSAN--RR-VW---KISH--W---KE--G-
-N---E---WK--------S--NLI--EEK
SL-K--I-A---------------AS--RI
-----N-D-VA--L-L--P-----------
-A-E--FFFV-TSG-AGV--SQ--F--S--
------------------------------
CS--EQ---P-SC--A-LCSL-------D-
PY--CSWNAV--N------S--KC--S--L
K-T-K----------T--NE-K--S-----
-----VGW-----------I------SSS-
-------W------A----G-----R---I
-----S--------PE------C
Smari_Plexin-1 
------------------------------
---------------T--RSETET--SKFN
RL--T--------I-D---R-NS-------
------------G-RVFV------------
------------GA-V-NWI-YQLL--PN-
---L--Q-L-------E---------VAE-
R----T----------GP-QE----DS---
--PDCPV------------T---R------
E-----------C-P--S-----I------
------V--------T--------------
--------------KPT-----------DS
I-NKVLVI----------DY----------
--------I-Q-G--RLI----TCGSLFQ-
----G-----LCFIR---KLSNI-------
------------------------------
S--------------ITDP-------LV--
---------------------------N--
------E-------PV-A--A---N--NN-
--T-A-------STVAF-IA-PG-PP---N
P-PT--T-HVLYVGVSY--T--G---N--G
--P-----YR----------TDV-------
PAVC-SR-S-L-EPG-K-M--LS--I----
AAASVTT----A---TR-----I-------
-L--VN-----T-L---A---R---E--RY
-------P-INYIY-G-F---HS------R
G-F-SY-F-L-TTQK---RS----------
I----E-NQ--Y--P-FVSKL-IRICH---
--KD---------------PDYYSYTEI-P
IEC--------R-L--------D-------
--N--VDYNLV-QAAFL-G-NP---GSELA
NEL---GVSAQ---DD------V---LYAV
-----FS--Q-SK---NDS--------DVY
D-RASAKSGLCVYSLR-----AI-----H-
----RQ-F-TK-NIQ----HC----FS---
--G------N--G----D---R---GL--D
-----F--------------I---------
----N-PS---------MK--C----V---
----HT--------------K---------
---L----------------Q---------
------------------------------
------------------------------
------------------------------
-------A---------------------I
----------A-P---F--TCVQ-------
----------------------QA--I---
----FG------Y---CFR-AV-R----AK
W--N-----------------FIL---N-L
ASRDWSQT-CS---QVVI--E---TS--R-
----------T--------A--YQY--SDL
EV-D--R-N----S-----------P--VN
-----A-D-LL--F-D--P-----------
-N-K-EFIYV-MTE-RKL--T-----R---
------------------------------
CM--VY---R-SC--G-ECLG-----AKD-
PY--CGWCSL--E------N--KC--S--L
R-S-E----------C--AQ-A--S-----
------QD-----------P------L-Y-
-------W------L----S-----Y---R
-----S--------GK------C
Smari_Plexin-2 
S-----------------------------
----P-WTYMSAT--F--RPGNES--VMLH
HM--L--------V-D-Q---VT-------
------------G-RVYV------------
------------GA-S-NWI-FQLN--AN-
---L--E-K-------E---------TQL-
E----T----------GP-HM----DS---
--PLCTA------------TS--C------
S-----------D-D----------K---V
------T--------K--------------
--------------VPT-----------NN
V-NKVLVI----------DY----------
--------D-S-R--TLI----VCGSVFQ-
----G-----ACHKL---RLDNI-------
------------------------------
S--------------HAAE-------FI--
---------------------------N--
------V-------PV-A--A---N--DD-
--M-S-------STFAF-IG-PE-NY---L
V-DQ---KKVLYVGSTF--TN-----N--G
--P-----YR----------DLV-------
PAIA-SR-H-L-RNL-D-L--AE--L----
GF-------SSQ---PK-----M-------
-D--I---D--S-R---W---R---D--YF
-------R-VKYKY-G-F---FS------E
T-H-AY-F-V-TVQR---KS-H------LP
----AY-EE--D--GY-VTRL-ARVCAN--
---D---------------PKYHTYIEV-T
LQCLVERGGGAGDA--------T-------
--P--VDYNIL-QDAVV-V-HA---GETLS
TSLG---VMRG---DP------V---LIAV
-----FA--P-SV--SH-T--T--------
--ETHEASAMCIYSLQ-----EI-----E-
----QK-F-TE-NTH----MC----FN---
--G------S--V----RS-----RNM--E
-----Y--------------V---------
----A-G---------SP--------GECP
----LA-G----------------------
--SA----------------G----N----
------------------------------
------------------I--FN---F--C
--D--------------------AD-L---
K-I-S--G---------------------S
----------A-P---I--S-TI-------
----------------------ASL-V---
----YP------NV--SIV-AL-T----AA
V---------------TNP-HTVV---F-L
GTDD--GY-LK---KGVL--LD--RS--N-
--D----------------A--YEY--EEM
VI-D--R-G----N-----------A--IM
-----A-D-MQ--M-D--I-----------
-S-G-DYLYV-MSS-TQI--HK--VK-V--
------------------------------
CT--RY---N-NC--S-SCIG-----VRD-
PY--CGWCSL--E------R--RC--T--V
K-A-T----------C--QN-A--T-----
-------K-----------SELGRSPP-R-
-------W------V----S-----L---G
S-------------QQ-C-----
Smari_Sema1C    
-----------------Q---EDA--QP-H
SYV-I-LADYEVK--R---FYGNK--SHFD
Y--FK-----LL-E-----R-DG-------
------------E-SLLV------------
------------GA-R-NIV-YNIS--LH-
N--L--T-EN----------------KPL-
E----W----------YS-MD---AHV---
--NLCQL------------K----------
----------G-K-----------------
------F-------E---------------
--------------DDC-----------QN
Y-IRVLLK----------HD----------
------------N--GLF----ICGTNAY-
---KP-----MCRNY---QYEDD-------
------------------------------
E--------------YKFK--------K--
-------------------D---LP-----
-----GQ-------GS-C----P-Y--DP-
--N-H-N-----STAIY-AD-G--------
---------ELYVATVA--D--F---SA--
--N-------------------D-------
ALIY-RE-------------P---------
---L-----------RTA------------
-Q--F---D--P-N---YL------N--V-
---------PNFVS-S-L---TV------G
D-F-VF-F-F-FRET---AI-E------YI
-----N-CG--K--T-VYSRV-ARVCKR--
---DQGGP-N------KFRSHWTSFLKA-R
LNCSV--------G---G-E--F-------
--P--FYFNEI-QSTSE-V-VE---GVYG-
--------GKK---AQL---------VYGV
-----FT--T-PL---N-------------
---SISGSAVCAFRLQ-----DI-----L-
----GT-F-D-GAF------------K---
--EQ-E-----------G------MNF--N
-----W--L-P------VV----P---N--
RV--P-EPR-------PGQ--C----V---
--N---D-------------S---------
--RT-----------------------LP-
------------------------------
---------------------DVP------
L-N----------F--I------KS-H---
T-L-M--D----------QAV--P------
-A--------------F--W-GH-------
----------------------PIA-I---
----KT------SLKSRFT-QI-A----VD
P--QVKTP-----DGK--T-YDVL---F-I
GTNS--GK-VL---KAIN--A---ES--P-
-SIDKT---VN--------T--VII--EEI
QV-F--A-K---------------NV--TI
-----T-N-LK--V-Y--RSVDPET----G
LE-E-GQLIV-VSD-NEI--LS--IK-L--
------------------------------
CYTNRI---T-SC--S-ECVA-----LKD-
PY--CAWDEK--N------Q--KC--T--S
A-G-S----------P--KW-S--A-----
-------G------------------Q-S-
-------F------LQNVAL-----G---Y
-----H-ARCPDG-EC------A
Smari_Sema1A    
-----------------------------L
SYV-T-LDDSEVK--R---FYGNK--SHFD
F--FK-----LL-E-----R-DG-------
------------E-SLLV------------
------------GA-R-NIV-YNVS--LH-
N--L--T-EN----------------KPI-
E----W----------YS-ID---AHV---
--NLCHL------------K----------
----------G-K-----------------
------F-------E---------------
--------------DDC-----------QN
Y-IRVLLK----------HD----------
------------N--GLL----ICGTNAY-
---KP-----MCRYY---HYQDD-------
------------------------------
E--------------YTYN--------R--
-------------------E---IS-----
-----GQ-------GL-C----P-Y--DP-
--N-H-N-----STAIY-AD-G--------
---------ELYIATMA--D--F---SA--
--N-------------------D-------
PLIY-RE-------------P---------
---L-----------RTE------------
-Q--F---D--P-K---HL------N--A-
---------PNFVS-S-F---SF------G
D-F-VF-F-F-FRES---AI-E------YI
-----N-CG--K--T-VYSRV-ARVCKK--
---DQGGP-N------KFGSRWTSFLKA-R
LNCSV--------G---G-E--F-------
--P--FYFNEI-QSTSE-V-VE---GVYG-
--------GTT---TQL---------VYGV
-----FT--T-PS---N-------------
---SISGSAVCAFRLR-----DI-----L-
----AT-F-D-GAF------------K---
--EQ-E-----------R------MNS--N
-----W--L-P------VL----N---S--
KV--P-EPR-------PGQ--C----V---
--N---D-------------S---------
--RS-----------------------LP-
------------------------------
---------------------DVP------
L-N----------F--I------KS-H---
T-L-M--D----------QAV--P------
-A--------------F--W-GH-------
----------------------PIA-I---
----RT------SLKSRFT-QI-A----VD
P--QVKTA-----DGK--T-YDVL---F-I
GTDS--GK-VL---KVVN--A---ES--P-
-SVDKT---VN--------T--VVI--EEI
QV-F--A-K---------------NV--SI
-----T-N-LR--V-Y--R-----------
---------------------------T--
--NPD--TGLEEGQLIVVSDDEIQSVKLQR
CYTDRI---A-SC--S-ECVA-----LKD-
PY--CAWDEK--N-----------------
------------------------------
------------------------------
------------------------------
----------------------Q
Smari_Sema1B    
--------------------------MK-A
SSS-S-QTDYEVK--R---FYGNK--SHFD
Y--FK-----LL-E-----R-DG-------
------------E-SLL-------------
------------------------------
------------------------------
------------------------------
------------------------------
------------------------------
------------------------------
--------------DDC-----------QN
Y-IRVLLK----------HD----------
------------K--GLL----ICGTNAY-
---KP-----MCRYY---HYQDD-------
------------------------------
E--------------YKYN--------R--
-------------------E---IS-----
-----GQ-------GL-C----P-Y--DP-
--N-H-N-----STAIY-AD-G--------
---------ELYVATMA--D--F---SA--
--N-------------------D-------
PLIY-RE-------------P---------
---L-----------RTE------------
-Q--F---D--P-K---HL------N--A-
---------PNFVS-S-L---SF------G
D-F-VF-F-F-FRET---AI-E------YI
-----N-CG--K--T-VYSRV-ARVCKR--
---DQGGP-N------KFGSRWTSFLKA-R
LNCSV--------G---G-E--F-------
--P--FYFNEI-QSTSQ-V-VE---GVYG-
--------GKK---AQL---------VYGV
-----FT--T-PS---N-------------
---SISGSAVCAFRLR-----DI-----L-
----AT-F-D-GSF------------K---
--EQ-E-----------G------MNF--N
-----W--L-P------VV----S---Y--
KV--P-EPR-------PGQ--C----V---
--N---D-------------S---------
--RT-----------------------LP-
------------------------------
---------------------DVP------
L-N----------F--I------KS-H---
T-L-M--D----------QAV--P------
-A--------------F--W-GH-------
----------------------PIA-I---
----RT------SLKSRFT-QI-A----VD
P--QVKTP-----DGK--T-YDVL---F-I
GTDS--GK-VL---KAVN--S---ES--P-
-SIDKT---VN--------T--VVI--EEI
QV-F--A-K---------------NV--SI
-----T-N-LR--V-Y--RTVDPNT----G
LE-Q-GQLIV-VSD-DEI--LS--IK-L--
-----------------------------R
CYTDRI---A-SC--S-ECVA-----LKD-
PY--CAWDEK--N------Q--KC--T--S
A-G-S----------P--RW-S--A-----
-------G------------------Q-S-
-------F------LQNVAL-----G---Y
-----H-ARC------------P
Smari_Sema2A    
---------------------MER--RP-E
DVL-L-AGMPAHV--R--EFSCGP--LFYR
T--LY--------L-D---S-TR-------
------------D-VLYV------------
------------GA-L-DKI-LRLP--LT-
N--I--N-NT-N-CQ-T---------DSL-
T----L----------KA------NSV---
--PNCVS------------K----------
----------G-K-----------------
------S-------EH--------------
--------------YDC-----------RN
H-IRVIQP----------VG----------
---------DG-S--RLY----VCGTNAH-
---NP-----LDWIIY-SNLTKLGNL----
------------------------------
E--------------FVPG-----------
-------------------I---GD-----
-----GI-------AK-C----P-F--DP-
--N-D-N-----ATAVW-VE-KG-NP---A
---G---LPALYSGTVA--E--F---TR--
--A-------------------D-------
TVIF-RT-D-L-FN--Y---TSG--Q----
K-MYQF-----K---RTI------------
-K--Y---D--S-K---WL------D--K-
---------PNFVG-S-Y---DI------G
E-Y-VY-F-F-FRET---AV-E------YI
-----N-CG--K--N-IYSRV-ARVCK---
---V--------------------------
------------------------------
-----TRYNSI-KSN---------------
------------------------------
------I--G-KK---N-------------
---GLMGSAICSFTIN-----DI-----Q-
----DT-F-N-GKF------------K---
--EQ-A-----------T------SSS--A
-----W--L-P------VL----N---S--
KV--P-EPR-------PGQ--C----V---
--N---D-------------T---------
--QT-----------------------LP-
------------------------------
---------------------DTV------
L-N----------F--I------RG-H---
P-L-M--D----------SAV--S------
-H--------------D--R-NK-------
----------------------PAF-Y---
----KR------D--LIFT-HL-V----VD
R--LQVA-------SN--T-FTVY---Y-A
GSND--GK-VY---KIVE--W---QD--K-
-E---G---TH--------S--DLL--DVF
EV-T--S-P----------------E--SI
-----R-A-MQ--I-S--S-----------
-K-H-KSLYV-ASD-SRI--RQ--VD-M--
------------------------------
CRA-RY---T-NC--V-RCI-------RD-
PY--CGWDKD--A------S--QC--K--P
H-R-P----------N--L-----------
-------------------L------Q-D-
-------V------T----N-----I---S
-----S--------GICD-T--C
Smari_Sema5A    
------F-------------------RH-I
SYK---ELSPTIQ--R--FTKSGV--TSYS
Q--LL--------F-D---P-TR-------
------------Y-QLVV------------
------------GA-R-DYL-FRLS--ID-
G--L--Q-IL----------------EES-
Y----WP----------P-PS---TTI---
--QLCQQ------------K----------
----------G-Q-----------------
------S-------V---------------
--------------NDC-----------RN
Y-IKILLQ----------RN----------
------------G--KVL----ACGTNAF-
---AP-----NCSWR---HIDDL-------
------------------------------
S--------------MVSD-----------
-------------------E---MS-----
-----GI-------GM-C----P-Y--SP-
--H-Q-N-----VTAMI-SS-SG-------
---------DYFVGTAV--D--F---SA--
--R-------------------D-------
SAIY-KF-S-G-------------------
--KTIG-----L---RTV------------
-Q--Y---N--H-K---WL------S--E-
---------PNFIA-S-Y---DI------N
N-F-TY-F-F-FRET---AV-E------YI
-----N-CG--K--A-IYSRV-ARICQN--
---DAGGQ-H------LLKDNWTTFLKA-R
LNCSL--------P---G-E--Y-------
--P--FYYNEL-QSVFY-V-----------
---------EQ---ENI---------IYAT
-----FT--T-PA---N-------------
---SILGTAVCAFNLS-----AI-----E-
----RT-F-R-ASF------------K---
--YQ-S----N-------------PGA--A
-----W--E-K------HV----G---SSD
AK--R-----------HFQ--C----E---
------------------------------
---T-----------------------PG-
------------------------------
---------------------STW------
H-V----------D--S------ER-Y---
Q-L-M--D----------EAV--P------
-S--------------T--L-DK-------
----------------------PLI-T---
----A--------ELERFS-HI-V----VD
V--V-PTK-----HHE--A-VHVI---F-I
ATME--GT-IK---KYTV--L---PR----
------------------------------
------------------------------
------------------------------
--------------------------T---
--IHILRILKDTNSLYIGTGSSVMKISVER
CS--RF---A-SK--R-TCLN-----SMD-
PY--CGWNSH--L------Q--VC--A--T
A-P-Q----------K--NP-L--S-----
--------------------------V-F-
-------W------Q----Q-----V---Y
--------------PSC-----P
Dmela_Plexin-A  
------------------------------
------------I--T--NVAAFD--TKLN
HL--L--------V-D---T-IT-------
------------G-RVFV------------
------------GG-V-NRL-YQLS--PD-
---L--E-L-------S---------ETV-
K----T----------GP-QN----DS---
--VECSI------------L---D------
C-----------P-L--N-----A------
------V--------R--------------
--------------SPT-----------DN
Y-NKVLLI----------DR----------
--------A-T-S--RLI----ACGSLFQ-
----G-----TCTVR---NLQNV-------
------------------------------
S--------------IIEH-------EV--
---------------------------P--
------D-------AV-V--A---N--DA-
--N-S-------STVAF-IA-PG-PP---Q
H-PV--T-NVMYVGVTY--T--N---N--S
--P-----YR----------SEI-------
PAVA-SR-S-L-EKT-K-M--FQ--I----
ASSAVTT----G---TR-----T-------
-F--IN-----S-Y---A---R---E--TY
-------F-VNYVY-G-F---SS------E
R-F-SY-F-L-TTQL---KH-S------H-
H----S-SP--K--E-YITKL-VRICQ---
--ED---------------SNYYSYTEI-P
VEC--------I-S---DAQ--G-------
--G--TKFNLV-QAGFL-G-KP---SSDLA
QSL---GISIQ---DD------V---LFAV
-----FS--K-GE---GNT-----------
---PTNNSALCIYSLK-----SI-----R-
----RK-F-MQ-NIK----SC----FN---
--G------S--G----M---R---GL--D
-----F--------------I---------
----S-PS---------MP--C----V---
----LT--------------K---------
---L----------------Q---TI----
------------------------------
------------------G--ED---F--C
--G----------L-------D-VN-S---
P-L-G--G---------------------E
----------T-P---I--T-SV-------
----------------------PVA-M---
----FN------T---KLT-SV-A----AT
S--T-----------S--G-YTVV---F-V
GTSD--GF-LK---KVVI--E---SS--S-
----------I--------A--NEY--ASF
AV-D--L-G----S-----------E--IN
-----R-D-MQ--F-D--N-----------
-Q-N-LYIYV-MSK-TKV--SK--V-K---
------------------------------
CS--DY---K-TC--G-DCLG-----ARD-
PY--CGWCSL--E------N--KC--S--P
R-S-N----------C--QD-D--A-----
------ND-----------P------L-Y-
-------W------V----S-----Y---K
-----T--------GK------C
Dmela_Plexin-B  
------------------------------
----------IES--V--RDSQSK--NYFT
HM--S--------F-D-F---MH-------
------------N-VLFA------------
------------GA-T-NKI-LKLN--EN-
---L--R-V-------L---------AEA-
V----T----------GP-LH----DS---
--PQCHA------------GG--C------
P-----------E-D----------I----
------E--------T--------------
--------------SLV-----------NN
F-NKILVV----------SY----------
--------A-HDG--ILI----ACGSIRQ-
----G-----ACEIY---SLPRF-------
------------------------------
P--------------ATPQ-------FF--
---------------------------A--
------V-------PL-A--A---N--DE-
--N-A-------STYAF-VG-PA-RY---A
W-KE---EDILYVGTTF--TN-----V--G
--D-----YR----------HDV-------
PAIS-SR-R-L-DDL-N-Y--AE--F----
SI-------Q-Q---SI-----I-------
-N--I---D--V-K---Y---R---D--HF
-------L-VDYIY-G-F---NS------S
E-Y-AY-F-I-IVQK---KS-H------L-
-----A-DE--A--GY-VTRL-ARICIT--
---D---------------PNYDSYTEI-T
VQCTATE---------------N-------
--N--VDYNIV-RDAKV-T-PA---SHKLA
QKMG---IKKD---DH------V---LVTV
-----FS--P-SR--EI-S--N--------
--QPESKSAMCIYSIK-----DI-----E-
----DM-F-IE-NIH----LC----FN---
--G------T--T----KD-----RNL--G
-----Y--------------I---------
----S-G---------TIN--D----GRCP
----IV-G----------------------
--SL----------------G----N----
------------------------------
------------------I--YN---F--C
--S--------------------VG-L---
K-I-S--G---------------------V
----------S-P---I--T-AH-------
----------------------ALF-H---
----FD------NV--SVT-SV-T----AT
S--T-----------TDQQ-HSLA---F-L
GTNM--GV-IK---KVLL---S--GQ----
--S----------------P--GEY--EEI
VV-D--A-G----N-----------R--IL
-----P-N-TM--M-S--P-----------
-K-K-DFLYV-LSQ-RKI--TK--LR----
------------------------------
CS--VY---T-NC--S-ACLE-----SRD-
PF--CGWCSL--E------K--RC--T--V
R-S-T----------C--QR-D--T-----
-------S-----------------AS-R-
-------W------L----S-----L---G
S----G--------QQ-C-----
Dmela_Sema1A    
-----------------------------K
LYV-E-LGPEDVL--K---FVGNE--SVVD
H--FK-----LV-T-----K-DG-------
------------N-SLLI------------
------------GA-R-NTV-FNLS--IH-
D--L--V-EQ----------------QRL-
V----W----------TS-PE---DDT---
--KMCLV------------K----------
----------G-K-----------------
------D-------E---------------
--------------EAC-----------QN
Y-IRIMVV----------PS----------
---------P--G--RLF----VCGTNSF-
---RP-----MCNTY---IISDS-------
------------------------------
N--------------YTLE--------A--
-------------------T---KN-----
-----GQ-------AV-C----P-Y--DP-
--R-H-N-----STSVL-AD-N--------
---------ELYSGTVA--D--F---SG--
--S-------------------D-------
PIIY-RE-------------P---------
---L-----------QTE------------
-Q--Y---D--S-L---SL------N--A-
---------PNFVS-S-F---TQ------G
D-F-VY-F-F-FRET---AV-E------FI
-----N-CG--K--A-IYSRV-ARVCKW--
---DKGGP-H------RFRNRWTSFLKS-R
LNCSI--------P---G-D--Y-------
--P--FYFNEI-QSASN-L-VE---GQYG-
--------SMS---SKL---------IYGV
-----FN--T-PS---N-------------
---SIPGSAVCAFALQ-----DI-----A-
----DT-F-E-GQF------------K---
--EQ-T-----------G------INS--N
-----W--L-P------VN----N---A--
KV--P-DPR-------PGS--C----H---
--N---D-------------S---------
--RA-----------------------LP-
------------------------------
---------------------DPT------
L-N----------F--I------KT-H---
S-L-M--D----------ENV--P------
-A--------------F--F-SQ-------
----------------------PIL-V---
----RT------STIYRFT-QI-A----VD
A--QIKTP-----GGK--T-YDVI---F-V
GTDH--GK-II---KSVN--A---ES--A-
-DSADK---VT--------S--VVI--EEI
DV-L--T-K---------------SE--PI
-----R-N-LE--I-V--RTMQYDQPKDGS
YD-D-GKLII-VTD-SQV--VA--I--Q--
------------------------------
CHNDKI---T-SC--S-ECVA-----LQD-
PY--CAWDKI--A------G--KC--R--S
H-G-A----------P--RW-L--E-----
----ENYF-----------Y------Q-N-
-------V------A----T-----G---Q
-----H--------AA------C
Dmela_Sema1B    
------------------------------
----------VLA--H---FIGNS--T--D
Y--FK-----IL-D-----H-ND-------
------------E-FVLV------------
------------GA-K-DVI-YNVS--LN-
G--L--K-EI----------------ARL-
E----W----------HS-TD---ADR---
--ELCAL------------K----------
----------G-K-----------------
------H-------E---------------
--------------WDC-----------HN
Y-LRVYAL----------RP----------
---------N--G--EVL----LCGTNSY-
---KP-----RCRHY---TPVEV-------
------------------------------
SSEEAGSAGHAHAMRYEVS--------R--
-------------------D---VE-----
-----AQ-------GL-C----P-Y--SP-
--A-H-N-----STYAF-AD-G--------
---------HLYSATVA--D--F---SG--
--G-------------------D-------
PLIY-RE-------------N---------
---L-----------RTE------------
-Q--Y---D--L-K---QL------N--Q-
---------PDFVG-A-I---ER------N
G-Y-VL-F-F-FREL---SM-E------VM
-----N-FG--K--A-VYSRV-ARVCKN--
---DRGGP-Y------SHGKSWTSFLKA-R
LNCSV--------P---G-E--F-------
--P--FYFDEI-QAISP-I-VE--------
--------SGS---KSL---------IYAV
-----FT--T-SV---N-------------
---AIPGSAVCAFNVD-----DI-----L-
----AA-F-D-GEF------------K---
--SQ-K-----------D------SQS--H
-----W--L-P------VE----R---E--
QV--P-KPR-------PGQ--C----V---
--E---D-------------S---------
--RT-----------------------LT-
------------------------------
---------------------SIA------
V-N----------F--I------KN-H---
P-L-M--E----------EAV--P------
-A--------------V--H-GR-------
----------------------PLL-T---
----KV------NLHHRLT-AI-A----VH
P--QVKSL-----SGA--Y-YDVI---Y-S
GTDD--GK-VT---KFIN--I---LS--T-
-HPNST---VD-----RLKT--VVI--SEM
QV-L--P-L---------------GT--PI
-----R-E-LV--I-S--T-----------
-S-K-NSLVV-VSD-GSL--VS--V--P--
------------------------------
CS--HI---V-DC--L-GCLS-----LQD-
PI--CAWDLQ--T------H--EC--KNL-
--A-T----------S--QH-K--F-----
------------------GT------K-T-
-------Y------LQSLNS-TKKA----A
-----A--------LL------C
Dmela_Sema2A    
T---WNF--YYE----RPCCTGND--QG-N
NNY-G-KHGADHV--R--EFNCGK--LYYR
T--FH--------M-N---E-DR-------
------------D-TLYV------------
------------GA-M-DRV-FRVN--LQ-
N--I--S-SS-N-CN-R---------DVI-
N----L----------EP-TR---DDV---
--VSCVS------------K----------
----------G-K-----------------
------S-------QI--------------
--------------FDC-----------KN
H-VRVIQS----------MD----------
---------QG-D--RLY----VCGTNAH-
---NP-----KDYVIY-ANLTHLPRS----
------------------------------
E--------------YVIG-----------
-------------------V---GL-----
-----GI-------AK-C----P-Y--DP-
--L-D-N-----STAIY-VE-NG-NP---G
---G---LPGLYSGTNA--E--F---TK--
--A-------------------D-------
TVIF-RT-D-L-YN--T---SAK--R----
L-EYKF-----K---RTL------------
-K--Y---D--S-K---WL------D--K-
---------PNFVG-S-F---DI------G
E-Y-VY-F-F-FRET---AV-E------YI
-----N-CG--K--A-VYSRI-ARVCKK--
---DVGGK-N------LLAHNWATYLKA-R
LNCSI--------S---G-E--F-------
--P--FYFNEI-QSVYQ-L-P---------
---------SD---KSR---------FFAT
-----FT--T-ST---N-------------
---GLIGSAVCSFHIN-----EI-----Q-
----AA-F-N-GKF------------K---
--EQ-S-----------S------SNS--A
-----W--L-P------VL----N---S--
RV--P-EPR-------PGT--C----V---
--N---D-------------T---------
--SN-----------------------LP-
------------------------------
---------------------DTV------
L-N----------F--I------RS-H---
P-L-M--D----------KAV--N------
-H--------------E--H-NN-------
----------------------PVY-Y---
----KR------D--LVFT-KL-V----VD
K--IRIDI-----LNQ--E-YIVY---Y-V
GTNL--GR-IY---KIVQ--Y---YR--N-
-G---E---SL--------S--KLL--DIF
EV-A--P-N----------------E--AI
-----Q-V-ME--I-S--Q-----------
-T-R-KSLYI-GTD-HRI--KQ--ID----
------------------------------
CNR-RY---D-NC--F-RCV-------RD-
PY--CGWDKE--A------N--TC--R--P
Y-E-L----------D--L-----------
-------------------L------Q-D-
-------V------A----N-----E---T
-----S--------DI------C
Dmela_Sema2B    
------------------------------
-HH-L-RHHKEHV--Q--DFSCGP--LHYK
T--FY--------M-D---E-RN-------
------------N-ALYV------------
------------GA-M-DRI-FRLN--LR-
N--I--S-QS-I-CE-R---------DVL-
I----L----------EP-TG---SDI---
--LNCVS------------K----------
----------G-K-----------------
------R--------E--------------
--------------VEC-----------RN
H-IRVIQP----------MNF---------
---------NG-Q--KLY----VCGTNAH-
---NP-----KDYVIN-ANLTHLPRS----
------------------------------
Q--------------YVPG-----------
-------------------I---GL-----
-----GI-------GK-C----P-Y--DP-
--A-D-N-----STAVY-VE-NG-NP---F
---G---LPALYAGTNA--E--F---TK--
--A-------------------D-------
SVIF-RS-D-L-YN--L---TNG--R----
K-EANF-----K---RTV------------
-K--Y---D--S-K---LL------D--K-
---------PNFVG-S-F---EI------G
E-F-VY-F-F-FREH---AV-E------YI
-----N-CG--K--A-VYSRV-ARVCKN--
---DRGGK-Y------MISQNWATYLKA-R
MNCSI--------S---S-E--F-------
--P--FYFNEI-QSVYK-M-P---------
---------TD---DTK---------FYAT
-----FT--T-NT---N-------------
---GLIGSAVCSYDIR-----DI-----N-
----AA-F-D-GKF------------K---
--EQ-A-----------T------SNS--A
-----W--L-P------VL----N---S--
KV--P-EPR-------PGT--C----H---
--N---D-------------T---------
--AT-----------------------LP-
------------------------------
---------------------DSV------
L-N----------F--I------RK-H---
P-L-M--D----------KAV--D------
-H--------------E--F-GN-------
----------------------PVF-F---
----KR------D--VILT-KL-V----VD
K--IRIDK-----LNQ--E-FLVY---F-V
ATTS--GH-IY---KIVQ--F---MH--Y-
-G---Q---RH--------S--NLV--DIF
EA-S--P-H---------------SE--PI
-----R-E-MT--L-S--H-----------
-K-T-GSLYV-ATD-HQV--KQ--ID----
------------------------------
CAR-RY---D-SC--F-RCV-------SD-
PY--CGWDKD--V------N--AC--R--P
Y-Q-L----------G--L-----------
-------------------L------Q-D-
-------V------A----N-----E---T
-----S--------GI------C
Dmela_Sema5C    
---------------------------Y-I
SYQ---DLMSTAK--R--FYDPET--TWYS
E--ML--------F-D---V-AR-------
------------N-QVIV------------
------------GA-R-DTL-YRMS--FD-
---L--E-PL----------------ERA-
S----WG----------A-TP---SEI---
--AMCQA------------K----------
----------G-Q-----------------
------S-------E---------------
--------------RWC-----------RN
Y-VRVLHS----------YG----------
---------E--N--QLY----ACGTNAF-
---QP-----SCSWR---QMENL-------
------------------------------
T--------------VTGV-----------
-----------------------DS-----
-----GV-------VK-C----P-F--HP-
--Q-A-N-----STSLL-QS-NG-------
---------QLFVGTAT--D--F---SG--
--S-------------------D-------
VAIL-RT-G-V-ES----------------
--NKRF-----L---RTK------------
-Q--Y---N--N-N---WL------S--G-
---------AQFVG-S-F---EA------G
H-F-VY-F-L-LRES---AA-E------HM
-----S-CG--K--V-IYSRV-ARVCKN--
---DVGGG-GQ-----LLRDNWTSFLKA-R
LNCSL--------P---G-E--Y-------
--P--YYFDEI-QGMTY-A-----------
---------ES---ESI---------LYAT
-----FR--T-SG---S-------------
---SIFGSAVCAYNLS-----SI-----N-
----AA-F-D-GPF------------K---
--QQ-E----H-------------SDA--A
-----W--K-T------VN----T---N--
QR--S-----------QFQ--C----G---
------------------------------
---T-----------------------SS-
------------------------------
---------------------IGH------
W-L----------E--S------SR-Y---
Q-L-M--D----------EAV--Q------
-P--------------I--G-AE-------
----------------------PLY-H---
----S--------KLEQFG-RL-A----LD
I--I-NTK------TE--Q-VHVL---F-V
ASSG--NH-IK---KLSV--K---YD--G-
-D---G---VQ--------T--CLV--ELW
QA-D--D-T--------------GTS--SL
-----L-N-MA--Y-L--K-----------
-V-S-DSLYL-GTD-LAL--TR--I-P---
------------------------------
CS--RH---V-SQ--S-SCLN-----SMD-
PY--CGWNEL--V------E--RC--M--P
Q-P-Q----------D--SS-V--L-----
--------------------------Q-H-
-------W------H----QAP---Q---I
--------------T-------C
Aplan_Met       
------------------------------
---------------L--HFSSPE--ADLQ
NF--V--------I-R---E-DT-------
------------G-EIYL------------
------------GG-T-NKL-YNLF--SN-
---L--T-K-------K---------LKL-
D----T----------RV-EG----IT---
--HFC-P-------------A--V------
----------T-N-C--P------------
---------------Q--------------
--------------LQG-----------DN
I-NRLLQI----------DY----------
--------G-N-N--LTV----SCGSAFA-
----G-----TCALLD---LNNF-------
------------------------------
T--------------KVVD-------WP-T
----------------S--A---FE--T--
------D-------GA-L--T---E-DSLT
LGE---------TVVSF-YA-PF-QIGNDG
--PE--T-QALYVGATY--N--S---DA--
--LY----SN----------IGQ-------
HAAS-AK-K-L-VET-N-S--GE--W----
HFSFAYRDVD-Y---HR--NSSI-------
-D--I---R--P-R---Y---R---N--NY
-------K-IKYIS-G-F---NS------G
G-F-NY-F-T-TVQR---TE-I------D-
--------S--N--R-YHSRI-VRICT---
--KD---------------KSFYSYTEM-E
LICNS--------Q--------A-G-----
-----NVYNIL-RAAYV-G-KA---GSNLG
FP-------IG---ED------I---LFAI
-----FS--P-SI--SMES--ESGSGMLES
D-QPGTDSALCVYSMS-----KI-----N-
----KR-I-KK-GLQ----EC----FN---
--G------D--G----T------QGL--R
-----F--------------L---------
----S---------D-DRL--C----N---
----EAVY----------------------
--RP----------------V---------
------------------------------
------------------D--DD---F--C
--G----------T-------S-DL-Q---
P-I-E--A---------------------R
----------K-P---A-SA--A-------
----------------------DIL-R---
----GG---GAG-K--SFT-SI-A----AM
P--F-----------G--D-DTIA---V-V
GTKE--GH-VL---KFLL--Q---PLSSSS
DSN--L---HS--------G--FPY--KDL
DL-S----N----S-----------P--IL
-----P-N-MA--F-D--K-----------
-T-R-ENVYV-MSS-HEI--FK--IAV---
-----------------------------S
CE--HH-V---DC--S-ACVVT-----HDP
N-T-CGWCG---------------FCS--T
R-S-G------------CLE---QS-----
-------DTL------------------P-
-------WQ----------R---------D
----------------S--C---
Aplan_Plexin-A1 
------------------------------
----------------------------LQ
RM--T--------Q-D---E-TT-------
------------G-RVYV------------
------------GS-V-NRL-YRLT--GD-
---L--A-L-------E---------IEV-
F----T----------GP-VE----DN---
--PKCG-----------------P------
P-----S---R-P-C--S-----E------
------A--------K--------------
--------------VST-----------NN
I-NKALVV----------DV----------
--------Q-Q-R--HLI----SCGQVFQ-
----G-----LCQIR---RLSNL-------
------------------------------
S--------------TVEE-------PE--
-----------D----E-------------
---------------V-V--T---N--TV-
--G-G-------SNLAF-IA-P-------G
A-DG--S--VLYTAASR--GD-W---L---
---------R----------RTV-------
PTVA-KR-T-L-YSY-T-D--SS--T----
MRTYKSLQPLAS---KL-----I-------
-P--QN--T--L-E---A---L---D--SF
-------D-INYIY-G-F---SS------E
G-F-SY-F-I-ATQI---EN-F------E-
-----D-SE--T--P-LYTKV-VSLCQ---
--TEV-L------------DSVYSYIEL-P
LVC--------KDA--------G-------
--N--VTYNLA-KSAYV-T-KV---GSDLY
DT----GVPRD---ED------V---LFVT
-----FS--S-----------------DG-
---PTRKSVICMYPVR-----KI-----N-
----EG-F-LQ-RRI----DCA---MK---
--K------T--D----N---T---EI--G
-----W--------------L---------
----G--A---------SE--C----A---
----VS-S----Q----YIQT---------
--LN----------------N----M----
------------------------------
------------------G--PS---Y--C
--H----------N-------TEFQ-T---
P-L-G--G---------------------L
----------H-P---S-IE-AQ-------
----------------------AIY-S---
----TN-------S--SIE-AV-A----AL
P--H-----------N--G-ATVI---L-L
GDER--GN-LT---KLRV--Q---SP--T-
----------K--------A--RLY--EEL
SI-V--S-G----S-----------R--II
-----Q-NGLM--L-T--P-----------
-D-K-QYVFV-MTE-RMI--SK--V-P---
------------------------------
CE--SL-T---TC--G-DCLRVGMDGTGDP
--H-CGWCPL------Q--N--SC--T--R
R-S-E----------MECPG---AT-----
-------DVP--------ST------N-R-
-------W------I----D---------S
----R---------S-P--C---
Aplan_Plexin-A2 
------------------------------
------------------------------
------------------------------
------------------------------
------------------------------
------------------------------
------------------------------
------------------------------
------------------------------
------------------------------
------------------------------
------------------------------
------------------------------
------------------------------
------------------------------
------------------------------
------------------------------
------------------------------
------------------------------
------------------------------
------------------------------
------------------------------
------------------------------
------------------------------
------------------------------
------------------------------
------------------------------
------------------------------
------------------------------
------------------------------
------------------------------
------------------------------
-----------MYSIK-----KI-----N-
----EQ-F-NS-RRK----DC----AL---
--G------Q-TS----NA-----KIP---
-----W--------------L---------
----P-----------NTE--C----A---
----DQAS----------------------
--PL----------------RALV------
----------------DMI-----------
-----------------DEEGTE---Y--C
--H----------Q--Q----D-FL-Y---
P-L-G--G---------------------N
----------T-P-----IA-AE-------
----------------------AI--Y---
----TD---S--S---ILS-AI-A----VT
A--H-----------L--E-ETVI---F-L
GDQL--GH-LK---KLWF--K---SP--T-
--E----------------A--VLY--EEE
AI-L--D-E----S---------RPV--VR
-----N-G-IK--F-S--P-----------
-D-K-NFIYF-MTE-RKI--HK--I-P---
------------------------------
CS--TH---T-TC--E-DCLGIGN-GVGD-
PY--CGWCSL--Q------K--SC--T--R
R-S-QS--------EC--VG-S--E-----
-------DP-S--------N------L-R-
-------W------L----G---------K
-----L--------DQ-C-----
Aplan_Plexin-B1 
------------------------------
----------------------------LN
HA--T--------F-H---G-P--------
------------S-DVYV------------
------------GA-V-NSI-YRLD--EN-
---L--V-P-------L---------SNA-
S----T----------AF-DC---------
------------------------------
-----------------------P------
------D--------A--------------
--------------EDC-----------AN
E-NKILFV----------EP----------
--------T-R-N--RLV----TCGSDND-
----G-----RCQQR---DRDEL-------
------------------------------
T--------------TVTT-------NS--
-----------V------------------
--------------IR-V--S---P--GR-
--G-K-------TTVGV-LA-PG-PG---G
------R-DWFYVASTY--I--G---D---
---------P-----------MF-------
PPIA-RR-N-L-DQSLP-DLRLL-------
FS-DE--D---S---KI-----S-------
-F--N---S--D-----Y---R---SR-AF
-------D-ISYVY-G-F---TL------N
N-F-TY-F-V-TAQQ---E-TI-------G
--------S--S--A-FVSKL-VRVCH---
--TS---------------PNLDSYSEI-I
LHC--------G-Q---E----S-------
-----GSYNLA-QAAHF-G-QA---GLELA
ESL---GIAQS---SE------M---LFAV
-----FA--T-SV---GSS--------D--
--TPSDRSALCAFNMT-----EI-----E-
----EA-F-VT-AVQ----RC----VQ---
--N------G--D----A---Y---KV--G
-----Y--------------L---------
----E--G---------NK--C----A---
----TL--------------T---------
--FS----------------N---------
------------------------------
------------------I--QAV--L--C
--D----------T--R----N-LY-T---
F-A-S--N---------------------P
----------E-G---V--T-AM-------
----------------------PLL-Q---
----VE------DS--RLS-SI-I----TS
T--E-----------M--N-HTVA---F-I
GTSQ--GS-LM---KVHI--K---NG--T-
----------Y--------A--RQY--ETL
KL-G--D-S----------------A--VL
-----T-D-IS--I-S--D-----------
-S-R-QEIRI-LTE-QQL--LK--LRVE--
------------------------------
CS--QY---T-TC--E-SCIGENAEQDGD-
PY--CGWCTL--H------N--RC--T--L
H-S-E----------C--PM-A--G-----
-------E-----------S------T-R-
-------W------L----P-----Y---N
-----A--------AQ-C-----
Aplan_Plexin-B6 
------------------------------
------------------------------
------------------------------
------------------------------
------------------------------
------------------------------
------------------------------
------------------------------
------------------------------
------------------------------
------------------------------
------------------------------
------------------------------
------------------------------
------------------------------
------------------------------
------------------------------
------------------------------
------------------------------
----------LYVAVTY--T--G---E--N
--I-K----D--------P-LPF-------
QSVT-RR-S-L-ESQ-S-L--VL--S----
VPDEK--Q---G---IV-----F-------
-S------T--S-A---S---R---A--FF
-------T-VKFVS-A-F---DH------R
G-F-TY-F-V-TSQK---E-YF-------N
--------S--V--S-YVSKL-NRVCQ---
--TG---------------PNLDAYTEI-T
IQC--------S-G---S----D-------
--G--SGYSLV-QAAHL-G-PA---GPDLA
ASL---GLHAD---EQ------V---LYAV
-----FA--K-NQGAQGTS--------D--
--VPTDHSALCVYRMT-----DI-----L-
----AG-F-KE-AVR----GC----IQ---
--D------G--D----D---Y---KI--S
-----Y--------------L---------
----Q--A---------SG--C----N---
----TF--------------E---------
--GV----------------Q---------
------------------------------
------------------P--DNF--L--C
--NPV-A-NG---I--T----Q-LY-K---
Y-A-K--G---------------------I
----------T-P---V--S-ST-------
----------------------ALL-E---
----VS------AT--LMS-SL-I----TN
I--E-----------F--N-HTVI---F-I
GTSR--GS-LL---KVHI--E---NN--T-
----------S--------A--RIY--ERV
PV-D--T-S----------------P--VL
-----T-D-MK--L-N--D-----------
-T-T-REIHV-LTE-QKL--IK--MRA---
-E----------------------------
CS--QY---T-TC--E-ACIGTDAGNDGD-
PY--CGWCTL--E------R--KC--S--R
Y-S-D----------C--DL-P--D-----
-------V-----------S------T-R-
-------W------L----A-----Y---N
-----A--------AQ-C-----
Aplan_Plexin-B8 
------------------------------
---------------------------TFN
HF--T--------L-S---D--H-------
------------G-DVYV------------
------------GA-V-NWL-YRLN--SR-
---L--E-Q-------I---------QNA-
S----T----------CD-DS----MP---
--YN--------------------------
-----------------G-----M------
------P--------C--------------
--------------RRT-----------NN
Y-NKILVV----------DT----------
--------T-RPN--SLI----TCGGAYD-
----G-----RCYLR---QLLDI-------
------------------------------
S--------------VVVR-------ES--
-----------I------------------
--------------PH-V--A---G--FE-
--G-V-------STVGL-IT-NG-R----E
------Q-PMLYIAVTY--S--D---E--S
--S-V----D--------Q-SFF-------
QPIT-RR-N-L-DPL-K-D--NY--L----
GAVML--T---D---TI-----F-------
-F--S---T--E-S---T---G---TK-TF
-------V-IRYSF-A-F---DY------D
G-F-TY-F-V-ASQK---L-DI-------N
--------S--G--S-FVSKI-NRVCQT--
--ST---------------SVFDAYTEI-T
IQC--------S-G---S----D-------
--G--TVYSLV-QAAHL-G-PA---GPDLA
ASL---GLQPD---QE------V---LYAV
-----FA--K-NQSTPGAS--------D-V
P-VPTDHSALCVYKMT-----DI-----L-
----AG-F-KE-AVR----GC----IQ---
--N------G--A----A---Y---SV--G
-----Y--------------L---------
----A--G---------SF--C----S---
----TF--------------S---------
--LI----------------Q---------
------------------------------
------------------P--DNY--L--C
--HPV-A-DG---M--T----H-LY-K---
Y-A-K--G---------------------I
----------T-P---L--S-ST-------
----------------------ALL-E---
----LP------DY--LTS-SI-I----TN
V--E-----------F--N-HTVA---F-I
GTSC--GN-LL---KVHI--E---SN--T-
----------T--------A--RLY--ERV
PL-D--T-S----------------P--VL
-----T-D-IK--I-N--D-----------
-T-T-REMHV-LTE-QKL--IK--MR----
-V---------------------------N
CS--QY---T-TC--E-ACIGTDAGNDGD-
PY--CGWCTL--E------R--KC--S--R
Y-S-D-------------------------
------------------------------
------------------------------
-----------------C-----
Aplan_Plexin-B2 
------------------------------
----------------------------LD
HF--D--------V-D---Q-DI-------
------------G-EVYV------------
------------GA-V-NYL-YKLN--KD-
---L--K-Q-------V---------ANV-
S----T----------AT-C----------
------------------------------
------------------------------
------Y--------E--------------
--------------ETC-----------RN
Y-NKVLVL----------HD----------
------------D--RLI----TCGSEFV-
----ETPRLDQCQSR---RLRDL-------
------------------------------
V--------------GD-G-------SQ--
-----------R------------------
--------------NL-I--V---S--FG-
--M-R-------STASI-VA-PG-KY---N
G-NP--S-TQLYVATSY--S--P---Q--A
--E-Y----E-----------RV-------
PPIT-RR-L-L-VTG-N-GFMFADGE----
DT-VS--F---T----E-----D-------
-Y--T---N--S-----Y---D---AN-PA
-------P-IGYVS-A-F---TW------K
G-F-TY-F-A-TTQR---Q-SL-------S
--------S--VHRS-RVSKL-IRLCH---
--NT---------------DDVDSYTEI-F
IDC--------S-G---S----S-------
-----GTFSLV-QAAHV-G-PA---GPHLS
DSL---MLDND---DQ------V---LYAV
-----FA--K-AS---SSD--------D--
--NPIADSALCVYKMS-----DI-----E-
----AA-F-KE-AVR----QC----LN---
--Q------A--D----V---N---EV--P
-----F--------------F---------
----S--G---------TV--C----N---
----DQ--------------N---------
--IP----------------D---------
------------------------------
------------------S--SPY--L--C
--N-----AG---N--R----Y-VY-A---
T-G-R--Y---------------------T
----------D-R---V--R-RT-------
----------------------SLV-R---
----MA------GH--QAS-SI-I----TS
A--D-----------L--N-HTVA---F-I
GTTG--GR-LL---KVHV--E---NS--V-
----------L--------A--RLY--ERV
TL-D--G-N----------------A--VM
-----G-D-TM--L-N--E-----------
-T-S-QQVYV-LTK-QKL--IK--MNIE--
------------------------------
CG--QY---T-TC--E-ACIGTDAGNDGD-
PY--CGWCTL--E------R--RC--T--R
Y-L-E----------C--PM-Q--D-----
-------V-----------S------T-R-
-------W------L----A-----Y---N
-----S--------AQ-C-----
Aplan_Plexin-B7 
------------------------------
---------------------------TFN
HF--T--------L-S---D--H-------
------------G-DVYV------------
------------GA-V-NWL-YRLN--SR-
---L--E-Q-------I---------QNA-
S----T----------CD-DS----MP---
--YN--------------------------
-----------------G-----M------
------P--------C--------------
--------------RRT-----------NN
Y-NKILVV----------DS----------
--------T-RPN--GLI----TCGGVFD-
----G-----ICQLR---QLQDI-------
------------------------------
R--------------FVMS-------ES--
-----------D------------------
--------------HD-V--A---G--FE-
--G-E-------TTVGL-IA-PG-RG---E
------H-EMLYVAATY--S--V---E--R
--V-D----T--------T-GRF-------
SSIV-RR-N-L-SSN-P-I--LK--A----
RK-EV--Q---D---AI-----F-------
-F--N---D--A-A---Q---S---E--SF
-------F-ITYVA-S-F---SH------N
G-F-TY-F-V-ANQK---E-DL-------N
--------S--A--H-YVSKM-NRVCQ---
--TG---------------PNLDAYTEI-T
IQC--------N-E---S----D-------
--G--SAYSLV-QAAHF-G-PA---GPDLA
ASL---DLLAD---EQ------V---LYAV
-----FA--K-NQGAPGTS--------D--
--VPTDHSALCVYRMT-----DI-----L-
----AG-F-QE-AVR----GC----IQ---
--D------G--T----A---Y---SV--G
-----Y--------------L---------
----D--G---------SF--C----R---
----MF--------------S---------
--GV----------------Q---------
------------------------------
------------------P--DNY--L--C
--NPV-A-DG---M--T----Q-LY-K---
Y-A-K--G---------------------I
----------T-P---V--S-ST-------
----------------------ALL-E---
----QP------GT--LMS-SV-I----TS
I--E-----------V--N-QTLA---F-I
GTSS--GN-LL---KVHV--E---DK--T-
----------T--------A--RLY--ERV
PL-D--T-S----------------P--VL
-----T-D-VK--I-N--G-----------
-T-S-REMHV-LTE-QKL--IK--MRA---
-E----------------------------
CG--QY---T-NC--E-ACIGTDAGNDGD-
PY--CGWCTL--E------R--KC--S--R
Y-S-D----------C--DS-P--D-----
-------V-----------P------T-R-
-------W------L----A-----Y---N
-----A--------AQ-C-----
Aplan_Plexin-B4 
------------------------------
---------------------------TFN
HF--T--------L-S---D--H-------
------------G-DVYV------------
------------GA-V-NWL-YRFN--SR-
---L--E-Q-------I---------QNA-
S----T----------CD-DS----MP---
--YN--------------------------
-----------------G-----M------
------P--------C--------------
--------------RRT-----------NN
Y-NKILVV----------DS----------
--------T-RPN--SLI----TCGGVFD-
----G-----ICQLR---HLRDI-------
------------------------------
S--------------IVES-------ES--
-----------T------------------
--------------PN-V--A---G--FE-
--D-A-------TTVSL-IG-PK-RD---S
------N-KMLYVAVTY--T--G---E--N
--V-I----S--------K-AQF-------
PAIT-RR-N-L-TSN-P-I--LS--V----
LL-----H---N---AV-----F-------
-L--S---G--A-A---S---G---V--DF
-------T-IKYVT-T-F---DF------T
G-F-TY-F-I-ASHK---E-DL-------M
--------S--A--H-YVSKI-SRVCQ---
--TG---------------PNLDAYTEI-T
MQC--------S-G---S----D-------
--G--SVYSLV-QAAHF-G-PA---GPDLA
ASW---GLHAD---KQ------V---LYAV
-----FA--K-NQGAQGTS--------H--
--IPTDHSAVCVYRMT-----DI-----L-
----AG-F-TE-AVR----GC----IQ---
--D------G--E----D---Y---KI--S
-----Y--------------L---------
----H--G---------ST--C----S---
----KF--------------R---------
--NV----------------Q---------
------------------------------
------------------P--DNF--L--C
--NPV-A-DD---T--N----S-LY-K---
Y-A-K--G---------------------I
----------T-P---V--S-ST-------
----------------------ALL-E---
----EP------GT--LMS-SI-I----TS
T--E-----------F--N-HTVA---F-L
GTSR--GA-LL---KVHI--E---NN--T-
----------A--------A--RLY--ERV
IL-D--S-R----------------P--VL
-----T-D-MT--I-N--D-----------
-T-T-TEMHV-LTE-QTL--IK--MRAENC
GQ----------------------------
CE--VQKP---DC--S-RCVTA------RP
E-LGCVWCAT--MPTVS--G--VC--K--L
N-E-T------------CSD---NS-----
--------E---------------------
---------------NP--Y---------N
----G---------F-NC-----
Aplan_Plexin-B5 
------------------------------
---------------------------TFN
HF--T--------L-S---D--H-------
------------G-DVYV------------
------------GA-V-NWL-YRLN--SR-
---L--E-Q-------I---------QNA-
S----T----------CD-DS----MP---
--YK--------------------------
-----------------G-----M------
------P--------C--------------
--------------RRT-----------NN
Y-NKILVV----------DT----------
--------T-RPN--SLI----TCGGVFD-
----G-----ICQLR---QLQDI-------
------------------------------
D--------------VVVT-------QS--
-----------V------------------
--------------PF-V--A---G--FE-
--D-V-------TTVSL-IA-PG-RD---G
------K-GMLYVAVTY--T--G---E--N
--V-Y----L--------Q-NAF-------
QPIT-RR-A-L-TFE-S-E--ST--F----
LGALT--E---N---NF-----F-------
-L--T---N--T-----D---A---G--GV
-------E-TRYFL-T-F---DY------I
G-F-TY-F-V-FSQK---E-DL-------N
--------P--V--R-YVSKI-SRVCQ---
--TG---------------PNLDAYTEI-T
IQC--------S-K---S----D-------
--G--SVYSLV-QAAHL-G-PA---GPDLA
ASL---GLHAD---EQ------V---LYAV
-----FA--K-NQGGVGSS--------N--
--VPIEHSALCVYRMT-----DI-----L-
----AG-F-RE-AVR----GC----IQ---
--D------G--D--------A---SV--E
-----Y--------------L---------
----H--S---------PY--C----A---
----GF--------------GDV-GEG-Q-
--RV----------------Q---------
------------------------------
------------------S--DNF--L--C
--NPV-A-NG---I--T----Q-LY-K---
Y-A-K--G---------------------I
----------T-P---V--S-ST-------
----------------------ALL-E---
----VP------GS--RMS-SL-I----TS
I--E-----------F--N-HTMA---F-I
GTSK--GN-LF---KVHV--E---NS--T-
----------T--------A--RLY--ERV
PL-D--T-S----------------P--VL
-----T-D-IK--I-N--D-----------
-T-S-REMHV-LTE-QKL--IK--MRA---
-E----------------------------
CS--QY---T-NC--E-ACIGTDAGNDGD-
PY--CGWCTL--E------R--KC--S--R
Y-S-D----------C--DL-P--D-----
-------V-----------S------T-R-
-------W------L----A-----Y---N
-----A--------AQ-C-----
Aplan_Plexin-B3 
------------------------------
---------------------------RLD
HF--V--------V-Q---Q-DT-------
------------G-EVYV------------
------------GA-V-NYL-YKLD--KD-
---L--K-Q-------V---------DNI-
S----T----------AT-C----------
------------------------------
------------------------------
------Y--------E--------------
--------------ETC-----------LN
Y-NKVLVL----------HD----------
------------G--RLI----TCGSEFK-
----VSAGIDQCQSR---RPRDL-------
------------------------------
V--------------GD-G-------NQ--
-----------R------------------
--------------NQ-V--V---S--YG-
--T-R-------STASI-VA-PG-KY---N
G-NP--S-TQLYVATSY--S--P---Q--A
--D-Y----E-----------RV-------
PPIT-RR-L-L-VTG-G-GFMFAGGE----
DT-T--------------------------
------------------------------
------------------------------
------------------------------
------------------------------
------------------------------
------------------------------
------------------------------
------------------------------
------------------------------
------------------------------
------------------------------
------------------------------
------------------------------
------------------------------
------------------------------
------------------------------
------------------------------
------------------------------
------------------------------
------------------------------
------------------------------
------------------------------
--------------------E---------
-----------------------------L
GPY---------------------------
------------------------------
------------------------------
---------------N--------------
------------------------VPHL--
------------------------------
------------------------------
------------------------------
------------------------------
------------------------------
------------------------------
-----------------------
Aplan_Met-LP4
------------------------------
---------------------------TFN
HF--T--------L-S---D--H-------
------------G-DVYV------------
------------GA-V-NWL-YRLN--SR-
---L--E-Q-------I---------QNA-
S----T----------CD-DS----MP---
--YN--------------------------
-----------------G-----M------
------P--------C--------------
--------------RRT-----------NN
Y-NKILVV----------DS----------
--------T-RPN--SLI----TCGGVFD-
----G-----ICQWR---ELRHI-------
------------------------------
K--------------VVVS-------ES--
-----------V------------------
--------------PY-F--A---G--FS-
--D-A-------TTVNL-VT-RG-SY---E
------K-ETFYIAVTY--T--V---V--N
--A-N----G--------R-GMF-------
PTIT-RR-N-P-EPY-L-L--LA--A----
-S-EI--S---D---MV-----F-------
-V--S---S--R-A---I---L---N--HF
-------A-IEYVS-A-F---EY------Y
G-F-TY-F-I-ASQK---E-DL-------N
--------A--A--Q-YVSKI-NRVCQ---
--TS---------------PNLDAYTEI-T
IKC--------N-G---S----D-------
--G--SVYSLV-QAAHF-G-PA---GPDLA
ASL---GLHAD---EQ------V---LYAV
-----FA--K-NQGAPGTS--------D--
--VPTAHSALCVYRMT-----YI-----L-
----AG-F-KE-AVR----GC----IQ---
--D------G--A----A---Y---SV--G
-----Y--------------L---------
----A--G---------SF--C----S---
----IF--------------S---------
--GV----------------Q---------
------------------------------
------------------P--DNY--L--C
--NPV-A-DG---M--T----Q-LY-Q---
Y-A-K--G---------------------I
----------T-P---V--S-ST-------
----------------------ALL-E---
----QP------GS--LMS-SI-I----TS
I--E-----------F--N-HTVA---F-I
GTSS--GG-LL---KVHI--E---SN--T-
----------T--------A--RLY--ERV
PL-G--T-S----------------P--VL
-----T-D-VK--I-N--D-----------
-T-T-REIYV-LTE-QKL--IK--M-----
-R---------------------------N
CG--QY---T-TC--E-ACIGTDAGNDGD-
PY--CGWCTL--E------R--KC--S--R
Y-S-D----------C--DS-P--D-----
-------V-----------S------T-R-
-------W------L----A-----Y---N
-----A--------A--Q-----
Aplan_Met-LP2
------------------------------
----------EVL--E--TVYTRQ--SKFN
LL--A--------I-N---Q-GT-------
------------R-DVYI------------
------------GA-V-NRA-YRLD--SD-
---F--N-Q-------L---------QGI-
I----T----------HE-YG----DR---
------------------------------
-----------------S-----F------
------S--------D--------------
--------------RRD-----------SY
Y-TKLLII----------DS----------
--------A-R----GLI----ICGSA-R-
----G-----ICELR---NFNDI-------
------------------------------
A--------------KVLI-------SS--
-----------R------------------
--------------SG-V--V---S--ER-
--N-S-------SPVGI-IT-SG-ER----
---------YLIVGESP--D---------R
--Y------------------NA-------
PLIS-RR-N-L-EGN-T-F--LE--Y----
NF--Y--G---S---AI-----T-------
-L--S---H--Y-----A---S---L--DF
-------S-VSYVT-I-Y---SW------D
S-F-TY-F-V-TFQP---V-DV-------N
--------A--R--T-SVSKV-SRVCN---
--EA---------------RDLDAYTEI-T
IQC--------S-G---S----D-------
--G--SVYSLV-QAAFF-G-PA---GPDLA
ASW---GLQAD---EQ------V---LYAV
-----FA--K-NRG---AG--------D--
--VPTDHSAMCVYRMT-----DV-----L-
----AA-F-RE-AVR----GC----IQ---
--E------G--G----A---Y---R---A
-----W--H-----------L---------
----E--E---------SR--C--------
------------------------------
------------------------------
------------------------------
------------------------------
------------------------Y-S---
H-L-V--P---------------------I
----------C-F---P--G-SR-------
----------------------VLN-I---
----VN------NP--IMS-SI-V----TA
I--E-----------L--N-HTVA---F-I
GTSS--GD-LL---KVHL--D---NN--V-
----------T--------G--RVY--ERV
AV-D--S-S----------------P--VL
-----R-D-IK--L-D--N-----------
-Q-T-DQLYL-LTE-QKL--LK--L-----
-R---------------------------N
CS--QY---T-TC--D-DCIGTAAGQDGD-
PY--CGWCSL--E------R--KC--T--R
Y-S-A-------------------------
------------------------------
------------------------------
-----------------C-----
Aplan_Met-LP1
------------------------------
----------------------------LN
HV--T--------F-H---G-P--------
------------S-DIYV------------
------------GA-V-NSI-YRLD--EN-
---L--V-P-------L---------SNA-
S----T----------AF-DC---------
------------------------------
-----------------------P------
------D--------A--------------
--------------EDC-----------AN
E-NKILFV----------EP----------
--------T-R-N--RLI----TCGSDND-
----G-----RCQQR---DRIEL-------
------------------------------
T--------------VVNA-------SS--
-----------V------------------
--------------VE-V--S---P--GR-
--G-K-------TTVGV-LA-PG-PG---G
------R-DWFYVASTY--T--E---D---
---------G-----------TF-------
PPVA-RR-D-L-DQSLP-DPRLL-------
LS-DE--D---S---KI-----S-------
-F--N---S--D-----Y---R---SR-AF
-------D-ISYVY-G-F---TL------N
N-F-TY-F-V-TAQQ---E-TI-------G
--------S--S--A-FVSKL-VRVCH---
--TS---------------PSLDSYSEI-I
LRC--------G-Q---E----S-------
-----GSYNLA-QAAFL-G-EA---GPDLA
TSL---GIAQS---SQ------M---LFTV
-----FA--T-SI---GSS--------D--
--TPTDTSALCAFNMN-----EI-----E-
----EA-F-MT-AVQ----GC----VQ---
--T------G--D----A---Y---KV--G
-----Y--------------L---------
----Q--G---------SR--C----R---
----TS--------------P---------
--LN----------------D---------
------------------------------
------------------I--QAV--L--C
--D----------T--Q----K-RY-K---
Y-A-S--N---------------------P
----------E-G---V--T-AM-------
----------------------PLL-Q---
----VE------DS--RLS-SI-I----TS
T--E-----------M--N-HTIA---F-I
GTSQ--GS-LL---KVHL--E---NR--T-
----------Y--------A--RLY--ETI
KL-G--D-S----------------A--VL
-----T-D-IS--L-D--D-----------
-S-K-QELRI-LTE-RQL--LK--LRVE--
------------------------------
CN--QY---K-TC--E-SCIGENAEQDGD-
PY--CGWCTL--Q------D--RC--T--K
R-S-D----------C--VM-A--Q-----
-------G-----------E------Y-R-
-------W------L----P-----Y---N
-----A--------LQ-C-----
Aplan_Met-LP3
------------------------------
----------------------------FN
HF--A--------L-S---D--H-------
------------G-DVYV------------
------------GA-V-NWL-YRLN--SR-
---L--E-Q-------I---------QNA-
S----T----------CD-DS----MP---
--YN--------------------------
-----------------G-----I------
------P--------C--------------
--------------RRT-----------NN
Y-NKILVI----------DS----------
--------T-RPN--SLI----TCGGVYD-
----G-----ICQLR---QLHDI-------
------------------------------
G--------------VAVT-------ET--
-----------Y------------------
--------------FS-V--A---G--FE-
--D-A-------TTVSL-IS-PG-RY---G
------Q-EMLYVAATY--T--G---E--N
--L---------------L-FIFA------
AIIT-RR-T-L-KID-D-I--FE--L----
QL-N---S---D---AI-----L-------
-F--N---N--R-A---L---N---G--DF
-------T-VTYVA-A-F---AY------T
G-F-TY-F-V-ASQK---E-DL-------R
--------Y--V--H-YVSKL-SRVCQ---
--SG---------------FNLDAYTEI-T
IHC--------N-G---S----D-------
--G--SGYSLV-QAAHF-G-PA---GPDLA
ASL---GLHAD---EQ------V---LYAV
-----FA--K-NQGAPGTS--------D--
--VPTDHSALCVYRMT-----DI-----L-
----AG-F-KE-AVR----GC----IQ---
--D------G--A----A---Y---SV--G
-----Y--------------L---------
----D--G---------SF--C----R---
----TL--------------S---------
--GI----------------S---------
------------------------------
------------------P--DEF--L--C
--DPV-A-DG---T--I----Q-LY-K---
Y-A-K--G---------------------T
----------T-P---V--S-SA-------
----------------------ALL-E---
----VP------GS--LMS-SI-I----TS
V--E-----------L--N-HTVA---F-I
GTSR--GK-LL---KVHI--K---SN--A-
----------T--------A--RMY--ERV
PL-D--T-S----------------P--VL
-----T-D-VK--I-N--D-----------
-A-T-REMHL-LTE-QKL--IK--MRA---
-E----------------------------
CD--QY---I-TC--E-TCIGTDAGNDGD-
PY--CGWCTL--E------R--KC--S--R
Y-S-D----------C--DS-P--T-----
-------V-----------S------T-R-
-------W------L----A-----Y---N
-----A--------AQ-C-----
Aplan_Sema-SI2  
------------------------------
--------E-LGVEED--SVQTGL--PAYR
I--LN------K-ID-------G-------
--------------SIYI------------
------------GS-N-ETL-TRLS--ID-
D--N--N-QLSE-S----------------
QITLQT----------ME-P----TLV---
--VNCAA------------Q----------
----------N-P------------T----
------N-------K--E------------
--------------TVC-----------WN
F-IRIAER----------TS----------
----------S-G--QLL----VCGTNAF-
---SR-----RCYVC---TSE-P--L----
------------------------------
S---------C---DRITA-----------
-------------------N---SS-----
-----NL-------VF-V----P-Q--QI-
--D-V-A-----ASAAV-IN-GG-S----A
---G-----MLYGGSRR--D--Q-------
----------------------D-------
TTFN-RY-A-L-NSD-L---NIA--N----
P-ITFQ-----L---DTV------------
-V--V---G--M-G---FI------N--E-
---------GTFVGRP-F---EYTHDDG-R
E-F-VF-F-F-YREN---AV-E------YT
-------SG--E--K-VFSRI-ARVCKN--
---DTGGI--------TNTNKFITFIKA-R
LECSV--------S---E-S-DI-------
--P--FYYDNI-QDVFW-D-AN--------
--------------STI---------AYAI
-----FT--S-QE---A-------------
---GPPTSALCSYRMQ-----DI-----M-
----NL-F-DHGYF------------S---
--KQ-P-G-GD-------------VNR--Q
-----W--Q-E------IT----EASGK--
DF--P-LPR-------PGL--C----N---
----GT--------------R---------
--TT-----------------------DY-
------------------------------
--------------------PPLL------
F-R----------P--V------PN-N---
N-T-D--AGATGSDANKTPLD--L------
-P--------------N--S-QP-------
----------------------PLY-Y---
----VD------G--VRFT-SL-T----VD
L--D-----------F--N-CSVF---F-V
GTST--GN-II---KISK--P---GC--N-
-TT--V----L--------A----V---ET
EL-A--S-----------------DD--PV
-----T-G-LE--L-L--K---N-------
-N-SAT-FLV-ATKDR-QPSIT--W--P--
------------------------------
CL--SA-V---TE--Q-ECNR------RAP
--Y-CTFTGS------N--C--TC--S--T
----N------------CVD----------
------------------------------
------------------------------
-----------------D-----
Aplan_SemaSI4   
------L---------------RFS-----
SEE-Q-DGV-VTFHQP--GSQTGQ--PFYR
I--LN------K-IG-------Q-------
--------------AVYV------------
------------GG-N-ETL-LKLS--ID-
R--I--D-GQYT-V--V---------ANI-
TTELLT----------EE-P----PLI---
--VTCEH------------R----------
----------S-S-----------------
------D-------P--E------------
--------------RDC-----------WN
F-IRVAEE----------TR----------
----------S-G--RLY----VCGTNSQ-
---SR-----LCYLC---SQDLV-------
------------------------------
D---------C---PRVPG-----------
------------------------F-----
-----AP-------VL-V----P-L--LP-
--D-V-N-----PSVAV-FD-HE-A----G
---D-----VLYGGDA------A-------
----------------------T-------
ETFQ-RY-S-L-DDY----------G----
T-ATFE-----L---DSV------------
-T--V---G--L-R---FI------N--T-
---------PVFVGKP-F---SYTDGSG-N
K-Y-VF-T-F-YRER---AE-E------YS
-----N-LG--E--K-LYSRI-ARVCQS--
---DTGGP--------VNTQKFVTFIKA-R
LNCSI--------P---D-E-LF-------
--P--YEFDEI-QDVLW-T-DT--------
---------NG---DPE---------AYAV
-----FT--S-PS---K-------------
---GPKASALCRYRMR-----DI-----M-
----QL-F-DEGEY------------K---
--LQ-L-N-GN-------------VNR--M
-----W--L-P------Q------------
AV--T-DPR-------PGT--C----H---
----EV--------------H---------
--TT-----------------------DY-
------------------------------
--------------------PPLL------
D-K----------L--V------PN-Y---
N-P-L--EPAP-GDQPPPPDN--L------
-K--------------Q--S-DA-------
----------------------PTL-Y---
----VN------G--VHFT-SL-A----VD
F--D-----------H--G--CLY---Y-F
GTTD--GT-VI---RAFR--Y---DC--D-
-NA--T---EP--------F--TTV--EIT
EL-G--T-D---------------GT--TV
-----T-G-LE--L-I--T---G-------
-G-SRKFLVV-TTE-ESV--ISW-L--L--
--SPD----------ISV------TPQ--K
IS--SA-R---YE--D-ECKI------KGP
--D-CSWNGS------N--C--SC--A--P
A-DPN------------CVI---E------
------------------------------
-----------------------------Q
----Q---------R-LL-----
Aplan_SemaSI3   
------P---------------RIT--L-D
KLR-G-LSFDVKFHQP---SKTGQ--PFYR
I--LN------K-IKN-----TG-------
-----------NE-VVYI------------
------------GG-N-ETL-IKLS--IN-
A--T--N--SAT-S-------------IY-
TTDLVT----------DE-P----PLI---
--VSCDQ------------K----------
----------S-T-----------------
------D-------P--E------------
--------------KEC-----------WN
F-IRVAEE----------TS----------
----------S-S--GSY----VCGTNSQ-
---SA-----LCYLC---SQDLM-------
------------------------------
N---------C---SSVSG-----------
------------------------A-----
-----AP-------KL-V----P-L--LP-
--G-V-N-----PSAAV-FN-QD-G----S
---E-----ILYGGDA------N-------
----------------------S-------
DTFQ-RY-G-L-SAD----------G----
S-TTFE-----L---DTV------------
-T--V---G--L-Q---FI------N--E-
---------AVFVGKP-F---PFTDSSD-R
K-Y-IF-T-F-YRER---AE-E------YS
-----N-LG--E--K-LYSRI-ARVCQN--
---DTGGP--------VNTQKFVTFIKA-R
LNCSI--------P---D-D-LL-------
--P--YEFSEI-QDVLW-T-DG--------
---------NE---GPE---------AYAV
-----FT--S-PT---N-------------
---GPEASALCRYRMV-----DI-----M-
----KL-F-DEGES------------K---
--LQ-L-G-GN-------------VNR--Q
-----W--L-P------I------------
LL--E-NPR-------PGT--C----D---
----EV--------------H---------
--TT-----------------------DY-
------------------------------
--------------------PPLL------
D-K----------L--V------PN-Y---
N-P-L--EPAP-GDQPPPPAN--L------
-K--------------Q--S-DA-------
----------------------PTL-Y---
----VD------G--VHFT-SL-A----ID
I--D-----------N-----CTY---Y-F
GTTT--GS-VI---KAFK--Y---NC--N-
-SA--A---EP--------F--KTI--EIT
EL-G--T-S---------------GT--TV
-----T-G-LE--L-I--S---K-------
-G-NAKFLVV-TTE-ESV--ITW-R--T--
------------------------------
CS--G------KCM-S-ECEE-----L-G-
PG--CVWRDN------------RC--QCVL
P-Y-D----------C--IN-G--D-----
-------S--------------------S-
-------G---------------TST---F
----------------------L
Aplan_Sema5A    
--------------------------RV-I
KHQ-E-LLKSNLR--L--FSVEGT--TDYS
Q--LV--------I-D---K-GS-------
------------Q-ELLV------------
------------GA-R-DLL-VRLQ--LD-
D--L--S-VI----------------EST-
E----WR----------P-RE---QDI---
--DKCQR------------K----------
----------G-E-----------------
------S-------L---------------
--------------DKC-----------CN
Y-IRVLLL----------RG----------
------------E--RVF----VCGTNAF-
---SP-----ACTWR---QKSNL-------
------------------------------
S--------------AIEE-----------
-------------------S---VT-----
-----GI-------AR-C----P-Y--DP-
--S-S-N-----TTALF-TR-DG-------
---------DLYSATVM--D--F---TA--
--R-------------------D-------
PVLY-RT-L-G-------------------
--NSRP-----L---RTA------------
-Q--L---N--S-K---WL------N--E-
---------PNFIS-S-Y---EI------G
P-W-VY-F-F-FRER---AV-E------FS
-----N-CG--R--V-VYSRV-ARVCKN--
---DTGGQ-F------LLEDNWTTFMKA-R
ITCSV--------S---G-E--Y-------
--P--FHFNEL-QSTFY-E-----------
---------ES---TQT---------IYGV
-----FT--T-PS---G-------------
---VAHASAVCAFRLA-----TI-----E-
----AS-F-Q-GPF------------K---
--YQ-Q----N-------------SRS--A
-----W--T-S------QV----N------
AN--P-----------HFN--C----D---
--------M-------Q-------------
----------------------------Q-
------------------------------
---------------------SRN------
L-Q----------D--A------QK-Y---
Q-L-M--A----------NDV--V------
-P--------------S--H-RV-------
----------------------PLV-M---
----AK------PNEPQLD-RI-V----VD
V--V-EGK------YE--T-YHVM---F-I
GTED--GK-IS---KVVR--L---PG----
-T---D----T--------T--CET--EIL
CV-T--P-N----T---------RCQ--PL
-----K-K-IE--L-H--S-----------
-E-M-GALYV-GMS-FGV--VM--V-S---
-----------------------------R
CH--LY---T-TM--K-ECVD-----ARD-
PY--CGWNPQ--T------N--SC--T--T
K-P-Q----------D--ND-V--L-----
--------------------------A-L-
-------W------I----Q---------E
-----I--------TSCP-----
Aplan_Sema-SP2  
-----------------K----QSFNIS-Q
VSG-S-AVSYGPN--S--SVPDVG--KFYR
TL--T--------L-------HN-------
------------E-ILYV------------
------------GG-K-SHL-FSTT--EN-
---L--E-------M-R---------EEV-
S----V----------PS------------
---TSIF------------K----------
----------D-M-----------------
------G-------C---------------
--------------EFC----------GGN
Y-IRIIQP----------LP----------
---------D--G--SLL----ECGTNSL-
---VP-----YCQKR---STKNL-------
------------------------------
S---------S-----VGE--------R--
----------------QT-F----D-----
-----GH-------NV-V----P-S--LP-
--H-Q-N-----SSWLL-LG-DS-ET---T
---N-----QIFVGSYL--V--N---SF--
--G------V----------LEE-------
PAIL-RA-V-L-R-------EPL--G----
R-IDVQ-----L---KTK------------
-D--S---P--H-T---VLNG---------
---------PQFVGDP-I---EY------Q
D-K-IF-F-F-FREF---AS-E------HM
-----N-SG--R--I-VYSRV-SMVCKD--
---EMGGR-EY---TTLTEKHFVTFVKA-R
LECSL--------P---G-K--Y-------
--P--YYYNEI-QDVYR-S-T---------
---------VD---PNV---------VYAV
-----FA--T-RS---P-------------
---GVASSAVCAYRLN-----EI-----E-
----DL-F-WESNF------------L---
--AQ-K----K-------------DKE--L
-----W--L-E------YFEDVNN---E--
EL--F-SPR-------QAT--C----P---
----N-T-----------------------
-RAY-----------------------TD-
------------------------------
---------------------EEC------
R-K-ILALGQLVYR--K------AQ-N---
S-F-P--Y----------ENQ--G-PSFHR
RR--------------N--R-IS-------
----------------------PLL-V---
----TH------G--ERFT-QI-V----VD
E--G-V--------VD--S-VDVM---F-I
GTEN--GT-VL---KAYL--S---S-----
----DG---SE--------A--RIV--EEI
SL-N--S-E----G---------LKA--PV
-----L-T-MV--K-S--E-----------
-A-S-QAVFV-GTD-IGV--YK--V--P--
------------------------------
CQ--DY---T-TC--Q-SCLD-----SRD-
PY--CRWTG----------N--SC--S--S
G-R-T----------D--G-----------
-------------------------LQ-D-
-------L------E----N---------G
S----S--------DL-C-----
Aplan_Sema-SP3  
------------------------------
------------------------------
------------------------------
------------------------------
---------------------M--------
------------------------------
------------------------------
------------------------------
------------------------------
------------------------------
------------------------------
------------------------------
------------------------------
------------------------------
------------------------------
------------------------------
------------------------------
------------------------------
------------------------------
----------------------E---VA--
--G------K----------PTR-------
PAIS-KS-V-L-QSD-S-S-QNV--M----
S-ISVT-----L---MSK------------
-D--D---V----N---VLNG---------
---------PQFVGDP-I---SY------N
G-R-VY-F-F-YREV---AS-E------FI
-------EG--K--A-VYSRV-AVICEN--
---DKGGR-EF---TALKPTDIVTFVKA-R
LECST--------G---T-T--F-------
--P--YFYNEI-RDIYH-S-----------
--------------NGV---------VFAV
-----FA--T-RP-----------------
---M--------------------------
------------------------------
------------------------------
------------------------------
------------------------------
------------------------------
------------------------------
------------------------------
------------------------------
------------FD--T------AA-N---
K-L-H--Y----------ESP--G------
-G--------------A--R-SN-------
----------------------PLL-M---
----ID------G--ERFT-QI-V----VD
E--N-V--------FN--D-IDVM---F-I
GTEN--GT-VL---KTYL--N---T-----
----DR---SE--------A--QVV--EEI
SL-D--T-N----N---------TKA--PV
-----L-T-ML--K-S--E-----------
-T-D-QAIFV-GTD-LGV--FK--V--P--
------------------------------
CS--DF---N-SR--N-ECLA-----IVD-
PY--CSWDG----------S--SC--V--S
S-G-G----------G--E-----------
------QY-----------L----------
------------------------------
-----Q--------NG------T
Aplan_Sema-SP5  
------------------------------
----------SAT--A--EGLTQG--NYYR
TL--T--------L-------ID-------
------------G-RLFV------------
------------GG-K-AQL-FSFD--TT-
N--L--N-------T-I---------ESV-
P----V----------EG------------
---S--------------------------
----------C-V-----------------
------D-------A---------------
--------------SLC----------EDN
Y-IRVIQE----------LP----------
---------N--G--NLL----ECGTNNA-
---NP-----YCQQR---STQNL-------
------------------------------
S---------S-----IGP--------M--
----------------TS-I---DR-----
-----AA-------SI-V----P-F--IW-
--N-Q-N-----STGWL-LT-DD-L-----
---------KILVGAEL--Q--L---IA--
--A------A----------PGR-------
PAIS-KS-V-L-RLD-S-S-QNL--M----
S-ISVA-----L---STK------------
-D--E---L----T---VLYAN---G--PP
-------N-QQFVGDP-I---SY------N
G-R-IY-F-F-FREV---AA-E------FV
-------VD--R--A-IYSRV-AVICED--
---DSGGK-EFN--ERYSNKDLVTFVKA-R
LECST--------G---T-S--F-------
--P--FHYNEI-QDIYY-S-N---------
----------D---SKV---------VFAV
-----FA--T-QP---P-------------
---EVASSAVCAYRLD-----EI-----E-
----AL-FLSTSKF------------R---
--AQ-F----S-------------DGE--L
-----W--R-E------VD----T---D--
-P--V-TSR-------PAQ--C----P---
----D-T-----------------------
-TSY-----------------------TD-
------------------------------
---------------------AQY------
S-D-ILGKMQLMFD--T------AA-N---
K-L-H--Y----------ESL--G------
-G--------------A--R-SN-------
----------------------PLL-M---
----ID------G--ERFT-QI-V----VD
E--N-V--------TH--N-TDVM---F-I
GTEK--GT-VL---KAYL--K---D-----
----DR---SE--------A--KVV--EEI
IL-K--P-H--------------RLT--PV
-----L-T-ML--K-S--F-----------
-A-E-QSVFV-GTD-EGV--YK--V--P--
-----------------------------H
CR--DY---A-SL--Q-SCVD-----AQD-
PY--CSWE----N------G--TC--L--Y
S-R--F------------PDIC--------
--------------------------P-P-
-------T------PCNE-S---------R
---III--------HNCP-----
Aplan_Sema-SP4  
------ERVVRQVQPPYP----HSRY-F-T
DLS-R-LFMTPGP--N--ASISEG--KYYR
TL--T--------L-------FN-------
------------G-RLFV------------
------------GG-K-DQL-FSLN--PA-
D--L--S-------L-I---------DSA-
A----D----------TG------------
---S--------------------------
----------C-N-----------------
------G-------A---------------
--------------SDC-----------SN
Y-IRVIQP----------LPT---------
--------LN--N--TLL----ECGTNNG-
---NP-----YCQQR---S-QDL-------
------------------------------
S---------E-----IGS--------L--
----------------VS-L---GT-----
-----SE-------TI-V----P-L--AP-
--T-L-N-----STGWL-LT-DG-N-----
---------EIYVGTYL--T--L---SA--
--G------N----------PAR-------
PAIS-KS-V-L-QLD-S-S-LNV--V----
G-INVS-----L---ATK------------
-D--D---T----N---VLDAN------QP
-------Q-PQFVGDP-I---SY------N
G-R-IY-F-F-YRGV---AA-E------FV
-------ER--K--A-VHSRV-AVVCEN--
---DRGGR-KF---EAYTPKDIVTFAKM-Q
LECST--------G---T-T--F-------
--P--YHYNEI-RDIYH-S-----------
--------------NGT---------VFAA
-----FA--T-PP-----------------
---GVAGSAVCAYRLD-----EI-----E-
----AL-FLSTSKF------------R---
--AQ-F----S-------------DGE--L
-----W--R-E------VD----T---D--
-P--V-TPR-------PAQ--C----P---
----N-T-----------------------
-TSY-----------------------AD-
------------------------------
---------------------AQY------
S-A-ILGRAQLMFD--T------AA-N---
K-L-H--Y----------ESP--G------
-G--------------A--R-SN-------
----------------------PLL-M---
----ID------G--ERFT-QI-V----VD
E--N-V--------IN--D-IDVM---F-I
GTED--GT-VL---KTYL--S---E-----
----DR---SE--------A--QVA--EEL
SL-N--T-R----GL--------NHT--AV
-----L-T-ML--K-S--D-----------
-A-D-QAVFV-GTD-RGV--YK--V--P--
-----------------------------H
CS--DY---T-TC--G-SCVG-------D-
PY--CCWKN----------G--RC--L--H
L-R-K----------G--LQGS--------
----------------ENTC------P---
-----------------------------P
-----CPD-NKIIIHNCP-----
Aplan_Sema6A    
-----------------------------K
AKF-V-TPEMYFT--N--LRTFHG--ESLT
AMSLS--------L-D------G-------
------------S-QLYL------------
------------GG-K-NVF-YILD--LT-
Q--P--FGRP---EA-A---------LNI-
S----W----------VS-TQ---VDV---
--DGCTM------------K----------
----------G-K-----------------
------Q----------S------------
--------------WQC-----------QN
F-IQVVLV----------NN----------
---------AT-N--RLL----VCGTNAW-
---SP-----ACRNY---QPNSL-------
------------------------------
T--------------VYHQ-----------
-----------------------SS-----
-----GT-------NR-C----P-Y--SP-
--T-Q-K-----STAIF-AD-G--------
---------ALYSATVT--S--F---TA--
--V-------------------D-------
SIIF-RS-M-R-------------------
---GEP-----I---RSK------------
-A--V---D--T-K---WL------K--V-
---------PEFIK-S-F---EV------G
E-W-VL-F-F-FREI---AV-D--------
--------------A-IYSRV-AKVCKN--
---DLGGS-W------VLEDTWTTFQKA-R
LNCSF--------P---G-A--F-------
--P--FYFNYL-QDVYM-M-GE--------
---------GD---DIN---------FYGV
-----FT--T-GD---H-------------
---EIPGSAVCVYSLA-----KI-----K-
----EI-I-NEGQF------------K---
--KQ-Q-----Q--------------G--N
-----W--Y-P------VP----V---D--
EV--P-DPR-------PGL--C----V---
--E---N-------------S---------
--KM-----------------------TP-
------------------------------
---------------------DNT------
L-N----------F--I------LA-H---
P-L-M--H----------LSV--P------
-N--------------E--GEEW-------
----------------------PRF-D---
----LT------RANYRLM-QI-V----VH
Q--Q-KAI-----NDK--T-YNVL---F-L
GTDD--GR-VL---KVVI--V---KG--T-
-ND-R----YR--------S--NLL--EEI
FV-S--P-R-------------MQPE--AV
-----V-N-ME--I-V--R--QP-------
GG-D-DVILV-NTN-STV--VE--L--P--
------------------------------
CD--NL-T---EC----ACKQ-------DP
--Y-CVFNNF------S--Q--KC--L--R
Y-T-D------------NNFDS-QD-----
-------V-E--------NI------Q-D-
-------CAKEVPVPQT--T---------T
----P---------V-EC-----
Aplan_SemaSI1   
------------------------------
------------EVVS--NTQTGL--PAYR
I--LN------K-ID-------G-------
--------------HIYI------------
------------GS-N-ETL-TRLS--IK-
---N--N-QVTT-N----------------
QITLQT----------ME-P----TLV---
--VNCAA------------Q----------
----------N-P------------S----
------N-------K--E------------
--------------TVC-----------WN
F-IRVAER----------TS----------
----------S-G--QLL----VCGTNAF-
---SR-----LCYVC---STSGP--I----
------------------------------
T---------C---NAISS-----------
-------------------S---TS-----
-----AL-------LF-V----P-Q--QI-
--D-V-T-----ASVSV-IN-DG-T----S
---D-----MLYGGSRR--D--Q-------
----------------------D-------
TTFN-RY-A-L-NSD-L---NAH--N----
P-IEFQ-----L---DTV------------
-V--V---G--M-G---FI------N--D-
---------GTFVGRP-F---EYTHDDG-R
E-Y-AF-F-F-YREN---AL-E------YT
-------SG--E--K-VYSRI-ARVCKN--
---DIGGI--------TNTNRFITFIKA-R
LQCSI--------S---D-S-NI-------
--P--FYYDDI-QDVVW-D-AN--------
--------------KKV---------AYGV
-----FT--S-PK---A-------------
---GPSTSALCSYRIE-----DI-----M-
----NL-F-DNGYF------------S---
--KQ-P-G-GD-------------VNR--Q
-----W--Q-E------IT----EASGD--
DF--P-LPR-------PGL--C----K---
----EN--------------R---------
--TT-----------------------DY-
------------------------------
--------------------SPLL------
F-R----------L--V------PN-Y---
N-P-D--DHTSGSDATRTPPD--L------
-P--------------Y--S-DP-------
----------------------PIL-F---
----VD------G--VRFT-SL-V----VD
H--D-----------N--D--CTY---F-F
GATT--GT-VV---RAQK--E---NC--S-
-NP--D---EK--------F--SFV--EVR
DK-G--T-----------------SG--PI
-----T-G-LE--F-L--S---K-------
-D-SIKYLVI-TTE-DRV--IT--M--P--
------------------------------
CS--G--E---TD--E-DRQVA-----QYP
--C-CEFS----D------S----AC----
--T-C------------CQN---GH-----
-------LVE--------------------
-------------------------SLY--
--------------I-D--C---
Aplan_Sema-SP1  
--------------------------VT-F
K-G---LSDAQML--E--GSQNKP--GNYR
T--LV--------F-N-KDL----------
------------S-QLYI------------
------------GG-R-DAL-HVVQ--AS-
N--L--N-NI----------------GIF-
N------------------------FT---
--TSTIC------------S----------
----------S-G-----------------
------D-------P---------------
--------------NKC-----------YN
Y-VSIIQP----------LT----------
---------D--T--CLF----VCGTDSQ-
---YP-----KCVFA---ETTDF-------
------------------------------
D--------------TKPT--------DA-
-----------------DPD---FS-----
-----AR-------QG-A----P-S--EP-
--N-Q-N-----FSWIY-VS-EE-K-----
---------KLFTAVGL--RDPF---GG--
--G-------------------D-------
SSTF-RL-A-D-LT--G---C-N--G----
A-YGSD-----I---TAD------------
-T--T---T--P-N---WL------N--W-
---------AEFVGEP-F---LY------N
G-F-IY-F-F-YREY---AS-E------AI
-----NGAG--R--I-VYSRI-ARVCQN--
---DTGGA-EF---T-TLDGDFVTFKKA-R
LDCSL--------K---TDN--S-------
--E--FYYNEI-QGMYK-L-----------
--------------DTT---------IFAV
-----FT--T-PR---V-------------
---GVASSAVCAYDVN-----EI-----E-
----QL-F-DQGEQ------------R---
--GQ-P----Q-------------DGF--L
-----W--T-A------LD----D---A--
DKPAN-FSK-------LFK--C----S---
----E-----------L---PQ---F---S
P---------------------------D-
------------------------------
---------------------DEQ------
Q-K----------I--L------LN-Y---
P-L-M--N----------LPV--P------
-NKLNYKDGSS-NYLRP--S-DA-------
----------------------PLF-V---
----V--------DELRLS-QI-V----VD
T--V----------AN--S-FDVM---F-L
GTER--GT-VI---KAYL--N---N-----
-----S----N--------A--FFV--EEI
DL-N--V-K----G--------LPEA--PI
-----L-S-LV--K-K--P-----------
-T-Q-TAIYV-GTD-YSV--YR--L-P---
------------------------------
CS--NR---T-TC--G--CEK-------D-
PH--CVCDGS------------SC--VPR-
--T-GATSPKKCISDC--EP-P--------
-------------------P------D-T-
-------F------N-I-S----VV----R
-----H--------LP------C
Bbelc_Met       
------------------------------
----------------------------LQ
HL--T--------V-D---N-NS-------
------------G-RVYL------------
------------GA-T-NVL-YQLS--AD-
---L--E-L-------Q---------KSY-
K----T----------GP-VW----DS---
--SKCQP-------------F--A------
----------Q-H-C--R-------E----
--------G------K--------------
--------------VLS-----------DN
E-NKILLV----------DQ----------
--------S-L-G--VLL----ACGSVLQ-
----G-----TCSVHP---LGDI-------
------------------------------
A--------------TGQY-------VL-N
----------------D--D----D-----
------D-------GK-A--K---Y-V--A
SGE---------SAVAF-FA-PG-H-----
--DG--T-HGLYVAAEY--D--P---TK--
---P----PE----------FSI-------
PAVS-TR-T-L-SHT-S-E--YK--I----
D--F--GLST-Q---HQ--RSYV-------
-S--V---N--G-D---Y---A---S--DY
-------R-IKYVD-G-F---SH------G
G-F-SY-F-L-TVQK---TS-V------D-
--------S--Q--S-YHSRL-VRVCQ---
--ND---------------RAYFSYTEL-P
ITCYG--------H--------D-E-----
-----KNYGII-QAATL-H-KP---GLNLT
HAHP--HMTTT---DE------V---LFAV
-----FA--E-SE--SEDS--------A--
--VPKNSSVLCTFPMS-----DV-----R-
----AH-F-QD-GIQ----EC----YG---
--G------Q--G----Q------PGL--E
-----F--------------L---------
----Y-QPG-----H-SRV--C----Q---
----QTTT----------------------
---E----------------I---------
------------------------------
------------------D--ED---F--C
--G----------S-------G-VI-G---
P-I-E--I---------------------S
----------DEG---E-LY-DY-------
----------------------SVLDE---
----HS----FSDK--LVT-SL-A----VT
V--Q-----------Q--G-HTVA---M-L
GTAD--GF-IH---KMML--D---IE--T-
--D----------------N--SPL--ISL
DI-G--H-G----R-----------P--IN
-----R-D-ME--M-D--P-----------
-S-E-EHLYV-MAG-QQV--TK--LPL---
------------------------------
CS--LY-Q---DC--G-TCITV-----EDP
GLE-CGWCKG------Q--G--AC--S--T
R-Q-D------------CMR---DI-----
----------------------------Q-
-------W------S----R---------D
----------------T--C---
Bbelc_Plexin-2 
------------------------------
---------------------------VLN
HL--S--------V-D---N-QT-------
------------G-RVYI------------
------------GA-V-NNL-YQLN--RQ-
---L--S-L-------E---------KTQ-
S----T----------GP-RL----DS---
--VNCPG------------P---E------
E-E---G---D-S-T--C-----T------
------D--------R--------------
--------------VET-----------PN
V-NKILAI----------DQ----------
--------Q-G-G--HLI----TCGTLYQ-
----G-----ICQVR---SLGDV-------
------------------------------
T--------------QISV-------EY--
-----------T----P-------D-FS--
------R-------YV-A--T---N--SP-
--S-N-------TTVGF-VA-PG-TQ---P
Y--E--E-NALYVGSTY--G--E---H--H
--V-----IR----------ENV-------
PAVS-IR-S-L-EPS-D-I--FK--V----
VNDDK----------AK-----F-------
-M--VR-----S-E---S---R---Q--QY
-------L-ISYVH-G-F---RS------K
N-H-AY-F-A-TFQM---ER-I------P-
T--PGD-DP--P--P-FWSKL-IRLCI---
--GD---------------ANFYSYMEI-P
LKC--------L-G---Q----N-------
--G--TNYNLL-QAVYV-S-KP---GQKLA
QNM---GLPED---DE------M---LFGV
-----FS--A-SK---TPS--------G--
K-EPLESSALCVFSMS-----EI-----D-
----AE-F-NK-VQK----AC----YT---
--E------E--G----G---G---IA--E
-----P--------------L---------
----DFGG---------GT--C----L---
----QQ--------------R---------
---E----------------E----L----
------------------------------
------------------L--ERF--P--C
--G----------A--D----F-TA-K---
Q-F-G--G---------------------T
----------E-A---L--T-RT-------
----------------------AVA-E---
----FP------TT--GLT-SV-A----AS
T--V-----------N--G-YTTA---F-L
GTTN--GK-LI---KVLV--W---NG--D-
----------A--------A--NPY--EEI
TV-V--Q-G----S-----------R--VQ
-----Q-D-MQ--F-D--A-----------
FN-P-QNLYV-MTE-NKV--TL--VKV---
------------------------------
CG--QY---D-TC--E-ACHG-----AGD-
PY--CGWCTL--E------N--KC--S--Q
K-Q-E----------C--NG-H--N-----
-------E-----------V------N-R-
-------W------L----S-----V---D
-----V--------DR-C-----
Bbelc_Plexin-1 
------------------------------
--------------------PSTE--GSFI
NF-------------V-MDP-DT-------
------------N-SIYI------------
------------GA--SNKI-LKLS--RD-
---L--V-L-------E---------YDV-
S----T----------GP-EP----DN---
--PACL-----P-TGECTY-----------
------------------------------
------G--------R--------------
--------------QVT-----------DN
I-NQVLVV----------DT----------
--------S-A-N--RLI----SCGSVFQ-
----G-----SCQLRR---RDDL-------
------------------------------
S--------------LIAY-------PK-S
E-----------------------P--H--
-------------HFI-A-----AN--SM-
--E-G-------STYAF-IA-PG-PS---D
---Q---GEVLYVGVSR--TD-----RG--
--------LF----------SNP-------
PTVS-SR-T-V-AAD-S-N--NI---N---
IFKFASSDEF--------------SEPKID
MN-PN---V--L-S---S---Y---P--RF
-------N-IKYVY-G-F---SS------G
F-Y-SY-F-V-TIQP---QS-Y------N-
-----I-PS--G--PL-LSKIV-RICHD--
---D---------------NKYHSYIEL-P
LMC-SA----------------N-------
-S---VNYNLV-QAAYV--GKP---GAILA
GNMG---VTPN---DD------V---LFAV
-----FS--K-SQ---SSS--D--------
--NPTSSSALCVYTIK-----D-----IN-
----RA-M-KA-RIQ----DC----FN---
--G------N--G----N------LGI--D
-----W--------------S---------
----T-G---------TLSTGC----RQSN
----LP------------------------
--IN--------------------------
------------------------------
---------------------DD---F--C
--G----------F-------E-VN-H---
P-M-G--G---------------------T
----------M-P---I--P-AQ-------
----------------------PVY-S---
---------TN-SA--TLT-AV-T----SL
E---------------VQE-YTVV---F-L
GTNR--GH-LK---KVVV---T--SG--T-
--S----------------G--HEY--EDL
TV-V--T-N----S-----------A--VL
-----P-S-MY--F-T--Q-----------
-D-K-NYIYV-ATQ-RQV--TL--V--P--
------------------------------
C--GQY---S-TC--G-ECLG-----VRD-
PY--CGWCVL--D------N--KC--S--R
R-S-E----------C--SD-A--D-----
-------I-----------T------F-R-
-------W------AT--T-----------
-----L-QE-------------C
Bbelc_Sema5A    
------K-------------------PV-V
SYE----DLSPVP--V--YQSPGV--VDFS
Q--VL--------L-D---I-ER-------
------------F-QLVV------------
------------GA-R-NHI-LALQ--LR-
D--L--S-LL----------------QYL-
------------------------------
---MCKS------------K----------
----------G-Q-----------------
------S-------E---------------
--------------EDC-----------HN
Y-VRVLLS----------HG----------
------------D--ELF----TCGTNAF-
---SP-----VCSTR---LLSNL-------
------------------------------
S--------------SVSR-----------
-------------------E---VS-----
-----GV-------AK-C----P-Y--DP-
--Q-H-N-----TTALL-ST-EG-------
---------ELYTATCM--D--L---TA--
--R-------------------D-------
PAIY-RM-M-G-------------------
--QHPT-----L---RTV------------
-Q--Y---N--S-K---WL------N--E-
---------PNFVS-S-Y---EI------G
D-F-IY-F-F-FRET---AA-E------NE
-----N-CG--K--T-VFSRV-ARICKN--
---DIGGH-F------LLEENWTTFMKA-R
LNCSR--------P---G-H--F-------
--P--FYYNEL-QATYY-N-----------
---------PE---EEI---------IYGV
-----FS--T-EE---N-------------
---GIAGSAICAYNLS-----SI-----E-
----EV-F-N-GSF------------R---
--YK-P----N-------------SKS--A
-----W--L-T------SP----N------
PN--A-----------NFQ-----------
------------------------------
----------------------------T-
------------------------------
---------------------SRS------
L-E----------D--A------MK-Y---
Q-L-M--D----------QAV--P------
-P--------------S--H-QN-------
----------------------PLV-Q---
----Q--------EYDRFS-HI-V----VD
R--I-RGR------RE--F-FSVL---F-V
ATVS--GT-LR---KYIV--L---PG----
-T---D----Q--------P--CLV--EEI
HP-F--P-E----G---------AAE--PI
-----R-S-IT--L-L--S-----------
-D-E-EAIYV-GSQ-TRI--MK--V-P---
-----------------------------R
CQ--QF---K-SR--K-TCLL-----AMD-
PY--CGWDSY--N------K--RC--A--S
L-R-Q----------S--ME-H--M-----
--------------------------Q-D-
-------W------H----Q-----D---I
--------------SSC-----P
Bbelc_Sema6A    
-----------------------------E
VFCGH-RHSDEYS------NCSHN--YEFQ
L--LR-----EI-T-Y---E-GK-------
------------N-HLLL------------
------------GA-K-NHV-FLVD--VD-
D--F--Q-IF------R---------SKI-
E----W----------KS-TE---DDQ---
--GMCQM------------K----------
----------G-L-----------------
------M-------K---------------
--------------HEC-----------HN
F-IRVLEL----------RN----------
---------D--S--TLF----VCGTNAY-
---DP-----KCRDY---PLEVF-------
------------------------------
S--------------ERAY--------N--
---------------GGAPT---MS-----
-----GI-------AK-C----P-F--DP-
--S-H-K-----NTAVF-AD-G--------
---------KLYSATVA--D--F---TA--
--R-------------------D-------
TVIY-RS-L-G-YV--E---P---------
--YDPT-----L---KTE------------
-Q--Y---D--S-K---WL------N--E-
---------PSFIK-S-F---EH------G
N-K-VF-F-F-FKET---AV-E------YI
-----N-CG--K--T-IYSRV-ARVCKD--
---DQGGQ-R------VLQNRWTTYMKA-R
LNCSV--------P---G-E--Y-------
--P--FYFDEI-QAMTD-L-IQ--------
--------VGD---SYR---------MYAV
-----FT--T-PQ---N-------------
---SISGSAVCAFDME-----NI-----T-
----EA-F-D-GKY------------K---
--EQ-E-----------T------TQS--T
-----W--L-P------VP----P---N--
RV--P-SPR-------PG--NC----V---
--N---N-------------S---------
--KL-----------------------VP-
------------------------------
---------------------DTT------
L-N----------F--M------KT-H---
P-L-M--D----------SAV--G------
-A--------------W--G-GE-------
----------------------PLF-I---
----KT------G-SARFT-SI-T----VD
T--E---A-----GIG--N-HLVM---F-I
GTNT--GK-VL---KILY--V---DG----
---K---------------Q--VFL--EEI
DV-M--D-Q---------------DT--PE
GERSIL-N-LR--L-V--Q--KT-------
PR-E-KVLVA-VTQ-RKV--MQ--V--P--
-----------------------------R
CQ--RY---S-SC--R-SCVK-----AQD-
PY--CGWSGD--N------N--DC--R--E
A-V-S----------S--NT-L--------
--------------------------Q-D-
-------V------I----N-----G---D
HTSFSG--------YTCS-----
Bbelc_Sema6B    
------P--------------------L-W
VTE-D-LGPDMKS--F--SDSMQP--LDYH
EL--L--------L-D---E-DK-------
------------D-LIYI------------
------------GA-R-GRV-FVRQ--LS-
T--L--G-QPQQSDI-Q---------ESL-
Q----W----------ES-SE---EDK---
--DLCGF------------K----------
----------G-K-----------------
------D-K-----E---------------
--------------KEC-----------HN
F-IRVLQF----------AG----------
---------Q--D--SLF----VCGTNAF-
---DP-----KCAYV---P-RNL-------
------------------------------
A---------ITVDELRSR-----------
-------------------S---AE-----
-----GN-------SI-C----P-F--DP-
--K-Q-R-----ATATF-------------
------------------------------
------------------------------
------------------------------
------------------------------
------------------------------
------------------------------
------------------------------
---------------------------N--
---DQGGT-TH-----YLGGYFTTFLKA-R
IDCSI--------P---G-N--V-------
--P--FYFDEI-QGTFV-F-D---------
--------ESG---QEI---------IYGV
-----FT--T-PE---N-------------
---SVLSSAVCVYSIS-----QI-----R-
----QL-F-SMGQF------------K---
--RK-M----V-------------DSL--A
-----W--T-R------VM----Q---S--
EV--P-DPR-------PGK--C----L---
----S-C----------------------N
RSCD-----------------------QY-
------------------------------
---------------------EDT------
Y-K----------F--A------KS-T---
P-L-I--D----------PAL--TQL----
PE--------------Q--N-GQ-------
----------------------PLL-S---
----KL------G--VRFT-QL-V----VH
Q--T-S-T-----SNG--I-FNVL---F-I
GTDN--GT-LY---KAVE--Q---VL--N-
-NPSTP---RS--------A--KLI--QQI
NV-F--P-A----S----------QE--KI
-----T-T-LK--L-S--K-----------
-E-K-KAIYI-GSN-SGV--RM--L--P--
------------------------------
CG--VY---T-SC--V-ACVS-----ARD-
PY--CGWSRA--Q------A--KC--T--A
V-D-M----------N--SD-Q--------
------SL-----------L------Q-D-
-------V------L----S-----G---D
-----A---LNQG-CR------C
Hsapi_MET       
------------------------------
------------K--YQLPNFTAE--TPIQ
NV--I--------L-H---E----------
------------H-HIFL------------
------------GA-T-NYI-YVLN--EE-
D--L--Q-K-------V---------AEY-
K----T----------GP-VL----EH---
--PDCFP-------------C--Q------
----D-----CSSKA--N-------L----
------S-G------G--------------
--------------VWK-----------DN
I-NMALVV----------DT----------
--------YYD-D--QLI----SCGSVNR-
----G-----TCQRHV---FPHN-------
------------------------------
H--------------TADI-QSEVHCIF-S
----------------P--Q----I-----
------E-------EP-S--Q---C-PDCV
VSA-L-------GAKVL-SS-VK-------
--DR--F-INFFVGNTI--N--S---SY--
---F----PD----------HPL-------
HSIS-VR-R-L-KET-K-D--GF--M----
F--L--TDQS-Y---ID-------------
----V---L--P-E---F---R---D--SY
-------P-IKYVH-A-F---ES------N
N-F-IY-F-L-TVQR---ET-L------D-
--------A--Q--T-FHTRI-IRFCS---
--IN---------------SGLHSYMEM-P
LECI---------L--------TEKRKKRS
TKK--EVFNIL-QAAYV-S-KP---GAQLA
RQI---GASLN---DD------I---LFGV
-----FA--Q-SK--PDSA--------E--
---PMDRSAMCAFPIK-----YV-----N-
----DF-F-NK-IVN----KN----NV---
------------------------RCL--Q
-----H--------------F---------
----Y-G-------PNHEH--C----F---
----N-RT----------------------
--LL----------------R---------
------------------------------
------------------N--SS---G--C
--E----------A--R----R-DE-Y---
R-T-E--F---------------------T
----------T-A---L-QR--V-------
----------------------DLF-M---
----GQ---FSE-V--LLT-SI-S----TF
I--K-----------G--D-LTIA---N-L
GTSE--GR-FM---QVVV--S---RS--G-
--P----------------S--TPH--VNF
LL-D----S----H---------PVSPEVI
-----V-E-HT--L-N--Q-----------
-N-G--YTLV-ITG-KKI--TK--IPL---
------------------------------
CR--HF-Q---SC--S-QCLSA------PP
F-VQCGWCH--------D----KC--V--R
-SE-E------------CLS---GT-----
--------WT------------------Q-
-------------------------Q----
----------------I--C---
Hsapi_MST1R     
K-----------------------------
-----------YV--V--PSFSAG--GLVQ
AM--V--------T-YEGDR-NE-------
-----------S--AVF-------------
----V-------AI-R-NRL-HVLG--PD-
---L--K-S-------V---------QSL-
A----T----------GP-AG----DP---
--GCQ-T-------------C-A-------
------A---C-G-P--G-----P------
------H--------G--------------
--------------PPG----------DT-
D-TKVLVL----------DP----------
--------A-L-P--ALV----SCGSSLQ-
----G-----RCFLH---DLEPQ-------
------------------------------
G--------------TAVH-------LA-A
--------------------P--ACLFS--
AHHNRPD-------DCPD--C-VA---SP-
--L-G-------TRVTV-VE-QG-QA---S
---------YFYVASSL--DA-----A---
-VA-----AS----------FSP-------
RSVS-IR-R-L-KAD-A-S--G--------
--F----APG-F---VA-------------
-L--S---V-LP-K---H---L---V--SY
-------S-IEYVH-S-F---HT------G
A-F-VY-F-L-TVQPA---S-V--------
----TD-DP--S--A-LHTRL-ARLSA---
--TE---------------PELGDYREL-V
LDCRFAPKRRRR-GA--P-E--G-------
--G--QPYPVL-RVAHS-A-PV---GAQLA
TELS---IAEG---QE------V---LFGV
-----FV--TGKD----G--GP-----G--
---VGPNSVVCAFPID-----LL-----D-
----TL-I-DE-GVE----RC----CE---
--S------P--V----H------PGL--R
RGLDFF--------------Q---------
------SP---------SF--C----P---
----NP------------------------
---P----------------------G-L-
------------------------------
---------------------EA--LS-PN
--T-------------S----C-RH-F---
P-L-L--V---------------------S
----------S-S---F--S-RV-------
----------------------DLF-N---
----GL------LGPVQVT-AL-Y----VT
R--L-----------D--N-VTVA---H-M
GTMD--GR-IL---QVEL--V---RS--L-
----------N--------Y-LLYV--SNF
SL-G--D-S---GQ-----------P--VQ
-----R-D-VS------R------------
-L-G-DHLLF-ASG-DQV--FQ--VPI---
------------------------------
CR--HF-L---TC--G-RCLRA------WH
FMG-CGWCGN------------MC--G--Q
Q-K-E------------CPG---S------
------------------------------
-------W------Q----Q---------D
----------------H--C---
Hsapi_PLEXIN-A1 
------------------------------
-------------------FSASD--WGLT
HL--V--------V-H---E-QT-------
------------G-EVYV------------
------------GA-V-NRI-YKLS--GN-
---L--T-L-------L---------RAH-
V----T----------GP-VE----DN---
--EKCYP------------P---P------
S-----V---Q-S-C--P-----H------
------G--------L--------------
--------------GST-----------DN
V-NKLLLL----------DY----------
--------A-A-N--RLL----ACGSASQ-
----G-----ICQFL---RLDDL-------
------------------------------
F--------------KLGE-------PH--
-----------H----R-------K--E--
------H-------YL-S--S---V--QE-
--A-G-S-----MAGVL-IA-GP--P---G
Q-GQ--A--KLFVGTPI--D--G---K---
---------S----------EYF-------
PTLS-SR-R-L-MAN-E-E--DA--D----
MFGFVYQDEFVS---SQ-----L-------
-K--IP--SDTL-S---K---F---P--AF
-------D-IYYVY-S-F---RS------E
Q-F-VY-Y-L-TLQL---DT-Q------L-
TSPDAA-GE--H--F-FTSKI-VRLCV---
--DD---------------PKFYSYVEF-P
IGC--------E-Q--------A-------
--G--VEYRLV-QDAYL-S-RP---GRALA
HQL---GLAED---ED------V---LFTV
-----FA--Q-GQ---KNR--------VK-
---PPKESALCLFTLR-----AI-----K-
----EK-I-KE-RIQ----SC----YR---
--G------E--G----K---L---SL--P
-----W--------------L---------
----L-NK---------EL-GC----I---
----N---------------S---------
--PL----------------Q----I----
------------------------------
------------------D--DD---F--C
--G----------Q-------D-FN-Q---
P-L-G--G---------------------T
----------V-T---I--E-GT-------
----------------------PLF-V---
----DK------DD--GLT-AV-A----AY
D--Y-----------R--G-RTVV---F-A
GTRS--GR-IR---KILV--DLSNPGG-R-
----------P--------A--LAY--ESV
VA-Q--E-G----S-----------P--IL
-----R-D-LV--L-S--P-----------
-N-H-QYLYA-MTE-KQV--TR--V-P---
------------------------------
CV--QY-T---SC--E-LCLGS-----RDP
--H-CGWCVL------H--S--IC--S--R
R-D-A------------CER---AD-----
-------EPQ------------------R-
-------F------A----A---------D
----L---------L-Q--C---
Hsapi_PLEXIN-A2 
------------------------------
----------FST--F--HSENRD--WTFN
HL--T--------V-H---Q-GT-------
------------G-AVYV------------
------------GA-I-NRV-YKLT--GN-
---L--T-I-------Q---------VAH-
K----T----------GP-EE----DN---
--KSCYP------------P---L------
I-----V---Q-P-C--S-----E------
------V--------L--------------
--------------TLT-----------NN
V-NKLLII----------DY----------
--------S-E-N--RLL----ACGSLYQ-
----G-----VCKLL---RLDDL-------
------------------------------
F--------------ILVE-------PS--
-----------H----K-------K--E--
------H-------YL-S--S---V--NK-
--T-G-T-----MYGVI-VR-S-------E
G-ED--G--KLFIGTAV--D--G---K---
---------Q----------DYF-------
PTLS-SR-K-L-PRD-P-E--SS--A----
MLDYELHSDFVS---SL-----I-------
-K--IP--SDTL-A---L---V---S--HF
-------D-IFYIY-G-F---AS------G
G-F-VY-F-L-TVQP---ET-P------EG
VAINSA-GD--L--F-YTSRI-VRLCK---
--DD---------------PKFHSYVSL-P
FGC--------T-R--------A-------
--G--VEYRLL-QAAYL-A-KP---GDSLA
QAF---NITSQ---DD------V---LFAI
-----FS--K-GQ---KQY--------HH-
---PPDDSALCAFPIR-----AI-----N-
----LQ-I-KE-RLQ----SC----YQ---
--G------E--G----N---L---EL--N
-----W--------------L---------
----L-GK---------DV-QC----T---
----K---------------A---------
--PV----------------P----I----
------------------------------
------------------D--DN---F--C
--G----------L-------D-IN-Q---
P-L-G--G---------------------S
----------T-P---V--E-GL-------
----------------------TLY-T---
----TS------RD--RMT-SV-A----SY
V--Y-----------N--G-YSVV---F-V
GTKS--GK-LK---KIRA--D---GPP-H-
----------G--------G--VQY--EMV
SV-L--K-D----G----------SP--IL
-----R-D-MA--F-S--I-----------
-D-Q-RYLYV-MSE-RQV--TR--V-P---
------------------------------
CE--QY-T---TC--G-ECLSS-----GDP
--H-CGWCAL------H--N--MC--S--R
R-D-K------------CQQ---AW-----
-------EPN------------------R-
-------F------A----A---------S
----I---------S-Q--C---
Hsapi_PLEXIN-A3 
------------------------------
------------F--R--AFVVTD--TTLT
HL--A--------V-H---R-VT-------
------------G-EVFV------------
------------GA-V-NRV-FKLA--PN-
---L--T-E-------L---------RAH-
V----T----------GP-VE----DN---
--ARCYP------------P---P------
S-----M---R-V-C--A-----H------
------R--------L--------------
--------------APV-----------DN
I-NKLLLI----------DY----------
--------A-A-R--RLV----ACGSIWQ-
----G-----ICQFL---RLDDL-------
------------------------------
F--------------KLGE-------PH--
-----------H----R-------K--E--
------H-------YL-S--G---A--QE-
--P-D-S-----MAGVI-VE-Q-------G
Q-GP--S--KLFVGTAV--D--G---K---
---------S----------EYF-------
PTLS-SR-K-L-ISD-E-D--SA--D----
MFSLVYQDEFVS---SQ-----I-------
-K--IP--SDTL-S---L---Y---P--AF
-------D-IYYIY-G-F---VS------A
S-F-VY-F-L-TLQL---DT-Q------Q-
TLLDTA-GE--K--F-FTSKI-VRMCA---
--GD---------------SEFYSYVEF-P
IGC--------S-W--------R-------
--G--VEYRLV-QSAHL-A-KP---GLLLA
QAL---GVPAD---ED------V---LFTI
-----FS--Q-GQ---KNR--------AS-
---PPRQTILCLFTLS-----NI-----N-
----AH-I-RR-RIQ----SC----YR---
--G------E--G----T---L---AL--P
-----W--------------L---------
----L-NK---------EL-PC----I---
----N---------------T---------
--PM----------------Q----I----
------------------------------
------------------N--GN---F--C
--G----------L-------V-LN-Q---
P-L-G--G---------------------L
----------H-V---I--E-GL-------
----------------------PLL-A---
----DS------TD--GMA-SV-A----AY
T--Y-----------R--Q-HSVV---F-I
GTRS--GS-LK---KVRV--D----GF-Q-
----------D--------A--HLY--ETV
PV-V--D-G----S-----------P--IL
-----R-D-LL--F-S--P-----------
-D-H-RHIYL-LSE-KQV--SQ--L-P---
------------------------------
CE--QY-Q---SC--A-ACLGS-----GDP
--H-CGWCVL------R--H--RC--C--R
E-G-A------------CLG---AS-----
-------APH------------------G-
-------F------A----E---------E
----L---------S-K--C---
Hsapi_PLEXIN-A4 
------------------------------
----------SFV--T--FRGEPA--EGFN
HL--V--------V-D---E-RT-------
------------G-HIYL------------
------------GA-V-NRI-YKLS--SD-
---L--K-V-------L---------VTH-
E----T----------GP-DE----DN---
--PKCYP------------P---R------
I-----V---Q-T-C--N-----E------
------P--------L--------------
--------------TTT-----------NN
V-NKMLLI----------DY----------
--------K-E-N--RLI----ACGSLYQ-
----G-----ICKLL---RLEDL-------
------------------------------
F--------------KLGE-------PY--
-----------H----K-------K--E--
------H-------YL-S--G---V--NE-
--S-G-S-----VFGVI-VS-Y-------S
N-LD--D--KLFIATAV--D--G---K---
---------P----------EYF-------
PTIS-SR-K-L-TKN-S-E--AD--G----
MFAYVFHDEFVA---SM-----I-------
-K--IP--SDTF-T---I---I---P--DF
-------D-IYYVY-G-F---SS------G
N-F-VY-F-L-TLQP---EM-V------S-
PPGSTT-KE--Q--V-YTSKL-VRLCK---
--ED---------------TAFNSYVEV-P
IGC--------E-R--------S-------
--G--VEYRLL-QAAYL-S-KA---GAVLG
RTL---GVHPD---DD------L---LFTV
-----FS--K-GQ---KRK--------MK-
---SLDESALCIFILK-----QI-----N-
----DR-I-KE-RLQ----SC----YR---
--G------E--G----T---L---DL--A
-----W--------------L---------
----K-VK---------DI-PC----S---
----S---------------A---------
--LL----------------T----I----
------------------------------
------------------D--DN---F--C
--G----------L-------D-MN-A---
P-L-G--V---------------------S
----------D-M---V--R-GI-------
----------------------PVF-T---
----ED------RD--RMT-SV-I----AY
V--Y-----------K--N-HSLA---F-V
GTKS--GK-LK---KIRV--D---GPR-G-
----------N--------A--LQY--ETV
QV-V--D-P----G-----------P--VL
-----R-D-MA--F-S--K-----------
-D-H-EQLYI-MSE-RQL--TR--V-P---
------------------------------
CG--QY-Q---SC--G-ECLGS-----GDP
--H-CGWCVL------H--N--TC--T--R
K-E-R------------CER---SK-----
-------EPR------------------R-
-------F------A----S---------E
----M---------K-Q--C---
Hsapi_PLEXIN-B1 
------------------------------
-------------------FTPNG--TYLQ
HL--A--------R-D---P-TS-------
------------G-TLYL------------
------------GA-T-NFL-FQLS--PG-
---L--Q-L-------E---------AT-V
S----T----------GP-VL----DS---
--RDCLP-------------P--V------
M-----P----DE-C--P------------
------Q-A------Q--------------
--------------PT------------NN
P-NQLLLV----------SP----------
------------G--ALV----VCGSVHQ-
----G-----VCEQR---RLGQL-------
------------------------------
E--------------QLLL-------RP-E
----------------R--P---GD--T--
------Q-------YV-A--A---N--DP-
--A-V-------STVGL-VA-QG-LA---G
------E-PLLFVGRGY--TS-----R---
-GV------G----------GGI-------
PPIT-TR-A-L-WPP-D-PQ--A--A----
F--------S-Y---EE-----T-------
-AKLAV-GR------------L---S--EY
-------S-HHFVS-A-F---AR------G
A-S-AY-F-L-FLRR---DLQA------Q-
--------S--R--A-FRAYV-SRVCL---
--RD---------------QHYYSYVEL-P
LACE---------G----------------
-----GRYGLI-QAAAV-A-TS---RE---
--------V-A--HGE------V---LFAA
-----FS--S-AA--PPTVGRP-----PSA
AAGASGASALCAFPLD-----EV-----D-
----RL-A-NR-TRD----AC----YT---
--R------E-GR-AEDG------TEV--A
-----Y------------------------
----I-EY---------DV--NSDC-A---
----QLPV----------------------
--DT------------------------L-
------------------------------
---------------------DAY--P--C
--G----------S----D--H-T-PS---
P-M-A--S---------------------R
----------V-P---L--E-AT-------
----------------------PIL-E---
----WP------GI--QLT-AV-A----VT
M--E-----------D--G-HTIA---F-L
GDSQ--GQ-LH---RVYL--G---PG----
---------SD--------G--HPY--STQ
SI-Q--QG-----S-----------A--VS
-----R-D-LT--F-D--G-----------
-T-F-EHLYV-MTQ-STL--LK--VP----
------------------------------
CA--QH-L---DC--A-SCLAH-----RDP
--Y-CGWCVL--L------G----RCS--R
R-S-E------------CSR---GQ-----
-------GPE------------------Q-
-------WL----------W-----SFQP-
----E---------L-G--C---
Hsapi_PLEXIN-B2 
F-----------------------------
--------------------FRSE--KELN
HL--A--------V----DE-AS-------
-----------G--VVY-------------
----L-------GA-V-NAL-YQLD--AK-
---L--Q-L-------E---------QQV-
A----T----------GP-AL----DN---
--KKC-T-------------P-PI------
--E---A---S-Q-C--------H------
------E-----------------------
--------------AEM----------TDN
V-NQLLLL----------DP----------
--------P-R-K--RLV----ECGSLFK-
----G-----ICALR---ALSNI-------
------------------------------
S--------------LRLF-------YE-D
--------------------G--SG-----
-----EK-------SF----V-ASN--DE-
--G-V-------ATVGL-VS-ST-GP---G
---G--D-RVLFVGKGN--GP-----H---
---------D----------NG--------
IIVS-TR-L-L-DRT-D-S--R--------
--EAFEAYTD-H---A--------------
----T---Y-KA-G---Y---L---S--TN
-------T-QQFVA-A-F---ED------G
P-Y-VF-F-V-FNQQD---K-H--------
-------PA-----R-NRTLL-ARMCR---
--ED---------------PNYYSYLEM-D
LQC--------R-DP--D-I--H-------
--A--AAFGTC-LAASV---AA--------
--------PGS---GR------V---LYAV
-----FS---RDS---RS--S---------
---GGPGAGLCLFPLD-----KV-----H-
----AK-M-EA-NRN----AC----YT---
--G------T--R----E------ARD--I
F----Y--------------K---------
------PFH-----G-DIQ--C----G---
----GH-A----------------------
--PG----------------------S-S-
------------------------------
---------------------KS--FP--C
--G----------S--E----H-LP-Y---
P-L-G--S---------------------R
----------D-G---L--R-GT-------
----------------------AVL-Q---
----RG------GL--NLT-AV-T----VA
A--E-----------N--N-HTVA---F-L
GTSD--GR-IL---KVYL--T---PD--G-
----------T--------S-S-EY--DSI
LV-E--I-N----K-----------R--VK
-----R-D-LV--L---SG-----------
-D-L-GSLYA-MTQ-DKV--FR--L-P---
------------------------------
CL--SY-P---TC--T-QCRDS-----QDP
--Y-CGWCVV--E------G----RCT--R
K-A-E------------CPR---AE-----
-------EAS------------------H-
-------WL----------W-----SRS--
--------------K-S--C---
Hsapi_PLEXIN-B3 
------------------------------
-------------------FSAPN--TTLN
HL--A--------L-A---P-GR-------
------------G-TLYV------------
------------GA-V-NRL-FQLS--PE-
---L--Q-L-------E---------AV-A
V----T----------GP-VI----DS---
--PDCVP-------------F--R------
D-----P----AE-C--P------------
------Q-A------Q--------------
--------------LT------------DN
A-NQLLLV----------SS----------
--------R-A-Q--ELV----ACGQVRQ-
----G-----VCETR---RLGDV-------
------------------------------
A--------------EVLY-------QA-E
----------------D--P---GD--G--
------Q-------FV-A--A---N--TP-
--G-V-------ATVGL-VV-PL-P----G
------R-DLLLVARGL--AG-----K---
--L------S----------AGV-------
PPLA-IR-Q-L-AGS-Q-PF----------
---------S-S---EG-----L-------
-GRLVV-GD------------F---S--DY
-------N-NSYVG-A-F---AD------A
R-S-AY-F-V-FRRR---GARA--------
--------Q--A--E-YRSYV-ARVCL---
--GD---------------TNLYSYVEV-P
LACQ---------G----------------
-------QGLI-QAAFL-A-P---------
---------------G------T---LLGV
-----FA-----------AG-P--------
---RGTQAALCAFPMV-----EL-----G-
----AS-M-EQ-ARR----LC----YT---
--A------G-GR-GPSG------AEE--A
-----T------------------------
----V-EY---------GV--TSRC-V---
----TLPL----------------------
--DS------------------------P-
------------------------------
---------------------ESY--P--C
--G----------D----E--H-T-PS---
P-I-A--G---------------------R
----------Q-P---L--E-VQ-------
----------------------PLL-K---
----LG------QP--V-S-AV-A----AL
Q--A-----------D--G-HMIA---F-L
GDTQ--GQ-LY---KVFL--H---G-----
---------SQ--------G--QVY--HSQ
QV-G--PPG----S-----------A--IS
-----P-D-LL--L-D--S-----------
-S-G-SHLYV-LTA-HQV--DR--IP----
------------------------------
CP--QF-P---DC--A-SCLQA-----QDP
--L-CGWCVL--Q------G----RCT--R
K-G-Q------------CGR---AG-----
-------QLN------------------Q-
-------WL----------W-----SYEE-
----D---------S-H--C---
Hsapi_PLEXIN-C1 
------------------------------
--------------------------QAIG
AI--A--------A----SQ----------
-----------ED-GVF-------------
----V-------AS-G-SCL-DQLD--YS-
L-----E-H-------S---------LSR-
L----Y----------RD-------QA---
--GNCTE-------------P---------
------V---S-L-A--------P------
------P-------AR-P------------
--------------RPG-----------SS
F-SKLLLP----------YREGAA------
-------GL---G--GLL----LTGWTFD-
---RG-----ACEVR---PLGNL-------
------------------------------
S--------------RNSL-----------
-----------------------RN-----
-----GT-------EV----V-SC---HP-
--Q-G-------STAGV-VY-RA-GR---N
---N-----RWYLAVAA--TY-----V---
--------------------LPE-------
PETASRC-N-P-AAS-D-H--DT---A---
IALKDTEGRS-L---ATQ------------
-E--LG--R-L--K---L---CE--G--AG
-------S-LHFVD-A-F---LW------N
G-S-IY-F-P-YYPYN---Y-T--------
-----S-GA--A--T-GWPSM-ARIAQ---
--STE--------------VLFQG--QA-S
LDCG-------H-GH---------------
--P--DGRRLL-LSSSL-------------
--------VEA---LD------V---WAGV
-----FS---AAA---GEG-QE-----R--
--RSPTTTALCLFRMS-----EI-----Q-
----AR-A-KR-VSW---DF----------
------------------------------
------------------------------
-------KT-----A-ESH--C----K---
----E-------------------------
------------------------------
------------------------------
------------------------------
------------------------G-----
D-QPE--R---------------------V
----------Q-P---I--A-SS-------
----------------------TLI-----
-----H-------S--DLT-SV-Y----GT
V--V-MN-------------RTVL---F-L
GTGD--GQ-LL---KVIL--G---EN--L-
----------T--------S-NCP---EVI
YEIK--E-E----T-----------P--VF
-----Y-K-LV--P---DP---V-------
-K-N-IYIYL-TAG-KEV--RR--IRVA--
------------------------------
CN--KH-K---SC--S-ECLTA-----TDP
--H-CGWCHS------L--Q--RC--T--F
Q-G-D------------CVH---SE-----
-------NLE------------------N-
-------W------L----D-----ISS-G
----A---------K-K--C---
Hsapi_PLEXIN-D1 
------------------------------
------------I--Q--RRFPSP--TPTN
NF--A--------L-D-GAA----------
------------G-TVYL------------
------------AA-V-NRL-YQLS--GA-
N--L--S-L-------E---------AE-A
A----V----------GP-VP----DS---
--PLCHA---------------PQ-----L
P-----Q----AS-C---------------
-----EH-P------R--------------
--------------RLT------DN-----
--YN---------KILQLDPG------Q--
------------G--LVV----VCGSIYQ-
----G-----FCQLR---RRGNI-------
------------------------------
S--------------AVAV-------RF-P
----------------P--A---AP--PAE
PVTVFPS----ML-NV-A--A---N--HP-
--N-A-------STVGL-VL-PPAA----G
A--G--G-SRLLVGAT--YTG-YGSSF---
FPR------NRSLED--HRFENT-------
PEIA-IR-S-L-DTR-G-DL--A--K----
LFTFDLNP-S-D----------D-------
-NILKI--K---------------------
QGAKEQHK-LGFVS-A-F---LHPSDPPPG
A-Q-SY-AYL-ALNSEARAG-D------K-
--------E--S--Q-ARSLLA-RICL---
--PHGAGG--------DAKKLTESYIQL-G
LQCAG--------G---A----G-------
--RG-DLYSR-LVSVFP-------------
-------------ARE------R---LFAV
-----FE--R-P---Q---GSP-----AA-
---RAAPAALCAFRFA-----DV-----R-
----AA--IRA-ART----AC----FV---
--E--------PA-PD----------V--V
-----A--------------V----LDS--
VVQGT-G---------------PACER---
----KLNI--------------------Q-
--LQ------------------------P-
------------------------------
---------------------E-QLD---C
--G---------------A-AHL--QH---
P-L-S-----------------I------L
----------Q-P---L--K-AT-------
----------------------PVF-R---
----AP---------G-LT-SV-A----VA
S--V-----------N--N-YTAV---F-L
GTVN--GR-LL---KINL--N---ES----
---------MQ----------VVSR--RVV
TV-A--YG-----E-----------P--VH
-----H-V-MQ--F-D--P-----------
-ADS-GYLYL-MTS-HQM--ARVKVA----
------------------------------
CN--VH---S-TC--G-DCVG-----AAD-
AY--CGWCAL--E------T--RC--T--L
Q-Q-DC------------TN-S--S-----
-------Q-----------Q------H-F-
-------W------T----S-----A---S
-----E-G----P-SR-C-----
Hsapi_SEMA3A    
----------------------L--KLS-Y
KEM-L-ESNNVIT--F--NGLANS--SSYH
TF--L--------L-D---E-ER-------
------------S-RLYV------------
------------GA--KDHI-FSFD--LV-
N--I---KD-------F---------QKI-
V----W----------PV-SY---TRR---
--DECKW------------A---G------
----------K-------------------
--------D-----IL--------------
--------------KEC-----------AN
F-IKVLKA----------YN----------
----------Q-T--HLY----ACGTGAF-
---HP-----ICTYIE---IGHH--PE---
----------------------------DN
I------------FKLENS--------H--
-------------------F---EN-----
-----GR-------GK-S----P-Y--DP-
--K-L-L-----TASLL-ID----------
--------GELYSGTAAD--F-----MG--
--R-------------------D-------
FAIF-RT-L-G-H-----------------
--------HHPI---RTE------------
-Q--H---D--S-R---WL------N---D
---------PKFISAH-L---ISESDNPED
D-K-VY-F-F-FRENA---I-D------GE
-----H-SG--K--A-THARI-GQICKN--
---DFGGH-R------SLVNKWTTFLKA-R
LICSV--------P----GP--N----G--
-ID--THFDEL-QDVFL-M-NF---K----
--------DPK---NPV---------VYGV
-----FT--T-SS---N-------------
---IFKGSAVCMYSMS-----DV-----R-
----RV--FL-GPY------------A---
--HR-D--G---------------PN----
---YQW--V-P------YQ-----G-----
RV--P-YP-------RPGT--C----P---
----S-K-------------TFG----GFD
STKD----------------------L-P-
------------------------------
---------------------DDV------
I-T----------F--------ARS-H---
P-A---MY----------NPV--F------
-P--------------M--N-NR-------
----------------------PIV-I---
----KT------DVNYQFT-QI-V----VD
R--V-DAE------DG--Q-YDVMF----I
GTDV--GT-VL---KVVS--I---PK----
-ETWYD---LE--------E--VLL--EEM
TV-F--R-E----P-----------T--AI
-----S-A-ME--L-S--T-----------
-K-Q-QQLYI-GST-AGV--AQL--P----
------------------------------
CD--IY--GK-AC--A-ECCL-----ARD-
PY--CAWDG----------S--AC--S--R
Y-F-P----------T--A----K------
----RRTR-----------R------Q-D-
-------I------R----N-----G---D
-----P------L-TH------C
Hsapi_SEMA3B    
----------------------L--RLS-F
QEL-Q-AWHGLQT--F--S-LERT--CCYQ
AL--L--------V-D---E-ER-------
------------G-RLFV------------
------------GA--ENHV-ASLN--LD-
N--I---SKR------A---------KKL-
A----W----------PA-PV---EWR---
--EECNW------------A---G------
----------K-------------------
--------D-----IG--------------
--------------TEC-----------MN
F-VKLLHA----------YN----------
----------R-T--HLL----ACGTGAF-
---HP-----TCAFVE---VGHR--AE---
----------------------------EP
V------------LRLDPG--------R--
-------------------I---ED-----
-----GK-------GK-S----P-Y--DP-
--R-H-R-----AASVL-VG----------
--------EELYSGVAAD--L-----MG--
--R-------------------D-------
FTIF-RS-L-G-Q-----------------
--------RPSL---RTE------------
-P--H---D--S-R---WL------N---E
---------PKFVKVF-W---IPESENPDD
D-K-IY-F-F-FRETA---V-E------AA
----PA-LG--R--L-SVSRV-GQICRN--
---DVGGQ-R------SLVNKWTTFLKA-R
LVCSV--------P----GV--E----G--
--D--THFDQL-QDVFL-L-SS---R----
--------DHR---TPL---------LYAV
-----FS--T-SS---S-------------
---IFQGSAVCVYSMN-----DV-----R-
----RA--FL-GPF------------A---
--HK-E--G---------------PM----
---HQW--V-S------YQ-----G-----
RV--P-YP-------RPGM--C----P---
----S-K-------------TFG----TFS
STKD----------------------F-P-
------------------------------
---------------------DDV------
I-Q----------F--------ARN-H---
P-L---MY----------NSV--L------
-P--------------T--G-GR-------
----------------------PLF-L---
----QV------GANYTFT-QI-A----AD
R--V-AAA------DG--H-YDVLF----I
GTDV--GT-VL---KVIS--V---PK----
-GSRPS---AE--------G--LLL--EEL
HV-F--E-D----S-----------A--AV
-----T-S-MQ--I-S--S-----------
-K-R-HQLYV-ASR-SAV--AQI--A----
------------------------------
CA--AH--GR-VC--T-ECCL-----ARD-
PY--CAWDG----------V--AC--T--R
F-Q-P----------S--A----K------
----RRFR-----------R------Q-D-
-------V------R----N-----G---D
-----P------S-TL------C
Hsapi_SEMA3C    
----------------------V--YLT-F
DEL-R-ETKTSEY--F--SLSHHP--LDYR
IL--L--------M-D---E-DQ-------
------------D-RIYV------------
------------GS--KDHI-LSLN--IN-
N--I---SQE------A---------LSV-
F----W----------PA-ST---IKV---
--EECKM------------A---G------
----------K-------------------
--------D-----PT--------------
--------------HGC-----------GN
F-VRVIQT----------FN----------
----------R-T--HLY----VCGSGAF-
---SP-----VCTYLN---RGRR--SE---
----------------------------DQ
V------------FMIDS---------K--
-------------------C---ES-----
-----GK-------GR-C----S-F--NP-
--N-V-N-----TVSVM-IN----------
--------EELFSGMYID--F-----MG--
--T-------------------D-------
AAIF-RS-L-T-K-----------------
--------RNAV---RTD------------
-Q--H---N--S-K---WL------S---E
---------PMFVDAH-V---IPDGTDPND
A-K-VY-F-F-FKEKL---T-D------NN
-----R-ST--K--Q-IHSMI-ARICPN--
---DTGGL-R------SLVNKWTTFLKA-R
LVCSV--------T----DE--D----G--
-PE--THFDEL-EDVFL-L-ET---D----
--------NPR---TTL---------VYGI
-----FT--T-SS---S-------------
---VFKGSAVCVYHLS-----DI-----Q-
----TV--FN-GPF------------A---
--HK-E--G---------------PN----
---HQL--I-S------YQ-----G-----
RI--P-YP-------RPGT--C----P---
----G-G-------------AFTP---NMR
TTKE----------------------F-P-
------------------------------
---------------------DDV------
V-T----------F--------IRN-H---
P-L---MY----------NSI--Y------
-P--------------I--H-KR-------
----------------------PLI-V---
----RI------GTDYKYT-KI-A----VD
R--V-NAA------DG--R-YHVLF----L
GTDR--GT-VQ---KVVV--L---PT----
-NNS-V---SG--------E--LIL--EEL
EV-F--K-N----H-----------A--PI
-----T-T-MK--I-S--S-----------
-K-K-QQLYV-SSN-EGV--SQV--S----
------------------------------
CH--IY--GT-AC--A-DCCL-----ARD-
PY--CAWDG----------H--SC--S--R
F-Y-P----------T--G----K------
----RRSR-----------R------Q-D-
-------V------R----H-----G---N
-----P------L-TQ------C
Hsapi_SEMA3D    
----------------------L--KLT-Y
KDL-L-LSNSCIP--F--LGSSEG--LDFQ
TL--L--------L-D---E-ER-------
------------G-RLLL------------
------------GA--KDHI-FLLS--LV-
D--L---NKN------F---------KKI-
Y----W----------PA-AK---ERV---
--ELCKL------------A---G------
----------K-------------------
--------D-----AN--------------
--------------TEC-----------AN
F-IRVLQP----------YN----------
----------K-T--HIY----VCGTGAF-
---HP-----ICGYID---LGVY--KE---
----------------------------DI
I------------FKLDTH--------N--
-------------------L---ES-----
-----GR-------LK-C----P-F--DP-
--Q-Q-P-----FASVM-TD----------
--------EYLYSGTASD--F-----LG--
--K-------------------D-------
TAFT-RS-L-G-PT----------------
---HD---HHYI---RTD------------
-I--S---E--H-Y---WL------N---G
---------AKFIGTF-F---IPDTYNPDD
D-K-IY-F-F-FRESS---Q-E------GS
-----T-SD--K--T-ILSRV-GRVCKN--
---DVGGQ-R------SLINKWTTFLKA-R
LICSI--------P----GS--D----G--
-AD--TYFDEL-QDIYL-L-PT---R----
--------DER---NPV---------VYGV
-----FT--T-TS---S-------------
---IFKGSAVCVYSMA-----DI-----R-
----AV--FN-GPY------------A---
--HK-E--S---------------AD----
---HRW--V-Q------YD-----G-----
RI--P-YP-------RPGT--C----P---
----S-K-------------TYDP---LIK
STRD----------------------F-P-
------------------------------
---------------------DDV------
I-S----------F--------IKR-H---
S-V---MY----------KSV--Y------
-P--------------V--A-GG-------
----------------------PTF-K---
----RI------NVDYRLT-QI-V----VD
H--V-IAE------DG--Q-YDVMF----L
GTDI--GT-VL---KVVS--I---SK----
-EKW-N---ME--------E--VVL--EEL
QI-F--K-H----S-----------S--II
-----L-N-ME--L-S--L-----------
-K-Q-QQLYI-GSR-DGL--VQL--S----
------------------------------
CD--TY--GK-AC--A-DCCL-----ARD-
PY--CAWDG----------N--AC--S--R
Y-A-P----------T--S----K------
----RRAR-----------R------Q-D-
-------V------K----Y-----G---D
-----P------I-T-------Q
Hsapi_SEMA3E    
-------------------------RLS-H
KEL-L-NLNRTSI--F--HSPFGF--LDLH
TM--L--------L-D---E-YQ-------
------------E-RLFV------------
------------GG--RDLV-YSLS--LE-
R--I---SDG------Y---------KEI-
H----W----------PS-TA---LKM---
--EECIM------------K---G------
----------K-------------------
--------D-----AG--------------
---------------EC-----------AN
Y-VRVLHH----------YN----------
----------R-T--HLL----TCGTGAF-
---DP-----VCAFIR---VGYH--LE---
----------------------------DP
L------------FHLESP--------R--
-------------------S---ER-----
-----GR-------GR-C----P-F--DP-
--S-S-S-----FISTL-IG----------
--------SELFAGLYSD--Y-----WS--
--R-------------------D-------
AAIF-RS-M-G-R-----------------
--------LAHI---RTE------------
-H--D---D--E-R---LL------K---E
---------PKFVGSY-M---IPDNEDRDD
N-K-VY-F-F-FTEKA---L-E------AE
-----N-NA--H--A-IYTRV-GRLCVN--
---DVGGQ-R------ILVNKWSTFLKA-R
LVCSV--------P----GM--N----G--
-ID--TYFDEL-EDVFL-L-PT---R----
--------DHK---NPV---------IFGL
-----FN--T-TS---N-------------
---IFRGHAICVYHMS-----SI-----R-
----AA--FN-GPY------------A---
--HK-E--G---------------PE----
---YHW--S-V------YE-----G-----
KV--P-YP-------RPGS--C----A---
----S-K-------------VNGG---RYG
TTKD----------------------Y-P-
------------------------------
---------------------DDA------
I-R----------F--------ARS-H---
P-L---MY----------QAI--K------
-P--------------A--H-KK-------
----------------------PIL-V---
----KT------DGKYNLK-QI-A----VD
R--V-EAE------DG--Q-YDVLF----I
GTDN--GI-VL---KVIT--I---YN----
-QEMES---ME--------E--VIL--EEL
QI-F--K-D----P-----------V--PI
-----I-S-ME--I-S--S-----------
-K-R-QQLYI-GSA-SAV--AQV--R----
------------------------------
CD--MY--GS-AC--A-DCCL-----ARD-
PY--CAWDG----------I--SC--S--R
Y-Y-P----------T--GT-HAK------
----RRFR-----------R------Q-D-
-------V------R----H-----G---N
-----A------A-QQ------C
Hsapi_SEMA3F    
----------------------V--RLS-F
KEL-K-ATGTAHF--F--NFLLNT--TDYR
IL--L--------K-D---E-DH-------
------------D-RMYV------------
------------GS--KDYV-LSLD--LH-
D--I---NRE------P---------LII-
H----W----------AA-SP---QRI---
--EECVL------------S---G------
----------K-------------------
--------D-----VN--------------
--------------GEC-----------GN
F-VRLIQP----------WN----------
----------R-T--HLY----VCGTGAY-
---NP-----MCTYVN---RGRR--AQATP
WTQTQAVRGRGSRATDGALRPMPTAPRQDY
I------------FYLEPE--------R--
-------------------L---ES-----
-----GK-------GK-C----P-Y--DP-
--K-L-D-----TASAL-IN----------
--------EELYAGVYID--F-----MG--
--T-------------------D-------
AAIF-RT-L-G-K-----------------
--------QTAM---RTD------------
-Q--Y---N--S-R---WL------N---D
---------PSFIHAE-L---IPDSAERND
D-K-LY-F-F-FRERS---A-E------AP
-----Q-S---P--A-VYARI-GRICLN--
---DDGGH-C------CLVNKWSTFLKA-R
LVCSV--------P----GE--D----G--
-IE--THFDEL-QDVFV-Q-QT---Q----
--------DVR---NPV---------IYAV
-----FT--S-SG---S-------------
---VFRGSAVCVYSMA-----DI-----R-
----MV--FN-GPF------------A---
--HK-E--G---------------PN----
---YQW--M-P------FS-----G-----
KM--P-YP-------RPGT--C----P---
----G-G-------------TFTP---SMK
STKD----------------------Y-P-
------------------------------
---------------------DEV------
I-N----------F--------MRS-H---
P-L---MY----------QAV--Y------
-P--------------L--Q-RR-------
----------------------PLV-V---
----RT------GAPYRLT-TI-A----VD
Q--V-DAA------DG--R-YEVLF----L
GTDR--GT-VQ---KVIV--L---PK----
-DDQ-E---LE--------E--LML--EEV
EV-F--K-D----P-----------A--PV
-----K-T-MT--I-S--S-----------
-K-R-QQLYV-ASA-VGV--THL--S----
------------------------------
CQ--AY--GA-AC--A-DCCL-----ARD-
PY--CAWDG----------Q--AC--S--R
Y-T-A----------S--S----K------
----RRSR-----------R------Q-D-
-------V------R----H-----G---N
-----P------I-RQ------C
Hsapi_SEMA3G    
------R---------------L--RLS-Y
RDL-L-SANRSAI--F--LGPQGS--LNLQ
AM--Y--------L-D---E-YR-------
------------D-RLFL------------
------------GG--LDAL-YSLR--LD-
Q--A---WPD------P---------REV-
L----W----------PP-QP---GQR---
--EECVR------------K---G------
----------R-------------------
--------D-----PL--------------
--------------TEC-----------AN
F-VRVLQP----------HN----------
----------R-T--HLL----ACGTGAF-
---QP-----TCALIT---VGHR--G----
----------------------------EH
V------------LHLEPG--------S--
-------------------V---ES-----
-----GR-------GR-C----P-H--EP-
--S-R-P-----FASTF-ID----------
--------GELYTGLTAD--F-----LG--
--R-------------------E-------
AMIF-RS-G-G-P-----------------
--------RPAL---RSD------------
----S---D--Q-S---LL------H---D
---------PRFVMAA-R---IPENSDQDN
D-K-VY-F-F-FSETV---P-S------PD
----GG-SN--H--V-TVSRV-GRVCVN--
---DAGGQ-R------VLVNKWSTFLKA-R
LVCSV--------P----GP--G----G--
-AE--THFDQL-EDVFL-L-WP---K----
--------AGK---SLE---------VYAL
-----FS--T-VS---A-------------
---VFQGFAVCVYHMA-----DI-----W-
----EV--FN-GPF------------A---
--HR-D--G---------------PQ----
---HQW--G-P------YG-----G-----
KV--P-FP-------RPGV--C----P---
----S-K-------------MTAQPGRPFG
STKD----------------------Y-P-
------------------------------
---------------------DEV------
L-Q----------F--------ARA-H---
P-L---MF----------WPV--R------
-P--------------R--H-GR-------
----------------------PVL-V---
----KT------HLAQQLH-QI-V----VD
R--V-EAE------DG--T-YDVIF----L
GTDS--GS-VL---KVIA--L---QA----
-GGSAE---PE--------E--VVL--EEL
QV-F--K-V----P-----------T--PI
-----T-E-ME--I-S--V-----------
-K-R-QMLYV-GSR-LGV--AQL--R----
------------------------------
CE--TY--GT-AC--A-ECCL-----ARD-
PY--CAWDG----------A--SC--T--H
Y-R-P----------S--LG---K------
----RRFR-----------R------Q-D-
-------I------R----H-----G---N
-----P------A-LQ------C
Hsapi_SEMA4A    
--------------------------RV-R
YYA-G-DERRALS--F--FHQKGL--QDFD
TL--L--------L-S---G-DG-------
------------N-TLYV------------
------------GA--REAI-LALD--IQ-
DPGV--P-R-----L-K---------NMI-
P----W----------PA-SD---RKK---
--SECAF------------K----------
----------K-K-----------------
------S-------NE--------------
--------------TQC-----------FN
F-IRVLVS----------YN----------
----------V-T--HLY----TCGTFAF-
---SP-----ACTFI---ELQDS-------
------------------------------
--------------YLLPI-------SE--
---------------D--KV---ME-----
-----GK------G-Q-S----PF---DP-
A-H-K-------HTAVL-VD----------
--------GMLYSGTMN--N--F---LG--
--S-------------------E-------
PILM-RT---L-GS----------------
--QPV------L-K---------------T
-D--N-----FL-R---WL---------HH
-------D-ASFVA-A-----IP-----ST
Q-V-VY-F-F-FEET---AS-EF------D
-----F-FE--R--L-HTSRV-ARVCKN--
---DVGGE-K------LLQKKWTTFLKA-Q
LLCTQ--------P----GQ----------
-----LPFNVI-RHAVL-L-PA---D----
--------SPT---AP------H---IYAV
F-----TS---QW---QV----------G-
---GTRSSAVCAFSLL-----DI-----E-
----RV--FK---------GK----YK---
--EL-N-K----------------ETS--R
-------WT-T------Y-----RG-----
PE---TNPR-------PGS--C----S---
----V-G-------------PS--------
------------------------------
------------------------------
--------------------SDKA--L---
------------TF--M------KD-H---
F-L-M--D----------EQV---------
------------V--------GT-------
----------------------PLL-----
---VKS------G--VEYT-RL-A----VE
T--A-QGL-----DGH--S-HLVMY----L
GTTT--GS-LH---KAVV--S---GD----
---------SS--------A--HLV--EEI
QL-F--P-D---------------PE--PV
------RN-LQ--L-A--P-----------
-TQ--GAVFV-GFS-GGV--WRV----P--
------------------------------
CS--VY-E---SC--V-DCVLA-----RDP
--H-CAWDPE------S--R--TC--C--L
L-S-A------------PNL---NS-----
-------WKQ------------------D-
-------M------E----R-----G---N
----PE--------W-A--C---
Hsapi_SEMA4B    
--------------------------RI-S
LPL-G-SEERPFL--R--FEAEHI--SNYT
AL--L--------L-S---R-DG-------
------------R-TLYV------------
------------GA--REAL-FALS--SN-
LSFL-PG-G-----E-Y---------QEL-
L----W----------GA-DA---EKK---
--QQCSF------------K----------
----------G-K-----------------
------D-------PQ--------------
--------------RDC-----------QN
Y-IKILLP----------LS----------
----------G-S--HLF----TCGTAAF-
---SP-----MCTYI---NMENF-------
------------------------------
--------------TLARD-------EK--
---------------GNVLL---ED-----
-----GK------G-R-C----PF---DP-
N-F-K-------STALV-VD----------
--------GELYTGTVS--S--F---QG--
--N-------------------D-------
PAIS-RS---Q-S-----------------
--LRP------T-K---------------T
-E--S-----SL-N---WL----------Q
-------D-PAFVASA-YIPESLGSLQGDD
D-K-IY-F-F-FSET---GQ-EF------E
-----F-FE--N--T-IVSRI-ARICKG--
---DEGGE-R------VLQQRWTSFLKA-Q
LLCSR--------P----DD--G-------
-----FPFNVL-QDVFT-L-SP---SPQ--
--------DWR---DT------L---FYGV
F-----TS---QW---HR----------G-
---TTEGSAVCVFTMK-----DV-----Q-
----RV--FS---------GL----YK---
--EV-N-R----------------ETQ--Q
-------WY-T------V-----TH-----
PV---PTPR-------PGA--C----I---
----T-N-------------SAR--ERKIN
SSLQ------------------------L-
------------------------------
--------------------PDRV--L---
------------NF--L------KD-H---
F-L-M--D----------GQV---------
------------R--------SR-------
----------------------MLL-----
---LQP------Q--ARYQ-RV-A----VH
R--V-PGL-----H-H--T-YDVLF----L
GTGD--GR-LH---KAVS--V---G-----
---------PR--------V--HII--EEL
QI-F--S-S---------------GQ--PV
------QN-LL--L-D--T-----------
-HR--GLLYA-ASH-SGV--VQV----P--
------------------------------
CS--LY---R-SC--G-DCLL-----ARD-
PY--CAWSGS--S------C--KH--V--S
L-Y-Q----------P--QL-ATRP-----
-------W-----------I------Q-D-
-------I------E----G-----A---S
-----A------K-DL------C
Hsapi_SEMA4C    
---------------------------K-T
VSS-G-ELATVVR--R--FSQTGI--QDFL
TL--T--------L-T---E-PT-------
------------G-LLYV------------
------------GA--REAL-FAFS--ME-
ALE-----------L-Q---------GAI-
S----W----------EA-PV---EKK---
--TECIQ------------K----------
----------G-K-----------------
------N-------NQ--------------
--------------TEC-----------FN
F-IRFLQP----------YN----------
----------A-S--HLY----VCGTYAF-
---QP-----KCTYV---NMLTF-------
------------------------------
--------------TLEHG-----------
------------------EF---ED-----
-----GK------G-K-C----PY---DP-
A-K-G-------HAGLL-VD----------
--------GELYSATLN--N--F---LG--
--T-------------------E-------
PIIL-RN---M-GP----------------
--HHS------M-K---------------T
-E--Y-----LA-F---WL----------N
-------E-PHFVGSA-YVPESVGSFTGDD
D-K-VY-F-F-FRER---AV-ES------D
-----C-YA--E--Q-VVARV-ARVCKG--
---DMGGA-R------TLQRKWTTFLKA-R
LACSA--------P----NW--Q-------
-----LYFNQL-QAMHT-L-QD---T----
--------SWH---NT------T---FFGV
F-----QA---Q-----W----------G-
---DMYLSAICEYQLE-----EI-----Q-
----RV--FE---------GP----YK---
--EY-H-E----------------EAQ--K
-------WD-R------Y-----TD-----
PV---PSPR-------PGS--C----I---
----N-N-------------WHR--RHGYT
SSLE------------------------L-
------------------------------
--------------------PDNI--L---
------------NF--V------KK-H---
P-L-M--E----------EQV---------
------------G--PR--W-SR-------
----------------------PLL-----
---VKK------G--TNFT-HL-V----AD
R--V-TGL-----DGA--T-YTVLF----I
GTGD--GW-LL---KAVS--L---G-----
---------PW--------V--HLI--EEL
QL-F--D-Q----------------E--PM
------RS-LV--L-S--Q-----------
-SK--KLLFA-GSR-SQL--VQL----P--
------------------------------
CM--KY---R-SC--A-DCVL-----ARD-
PY--CAWSVN--T------S--RC--V--A
V-G-G-------------HS-GSL------
-------L-----------I------Q-H-
-------V------M----T-----S---D
-----T------S-GI------C
Hsapi_SEMA4D    
-----------------------------R
ITW-E-HREVHLV--Q--FHEPDI--YNYS
AL--L--------L-S---E-DK-------
------------D-TLYI------------
------------GA--REAV-FAVN--AL-
NIS-----E-----K-Q---------HEV-
Y----W----------KV-SE---DKK---
--AKCAE------------K----------
----------G-K-----------------
------S-------KQ--------------
--------------TEC-----------LN
Y-IRVLQP----------LS----------
----------A-T--SLY----VCGTNAF-
---QP-----ACDHL---NLTSF-------
------------------------------
--------------KFLGK-----------
-------------------N---ED-----
-----GK------G-R-C----PF---DP-
A-H-S-------YTSVM-VD----------
--------GELYSGTSY--N--F---LG--
--S-------------------E-------
PIIS-RN---S-S-----------------
--HSP------L-R---------------T
-E--Y-----AI-P---WL----------N
-------E-PSFVFAD-VIRKSPDSPDGED
D-R-VY-F-F-FTEV---SV-EY------E
-----F-VF--R--V-LIPRI-ARVCKG--
---DQGGL-R------TLQKKWTSFLKA-R
LICSR--------P----DS--G-------
-----LVFNVL-RDVFV-L-RS---P----
--------GLK---VP------V---FYAL
F-----TP---Q-----L----------N-
---NVGLSAVCAYNLS-----TA-----E-
----EV--FSH--------GK----YM---
--QS-T-T-V--E----Q------SHT--K
-------WV-R------Y-----NG-----
PV---PKPR-------PGA--C----I---
----D-S-------------EAR--AANYT
SSLN------------------------L-
------------------------------
--------------------PDKT--L---
------------QF--V------KD-H---
P-L-M--D----------DSV---------
------------T--PI--D-NR-------
----------------------PRL-----
---IKK------D--VNYT-QI-V----VD
R--T-QAL-----DGT--V-YDVMF----V
STDR--GA-LH---KAIS--L---E-----
---------HA--------V--HII--EET
QL-F--Q-D---------------FE--PV
------QT-LL--L-S--S-----------
-KKGNRFVYA-GSN-SGV--VQA----P--
------------------------------
CG--KH---G-TC--E-DCVL-----ARD-
PY--CAWSPP--T------A--TC--V--A
L-H-Q----------T--ES-PSRG-----
-------L-----------I------Q-E-
-------M------S----G-----D----
-----A--------SV------C
Hsapi_SEMA4F    
--------------------------RT-S
LPI-S-EADSCLT--R--FAVPHT--YNYS
VL--L--------V-D---P-AS-------
------------H-TLYV------------
------------GA--RDTI-FALS--LP-
FSG-----E-----R-P---------RRI-
D----W----------MV-PE---AHR---
--QNCRK------------K----------
----------G-K-----------------
------K--------E--------------
--------------DEC-----------HN
F-VQILAI----------AN----------
----------A-S--HLL----TCGTFAF-
---DP-----KCGVI---DVSRF-------
------------------------------
--------------QQVER-----------
-------------------L---ES-----
-----GR------G-K-C----PF---EP-
A-Q-R-------SAAVM-AG----------
--------GVLYAATVK--N--Y---LG--
--T-------------------E-------
PIIT-RA---V-GR----------------
--AED-W----I-R---------------T
-D--T-----LP-S---WL----------N
-------A-PAFVAAV-ALSPAEWGDEDGD
D-E-IY-F-F-FTET---SR-AF------D
-----S-YE--R--I-KVPRV-ARVCAG--
---DLGGR-K------TLQQRWTTFLKA-D
LLCPG--------P----EH--G-------
-----RASSVL-QDVAV-L-RP---EL---
--------GAG---TP------I---FYGI
F-----SS---Q-----W----------E-
---GATISAVCAFRPQ-----DI-----R-
----TV--LN---------GP----FR---
--EL-K-H----------------DCN--R
-------GL-P------VV----DN-----
DV---PQPR-------PGE--C----I---
----T-N-------------NMK--LRHFG
SSLS------------------------L-
------------------------------
--------------------PDRV--L---
------------TF--I------RD-H---
P-L-M--D----------RPV---------
------------F--PA--D-GH-------
----------------------PLL-----
---VTT------D--TAYL-RV-V----AH
R--V-TSL-----SGK--E-YDVLY----L
GTED--GH-LH---RAVR--I---G-----
---------AQ--------L--SVL--EDL
AL-F--P-E---------------PQ--PV
------EN-MK--L-Y--------------
--H--SWLLV-GSR-TEV--TQV----N--
------------------------------
CG--RL-Q---SC--S-ECILA-----QDP
--V-CAWSFR------LD----EC--V--A
-HA-G------------EHR---G------
--------LV------------------Q-
-------DI-----E----S-----A---D
---VS---------S-L--C---
Hsapi_SEMA4G    
------------------------------
---------------R--HFKGQA--QNYS
TL--L--------L-E---E-AS-------
------------A-RLLV------------
------------GA--RGAL-FSLS--AN-
DIG---D-G-----A-H---------KEI-
H----W----------EA-SP---EMQ---
--SKCHQ------------K----------
----------G-K-----------------
------N-------NQ--------------
--------------TEC-----------FN
H-VRFLQR----------LN----------
----------S-T--HLY----ACGTHAF-
---QP-----LCAAI---DAEAF-------
------------------------------
--------------TLPTS-----------
-------------------F---EE-----
-----GK------E-K-C----PY---DP-
A-R-G-------FTGLI-ID----------
--------GGLYTATRY--E--F---RS--
--I---------------------------
PDIR-RS---R-H-----------------
--PHS------L-R--------------TE
-E--T-----PM-H---WL----------N
-------D-AEFVFSV-LVRESKASAVGDD
D-K-VY-Y-F-FTER---AT-EEGSGSFTQ
-----S-RS--S--H-RVARV-ARVCKG--
---DLGGK-K------ILQKKWTSFLKA-R
LICHI--------P----------------
------LYETL-RGVCS-L-DA---E----
--------TSS---RT------H---FYAA
F-----TLST-Q-----W----------K-
---TLEASAICRYDLA-----EI-----Q-
----AV--FA---------GP----YM---
--EY-Q-D----------------GSR--R
-------WG-R------Y-----EG-----
GV---PEPR-------PGS--C----I---
----T-D-------------SLR--SQGYN
SSQD------------------------L-
------------------------------
--------------------PSLV--L---
------------DF--V------KL-H---
P-L-M--A----------RPV---------
------------V--PT--R-GR-------
----------------------PLL-----
---LKR------N--IRYT-HL-T----GT
P--V-TTP-----AGP--T-YDLLF----L
GTAD--GW-IH---KAVV--L---G-----
---------SG--------M--HII--EET
QV-F--R-E---------------SQ--SV
------EN-LV--I-S--L-----------
-LQ--HSLYV-GAP-SGV--IQL--PLS--
------------------------------
CS--RY---R-SC--Y-DCIL-----ARD-
PY--CGWDPG--T------H--AC--A--A
A-T-T----------I--AN-RSQG-----
---SRTAL-----------I------Q-D-
-------I------E----R-----G---N
-----R---------G------C
Hsapi_SEMA5A    
--------------------------PV-I
SYK---EIGPWLR--E--FRAKNA--VDFS
Q--LT--------F-D---P-GQ-------
------------K-ELVV------------
------------GA-R-NYL-FRLQ--LE-
D--L--S-LI----------------QAV-
E----WE----------C-DE---ATK---
--KACYS------------K----------
----------G-K-----------------
------S-------K---------------
--------------EEC-----------QN
Y-IRVLLV----------GG----------
------------D--RLF----TCGTNAF-
---TP-----VCTNR---SLSNL-------
------------------------------
T--------------EIHD-----------
-------------------Q---IS-----
-----GM-------AR-C----P-Y--SP-
--Q-H-N-----STALL-TA-GG-------
---------ELYAATAM--D--F---PG--
--R-------------------D-------
PAIY-RS-L-G-------------------
--ILPP-----L---RTA------------
-Q--Y---N--S-K---WL------N--E-
---------PNFVS-S-Y---DI------G
N-F-TY-F-F-FREN---AV-E------H-
-----D-CG--K--T-VFSRA-ARVCKN--
---DIGGR-F------LLEDTWTTFMKA-R
LNCSR--------P---G-E--V-------
--P--FYYNEL-QSTFF-L-----------
---------PE---LDL---------IYGI
-----FT--T-NV---N-------------
---SIAASAVCVFNLS-----AI-----A-
----QA-F-S-GPF------------K---
--YQ-E----N-------------SRS--A
-----W--L-P------YP----N------
PN--P-----------HFQ--C----G---
--------T-------V---------DQ-G
LYVN-----------------------LT-
------------------------------
---------------------ERN------
L-Q----------D--A------QK-F---
I-L-M--H----------EVV--Q------
-P--------------V--T-TV-------
----------------------PSF-M---
----E--------DNSRFS-HV-A----VD
V--V-QGR------EA--L-VHII---Y-L
ATDY--GT-IK---KVRV--P---LN--Q-
-T---S----S--------S--CLL--EEI
EL-F--P-E----R---------RRE--PI
-----R-S-LQ--I-L--H-----------
-S-Q-SVLFV-GLR-EHV--VK--I-P---
------------------------------
CQ--FY---R-TR--S-TCIG-----AQD-
PY--CGWDVV--M------K--KC--T--S
L-E-E----------S--LS-M--------
--------------------------T-Q-
-------W------E----Q---------S
-----I--------SA-C-----
Hsapi_SEMA5B    
--------------------------PT-V
AFE---DLQPWVS--N--FTYPGA--RDFS
Q--LA--------L-D---P-SG-------
------------N-QLIV------------
------------GA-R-NYL-FRLS--LA-
N--V--S-LL----------------QAT-
E----WA----------S-SE---DTR---
--RSCQS------------K----------
----------G-K-----------------
------T-------E---------------
--------------EEC-----------QN
Y-VRVLIV----------AG----------
------------R--KVF----MCGTNAF-
---SP-----MCTSR---QVGNL-------
------------------------------
S--------------RTIE-----------
-------------------K---IN-----
-----GV-------AR-C----P-Y--DP-
--R-H-N-----STAVI-SS-QG-------
---------ELYAATVI--D--F---SG--
--R-------------------D-------
PAIY-RS-L-G-------------------
--SGPP-----L---RTA------------
-Q--Y---N--S-K---WL------N--E-
---------PNFVA-A-Y---DI------G
L-F-AY-F-F-LREN---AV-E------H-
-----D-CG--R--T-VYSRV-ARVCKN--
---DVGGR-F------LLEDTWTTFMKA-R
LNCSR--------P---G-E--V-------
--P--FYYNEL-QSAFH-L-----------
---------PE---QDL---------IYGV
-----FT--T-NV---N-------------
---SIAASAVCAFNLS-----AI-----S-
----QA-F-N-GPF------------R---
--YQ-E----N-------------PRA--A
-----W--L-P------IA----N------
PI--P-----------NFQ--C----G---
--------T-------L---P-----ET-G
PNEN-----------------------LT-
------------------------------
---------------------ERS------
L-Q----------D--A------QR-L---
F-L-M--S----------EAV--Q------
-P--------------V--T-PE-------
----------------------PCV-T---
----Q--------DSVRFS-HL-V----VD
L--V-QAK------DT--L-YHVL---Y-I
GTES--GT-IL---KALS--T---AS--R-
-S---L----H--------G--CYL--EEL
HV-L--P-P----G---------RRE--PL
-----R-S-LR--I-L--H-----------
-S-A-RALFV-GLR-DGV--LR--V-P---
------------------------------
CA--AY---R-SQ--G-ACLG-----ARD-
PY--CGWDGK--Q------Q--RC--S--T
L-E-D----------S--SN-M--------
--------------------------S-L-
-------W------T----Q-----N----
------------I-TA------C
Hsapi_SEMA6A    
------I--SIS----HG----NY--TKQY
PVF-VGHKPGRNT--T--Q--RHR--LDIQ
M--IM--------I-------MN-------
------------G-TLYI------------
------------AA-R-DHI-YTVD--ID-
T--S--H-TE-EIYC-S---------KKL-
T----W----------KS-RQ---ADV---
--DTCRM------------K----------
----------G-K-----------------
------H-------K---------------
--------------DEC-----------HN
F-IKVLLK----------KN----------
---------D--D--ALF----VCGTNAF-
---NP-----SCRNY---KMDTL-------
------------------------------
E--------------PFGD-----------
-------------------E---FS-----
-----GM-------AR-C----P-Y--DA-
--K-H-A-----NVALF-AD-G--------
---------KLYSATVT--D--F---LA--
--I-------------------D-------
AVIY-RS-L-G---------E---------
---SPT-----L---RTV------------
-K--H---D--S-K---WL------K--E-
---------PYFVQ-A-V---DY------G
D-Y-IY-F-F-FREI---AV-E------YN
-----T-MG--K--V-VFPRV-AQVCKN--
---DMGGSQR------VLEKQWTSFLKA-R
LNCSV--------P---G-D--S-------
--H--FYFNIL-QAVTD-V-IR--------
--------ING---RDV---------VLAT
-----FS--T-PY---N-------------
---SIPGSAVCAYDML-----DI-----A-
----SV-F-T-GRF------------K---
--EQ-K-----------S------PDS--T
-----W--T-P------VP----D---E--
RV--P-KPR-------PGC--C----A---
--G---S-------------SSL---ERYA
TSNE-----------------------FP-
------------------------------
---------------------DDT------
L-N----------F--I------KT-H---
P-L-M--D----------EAV--P------
-S--------------I--F-NR-------
----------------------PWF-L---
----RT------MVRYRLT-KI-A----VD
T--A--AG-----PYQ--N-HTVV---F-L
GSEK--GI-IL---KFLA--R----I----
GNSGFL---ND--------S--LFL--EEM
SV-Y--N-S----EKCSYD--GVEDK--RI
-----M-G-MQ--L-D--R-----------
-A-S-SSLYV-AFS-TCV--IK--V--P--
------------------------------
CE--RH---G-KCK-K-TCIA-----SRD-
PY--CGWIKE--G------G--AC--S--H
L-S-P----------N--------------
---SRLTF-----------E------Q-D-
-------I------E----R-----G---N
-----T----DGL-GD------C
Hsapi_SEMA6B    
------------------------------
----VGSGPGRLT--P--AEGADD--LNIQ
R--VL--------R-------VN-------
------------R-TLFI------------
------------GD-R-DNL-YRVE--LE-
P--P--T-ST-ELRY-Q---------RKL-
T----W----------RS-NP---SDI---
--NVCRM------------K----------
----------G-K-----------------
------Q-------E---------------
--------------GEC-----------RN
F-VKVLLL----------RD----------
---------E--S--TLF----VCGSNAF-
---NP-----VCANY---SIDTL-------
------------------------------
Q--------------PVGD-----------
-------------------N---IS-----
-----GM-------AR-C----P-Y--DP-
--K-H-A-----NVALF-SD-G--------
---------MLFTATVT--D--F---LA--
--I-------------------D-------
AVIY-RS-L-G---------D---------
---RPT-----L---RTV------------
-K--H---D--S-K---WF------K--E-
---------PYFVH-A-V---EW------G
S-H-VY-F-F-FREI---AM-E------FN
-----Y-LE--K--V-VVSRV-ARVCKN--
---DVGGSPR------VLEKQWTSFLKA-R
LNCSV--------P---G-D--S-------
--H--FYFNVL-QAVTG-V-VS--------
--------LGG---RPV---------VLAV
-----FS--T-PS---N-------------
---SIPGSAVCAFDLT-----QV-----A-
----AV-F-E-GRF------------R---
--EQ-K-----------S------PES--I
-----W--T-P------VP----E---D--
QV--P-RPR-------PGC--C----A---
--A---P-------------G-----MQYN
ASSA-----------------------LP-
------------------------------
---------------------DDI------
L-N----------F--V------KT-H---
P-L-M--D----------EAV--P------
-S--------------L--G-HA-------
----------------------PWI-L---
----RT------LMRHQLT-RV-A----VD
V--G--AG-----PWG--N-QTVV---F-L
GSEA--GT-VL---KFLV--R---PN--A-
STSGTS---GL--------S--VFL--EEF
ET-Y--R-P----DRCGRPGGGETGQ--RL
-----L-S-LE--L-D--A-----------
-A-S-GGLLA-AFP-RCV--VR--V--P--
------------------------------
CQ--QY---S-GCM-K-NCIG-----SQD-
PY--CGWAPD---------G--SC--I--F
L-S-P----------G--TR-A--A-----
-------F-----------------EQ-D-
-------V------S----G-----A---S
TSG--L--------GD-C-----
Hsapi_SEMA6C    
------L--LIS----DL----QG--TSPL
SWF-RGLEDDA-V--A--A--ELG--LDFQ
R--FL--------T-------LN-------
------------R-TLLV------------
------------AA-R-DHV-FSFD--LQ-
A--E--E-EGEGLVP-N---------KYL-
T----W----------RS------QDV---
--ENCAV------------R----------
----------G-K-----------------
------L-------T---------------
--------------DEC-----------YN
Y-IRVLVP----------WD----------
---------S--Q--TLL----ACGTNSF-
---SP-----VCRSY---GITSL-------
------------------------------
Q--------------QEGE-----------
-------------------E---LS-----
-----GQ-------AR-C----P-F--DA-
--T-Q-S-----NVAIF-AE-G--------
---------SLYSATAA--D--F---QA--
--S-------------------D-------
AVVY-RS-L-G---------P---------
---QPP-----L---RSA------------
-K--Y---D--S-K---WL------R--E-
---------PHFVQ-A-L---EH------G
D-H-VY-F-F-FREV---SV-E------DA
-----R-LG--R--V-QFSRV-ARVCKR--
---DMGGSPR------ALDRHWTSFLKL-R
LNCSV--------P---G-D--S-------
--T--FYFDVL-QALTG-P-VN--------
--------LHG---RSA---------LFGV
-----FT--T-QT---N-------------
---SIPGSAVCAFYLD-----EI-----E-
----RG-F-E-GKF------------K---
--EQ-R-----------S------LDG--A
-----W--T-P------VS----E---D--
RV--P-SPR-------PGS--C----A---
--G---V-------------GGA---ALFS
SSRD-----------------------LP-
------------------------------
---------------------DDV------
L-T----------F--I------KA-H---
P-L-L--D----------PAV--P------
-P--------------V--T-HQ-------
----------------------PLL-T---
----LT-------SRALLT-QV-A----VD
G--M--AG-----PHS--N-ITVM---F-L
GSND--GT-VL---KVLT--P---------
GGRSGG---PE--------P--ILL--EEI
DA-Y--S-P----ARCSGKRTAQTAR--RI
-----I-G-LE--L-D--T-----------
-E-G-HRLFV-AFS-GCI--VY--L--P--
------------------------------
CA--RH---G-AC--QRSCLA-----SQD-
PY--CGWHSS---------R--GC--V--D
I-R-GS--------GG--TD-V--D-----
-------Q-----------------AG-N-
-------Q------E----S-----M---E
-----H--------GD-C-----
Hsapi_SEMA6D    
------L--NTV----DY----HY--SRQY
PVF-RGRPSG--N--E--S--QHR--LDFQ
L--ML--------K-------IR-------
------------D-TLYI------------
------------AG-R-DQV-YTVN--LN-
E--M--P-KT-EVIP-N---------KKL-
T----W----------RS-RQ---QDR---
--ENCAM------------K----------
----------G-K-----------------
------H-------K---------------
--------------DEC-----------HN
F-IKVFVP----------RN----------
---------D--E--MVF----VCGTNAF-
---NP-----MCRYY---RLSTL-------
------------------------------
E--------------YDGE-----------
-------------------E---IS-----
-----GL-------AR-C----P-F--DA-
--R-Q-T-----NVALF-AD-G--------
---------KLYSATVA--D--F---LA--
--S-------------------D-------
AVIY-RS-M-G---------D---------
---GSA-----L---RTI------------
-K--Y---D--S-K---WI------K--E-
---------PHFLH-A-I---EY------G
N-Y-VY-F-F-FREI---AV-E------HN
-----N-LG--K--A-VYSRV-ARICKN--
---DMGGSQR------VLEKHWTSFLKA-R
LNCSV--------P---G-D--S-------
--F--FYFDVL-QSITD-I-IQ--------
--------ING---IPT---------VVGV
-----FT--T-QL---N-------------
---SIPGSAVCAFSMD-----DI-----E-
----KV-F-K-GRF------------K---
--EQ-K-----------T------PDS--V
-----W--T-A------VP----E---D--
KV--P-KPR-------PGC--C----A---
--K---H-------------GLA---EAYK
TSID-----------------------FP-
------------------------------
---------------------DET------
L-S----------F--I------KS-H---
P-L-M--D----------SAV--P------
-P--------------I--A-DE-------
----------------------PWF-T---
----KT------RVRYRLT-AI-S----VD
H--S--AG-----PYQ--N-YTVI---F-V
GSEA--GM-VL---KVLA--K---------
TSPFSL---ND--------S--VLL--EEI
EA-Y--N-H----AKCSAE--NEEDK--KV
-----I-S-LQ--L-D--K-----------
-D-H-HALYV-AFS-SCI--IR--I--P--
------------------------------
CE--RY---G-SCK-K-SCIA-----SRD-
PY--CGWLSQ--G---------SC--G--R
V-T-P----------G--ML-LLTEDFFAF
HNHSAEGY-----------E------Q-D-
-------T------E----F-----G---N
-----T----AHL-GD------C
Hsapi_SEMA7A    
---------------------------R-I
FAV-W-KGHVGQD--R--VDFGQT--EPHT
VL--F--------H-E---P-GS-------
------------S-SVWV------------
------------GG--RGKV-YLFD--FP-
E--G---KNA-S----V---------RTV-
N----I----------G-------STK---
--GSCLD------------K----------
------------------------------
---------------R--------------
---------------DC-----------EN
Y-ITLLER----------RS----------
------------E--GLL----ACGTNAR-
---HP-----SCWNLV---NGTV-------
------------------------------
V--------------PL-------------
-----------------------GE-----
-----MR-------GY-A----P-F--SP-
--D-E-N-----SLVLF-EG----------
--------DEVYSTIRKQ-EY-----NG--
--K-------------------I-------
PRFR-RI-R-G-------------------
--------ESEL---YTS------------
-----------D-T---VM------Q---N
---------PQFIK-A-T---IVHQDQAYD
D-K-IY-Y-F-FREDN---P-D------KN
-----P-EA--P--L-NVSRV-AQLCRG--
---DQGGE-SS-----LSVSKWNTFLKA-M
LVCSD--------A----AT--N-------
-----KNFNRL-QDVFL-L-PD---PS---
-------GQWR---DTR---------VYGV
-----FS--N-PW-----------------
-----NYSAVCVYSLG-----DI-----D-
----KV--FRTSSL------------K---
--G----------------------Y----
---H--------------------S-----
SL--P-NP-------RPGK--C----L---
----P-D-----------------------
-QQP----------------------I-P-
------------------------------
---------------------TET------
F-Q----------V--------ADR-H---
P-E---VA----------QRV--E------
-P--------------MGPL-KT-------
----------------------PLF-----
----HS------K--YHYQ-KV-A----VH
R--M-QAS-----HGE--T-FHVLY----L
TTDR--GT-IH---KVVE--P---GE----
-QE--H---SF--------A--FNI--MEI
QP-F--R-R----A-----------A--AI
-----Q-T-MS--L-D--A-----------
-E-R-RKLYV-SSQ-WEV--SQV--PL---
------------------------------
CE--VY--GG-GC--H-GCLM-----SRD-
PY--CGWD----Q------G--RC--I--S
I-Y-S----------S--ER----------
------SV-----------L------Q-S-
-------I------N----P-----A---E
-----P------H-KE------C
;
end;

Begin mrbayes;


begin mrbayes;
   charset sema = 1-1562;
   charset PSI = 1563-1763;
   partition plexisema = 2: sema, PSI;
   set partition = plexisema;
 end;
 
 prset applyto=(all) statefreqpr=fixed(empirical);
 lset applyto=(all) rates=invgamma;
 prset applyto=(all) aamodelpr=mixed;
 
mcmc ngen=50000000 samplefreq=5000 nrun=2 nchain=4;

end;
