# Supplementary material for: Origin and evolution of plexins, semaphorins, and Met receptor tyrosine kinases
Source: Sci Rep. 2019 Feb 13;9:1970. doi: 10.1038/s41598-019-38512-y (PMC6374515; doi:10.1038/s41598-019-38512-y)
Supplement: Supplementary file 5 — File S3 [file 41598_2019_38512_MOESM5_ESM.zip]

Archive with 3 entries (2 files):
- File S3 all_complete.tre
- __MACOSX/
- __MACOSX/._File S3 all_complete.tre
