# Supplementary material for: Origin and evolution of plexins, semaphorins, and Met receptor tyrosine kinases
Source: Sci Rep. 2019 Feb 13;9:1970. doi: 10.1038/s41598-019-38512-y (PMC6374515; doi:10.1038/s41598-019-38512-y)
Supplement: Supplementary file 5 — File S3 [file 41598_2019_38512_MOESM5_ESM.zip › File S3 all_complete.tre]

#NEXUS
[ID: 9811717656]
begin taxa;
	dimensions ntax=129;
	taxlabels
		Mbrev_Plexin-1
		Mbrev_Sema-FN1
		Srose_Plexin-1
		Srose_Sema-FN1
		Aquee_Plexin-1
		Aquee_Plexin-A5
		Aquee_Plexin-A4
		Aquee_Plexin-A3
		Aquee_Plexin-A2
		Aquee_Plexin-A1
		Aquee_Sema1C
		Aquee_Sema1A
		Aquee_Sema1B
		Aquee_Sema-FN1
		Mleid_Plexin-2
		Mleid_Plexin-3
		Mleid_Plexin-1
		Mleid_Plexin-4
		Mleid_Sema1C
		Mleid_Sema1B
		Mleid_Sema1A
		Mleid_Sema-IG2
		Mleid_Sema-IG1
		Mleid_Sema-IG4
		Mleid_Sema-IG3
		Mleid_Sema-IG5
		Mleid_Sema-IG6
		Tadha_Plexin-A1
		Tadha_Plexin-A2
		Tadha_Sema5A
		Tadha_Sema-FN1
		Nvect_Plexin-1
		Nvect_Sema5A
		Ctele_Met
		Ctele_Plexin-2
		Ctele_Plexin-1
		Ctele_Met-LP1
		Ctele_Sema1A
		Ctele_Sema2A
		Ctele_Sema5A
		Acali_Met
		Acali_Plexin-2
		Acali_Plexin-1
		Acali_Met-LP1
		Acali_Sema1A
		Acali_Sema2A
		Acali_Sema5A
		Celeg_Plexin-1
		Celeg_Plexin-2
		Celeg_Sema1A
		Celeg_Sema1B
		Celeg_Sema2A
		Smari_Plexin-1
		Smari_Plexin-2
		Smari_Sema1C
		Smari_Sema1A
		Smari_Sema1B
		Smari_Sema2A
		Smari_Sema5A
		Dmela_Plexin-A
		Dmela_Plexin-B
		Dmela_Sema1A
		Dmela_Sema1B
		Dmela_Sema2A
		Dmela_Sema2B
		Dmela_Sema5C
		Aplan_Met
		Aplan_Plexin-A1
		Aplan_Plexin-A2
		Aplan_Plexin-B1
		Aplan_Plexin-B6
		Aplan_Plexin-B8
		Aplan_Plexin-B2
		Aplan_Plexin-B7
		Aplan_Plexin-B4
		Aplan_Plexin-B5
		Aplan_Plexin-B3
		Aplan_Met-LP4
		Aplan_Met-LP2
		Aplan_Met-LP1
		Aplan_Met-LP3
		Aplan_Sema-SI2
		Aplan_SemaSI4
		Aplan_SemaSI3
		Aplan_Sema5A
		Aplan_Sema-SP2
		Aplan_Sema-SP3
		Aplan_Sema-SP5
		Aplan_Sema-SP4
		Aplan_Sema6A
		Aplan_SemaSI1
		Aplan_Sema-SP1
		Bbelc_Met
		Bbelc_Plexin-2
		Bbelc_Plexin-1
		Bbelc_Sema5A
		Bbelc_Sema6A
		Bbelc_Sema6B
		Hsapi_MET
		Hsapi_MST1R
		Hsapi_PLEXIN-A1
		Hsapi_PLEXIN-A2
		Hsapi_PLEXIN-A3
		Hsapi_PLEXIN-A4
		Hsapi_PLEXIN-B1
		Hsapi_PLEXIN-B2
		Hsapi_PLEXIN-B3
		Hsapi_PLEXIN-C1
		Hsapi_PLEXIN-D1
		Hsapi_SEMA3A
		Hsapi_SEMA3B
		Hsapi_SEMA3C
		Hsapi_SEMA3D
		Hsapi_SEMA3E
		Hsapi_SEMA3F
		Hsapi_SEMA3G
		Hsapi_SEMA4A
		Hsapi_SEMA4B
		Hsapi_SEMA4C
		Hsapi_SEMA4D
		Hsapi_SEMA4F
		Hsapi_SEMA4G
		Hsapi_SEMA5A
		Hsapi_SEMA5B
		Hsapi_SEMA6A
		Hsapi_SEMA6B
		Hsapi_SEMA6C
		Hsapi_SEMA6D
		Hsapi_SEMA7A
		;
end;
begin trees;
	translate
		1	Mbrev_Plexin-1,
		2	Mbrev_Sema-FN1,
		3	Srose_Plexin-1,
		4	Srose_Sema-FN1,
		5	Aquee_Plexin-1,
		6	Aquee_Plexin-A5,
		7	Aquee_Plexin-A4,
		8	Aquee_Plexin-A3,
		9	Aquee_Plexin-A2,
		10	Aquee_Plexin-A1,
		11	Aquee_Sema1C,
		12	Aquee_Sema1A,
		13	Aquee_Sema1B,
		14	Aquee_Sema-FN1,
		15	Mleid_Plexin-2,
		16	Mleid_Plexin-3,
		17	Mleid_Plexin-1,
		18	Mleid_Plexin-4,
		19	Mleid_Sema1C,
		20	Mleid_Sema1B,
		21	Mleid_Sema1A,
		22	Mleid_Sema-IG2,
		23	Mleid_Sema-IG1,
		24	Mleid_Sema-IG4,
		25	Mleid_Sema-IG3,
		26	Mleid_Sema-IG5,
		27	Mleid_Sema-IG6,
		28	Tadha_Plexin-A1,
		29	Tadha_Plexin-A2,
		30	Tadha_Sema5A,
		31	Tadha_Sema-FN1,
		32	Nvect_Plexin-1,
		33	Nvect_Sema5A,
		34	Ctele_Met,
		35	Ctele_Plexin-2,
		36	Ctele_Plexin-1,
		37	Ctele_Met-LP1,
		38	Ctele_Sema1A,
		39	Ctele_Sema2A,
		40	Ctele_Sema5A,
		41	Acali_Met,
		42	Acali_Plexin-2,
		43	Acali_Plexin-1,
		44	Acali_Met-LP1,
		45	Acali_Sema1A,
		46	Acali_Sema2A,
		47	Acali_Sema5A,
		48	Celeg_Plexin-1,
		49	Celeg_Plexin-2,
		50	Celeg_Sema1A,
		51	Celeg_Sema1B,
		52	Celeg_Sema2A,
		53	Smari_Plexin-1,
		54	Smari_Plexin-2,
		55	Smari_Sema1C,
		56	Smari_Sema1A,
		57	Smari_Sema1B,
		58	Smari_Sema2A,
		59	Smari_Sema5A,
		60	Dmela_Plexin-A,
		61	Dmela_Plexin-B,
		62	Dmela_Sema1A,
		63	Dmela_Sema1B,
		64	Dmela_Sema2A,
		65	Dmela_Sema2B,
		66	Dmela_Sema5C,
		67	Aplan_Met,
		68	Aplan_Plexin-A1,
		69	Aplan_Plexin-A2,
		70	Aplan_Plexin-B1,
		71	Aplan_Plexin-B6,
		72	Aplan_Plexin-B8,
		73	Aplan_Plexin-B2,
		74	Aplan_Plexin-B7,
		75	Aplan_Plexin-B4,
		76	Aplan_Plexin-B5,
		77	Aplan_Plexin-B3,
		78	Aplan_Met-LP4,
		79	Aplan_Met-LP2,
		80	Aplan_Met-LP1,
		81	Aplan_Met-LP3,
		82	Aplan_Sema-SI2,
		83	Aplan_SemaSI4,
		84	Aplan_SemaSI3,
		85	Aplan_Sema5A,
		86	Aplan_Sema-SP2,
		87	Aplan_Sema-SP3,
		88	Aplan_Sema-SP5,
		89	Aplan_Sema-SP4,
		90	Aplan_Sema6A,
		91	Aplan_SemaSI1,
		92	Aplan_Sema-SP1,
		93	Bbelc_Met,
		94	Bbelc_Plexin-2,
		95	Bbelc_Plexin-1,
		96	Bbelc_Sema5A,
		97	Bbelc_Sema6A,
		98	Bbelc_Sema6B,
		99	Hsapi_MET,
		100	Hsapi_MST1R,
		101	Hsapi_PLEXIN-A1,
		102	Hsapi_PLEXIN-A2,
		103	Hsapi_PLEXIN-A3,
		104	Hsapi_PLEXIN-A4,
		105	Hsapi_PLEXIN-B1,
		106	Hsapi_PLEXIN-B2,
		107	Hsapi_PLEXIN-B3,
		108	Hsapi_PLEXIN-C1,
		109	Hsapi_PLEXIN-D1,
		110	Hsapi_SEMA3A,
		111	Hsapi_SEMA3B,
		112	Hsapi_SEMA3C,
		113	Hsapi_SEMA3D,
		114	Hsapi_SEMA3E,
		115	Hsapi_SEMA3F,
		116	Hsapi_SEMA3G,
		117	Hsapi_SEMA4A,
		118	Hsapi_SEMA4B,
		119	Hsapi_SEMA4C,
		120	Hsapi_SEMA4D,
		121	Hsapi_SEMA4F,
		122	Hsapi_SEMA4G,
		123	Hsapi_SEMA5A,
		124	Hsapi_SEMA5B,
		125	Hsapi_SEMA6A,
		126	Hsapi_SEMA6B,
		127	Hsapi_SEMA6C,
		128	Hsapi_SEMA6D,
		129	Hsapi_SEMA7A
		;
tree con_50_majrule = [&U] (1[&prob=1.00000000e+00,prob_stddev=0.00000000e+00,prob_range={1.00000000e+00,1.00000000e+00},prob(percent)="100",prob+-sd="100+-0"]:1.409253e+00[&length_mean=1.41532507e+00,length_median=1.40925300e+00,length_95%HPD={1.06847000e+00,1.76080000e+00}],3[&prob=1.00000000e+00,prob_stddev=0.00000000e+00,prob_range={1.00000000e+00,1.00000000e+00},prob(percent)="100",prob+-sd=…
end;
